# Supplementary material for: Deep learning-based phenotyping reclassifies combined hepatocellular-cholangiocarcinoma
Source: Nat Commun. 2023 Dec 14;14:8290. doi: 10.1038/s41467-023-43749-3 (PMC10719304; doi:10.1038/s41467-023-43749-3)
Supplement: Supplementary file 4 — Supplementary Data 1 [file 41467_2023_43749_MOESM4_ESM.xlsx]

## Sheet: DifferentialGeneExpression #A1
Gene Name	avg_log2FC	p_val_adj
A2M	-1.35978763871338	2.58695591872475e-23
CFH	-1.2443851496785	3.64244619856998e-21
TOB1	1.14709429306143	1.74876623262361e-20
DEK	1.11489758903091	4.43277107795403e-20
ITIH2	-1.36355317655453	2.47472977351684e-19
APOC2	-1.09462586451853	1.30508188245179e-17
CITED4	1.38702312310925	1.56158555782641e-17
HSD11B1	1.40015326219286	4.42037918948762e-17
SERPINA1	-1.01608615501707	4.88087592935098e-17
NUFIP2	1.36843119766121	5.95303671127224e-17
GMNN	1.12918272183276	7.09222445781169e-17
ATP1A1	1.10359389012527	7.60508904041201e-17
ATP1B1	0.984666429152119	1.05533813070684e-16
IVNS1ABP	1.15399753738592	1.14412258457839e-16
C1S	-1.07815346099863	2.26154042500314e-16
BICC1	1.00454392514495	3.60596799338887e-16
CYP3A7	-1.34728862167988	7.60412968375854e-16
CLU	-1.3109747287501	2.3309399989489e-15
UBA52	0.50112551352823	3.10671489650155e-15
APOA1	-1.39463741719586	3.16665443328427e-15
UGP2	1.19519176005274	4.09411559323182e-15
KRT23	1.12965566192725	5.5478187665833e-15
GJC1	1.13841402869709	2.97128750161404e-14
ITIH5	1.14310351153181	5.91614808180793e-14
ONECUT1	0.924524270124134	7.83704628808182e-14
ALB	-1.4587461613644	1.38098821228496e-13
TBC1D3B	1.01594154386902	1.88672834558286e-13
C1R	-0.733131881208541	2.72161266279142e-13
SUCNR1	1.17392693199981	2.84471590278258e-13
AHSG	-1.32045269502376	2.92200429093362e-13
SLFN13	0.80542747348649	3.52136844879227e-13
TMEM97	0.98096321994966	7.5245265397624e-13
FARP1	0.915315377817848	1.88984292370613e-12
SERPINA3	-1.38636815644757	1.90742400686224e-12
APOE	-0.868824625900155	2.39892338131804e-12
SLC39A1	0.84380389331227	2.55721263258827e-12
HP	-2.11929892837234	5.82043495040814e-12
FHIT	1.20501034310821	6.71519864020882e-12
CYP2E1	-2.75926063385656	1.05162898674185e-11
NUCKS1	0.643244316559549	1.2855664398804e-11
OSBPL9	0.949765697479863	1.38320510545899e-11
EEF1B2	0.632763221522859	1.51055925634853e-11
APOC4	-1.30133416016045	2.35009735221644e-11
AMY2B	1.03606925470752	2.57941271386162e-11
SPINK1	-2.73191236643992	2.85290294851806e-11
SUZ12	0.81281623472777	2.91145289087877e-11
APOC1	-1.05987916241409	3.32800736605189e-11
C6orf141	1.02666795046208	3.64951097889184e-11
AMBP	-1	4.36973070221174e-11
AFM	-1.44360665147561	4.54079336592539e-11
SRSF1	0.779355240949819	4.86571482681061e-11
APOA2	-1.23816412483998	5.16021810702007e-11
FGA	-1.30522521609459	5.63827787451665e-11
APOC3	-1.63584366972334	5.9590535986521e-11
HPX	-1.66596906386695	6.37450727618845e-11
ELK4	0.974657151885537	6.84401916584012e-11
CFB	-1.27813807054141	7.09608643566061e-11
HIST1H3D	0.905956510084862	7.23973957276922e-11
A1BG	-1.24062799278551	7.31707023970276e-11
ARPP19	0.738894331139155	9.44477338172879e-11
FOS	-1.19303621120788	1.43918851595484e-10
HIST1H2BD	0.828519532055646	1.48888770165946e-10
LBP	-2.03278993511767	1.99813964824271e-10
IFITM3	-0.721776300768664	2.05454030570809e-10
NME1	0.822603749126552	2.17552290034253e-10
VAT1	0.761297753476506	2.30518189859488e-10
IFITM2	-0.645737628305227	2.34946275244466e-10
HIST1H4C	0.73642717466345	2.6363000939144e-10
TFDP1	0.825000441651841	2.90176848208728e-10
JPT2	0.795859283219775	3.1083977943647e-10
PLP2	0.815160324546405	3.32903593016737e-10
FN1	-0.61405287264535	3.60078781712094e-10
TMEM238	0.904542840752096	3.7077201449819e-10
ASGR1	-1.18405928564595	3.91547524494577e-10
SERBP1	0.708282839462121	5.38125700385286e-10
PTGDS	-1.25753143015641	5.7530416886126e-10
TMEM176B	-0.910732661902913	6.47341938910754e-10
RNF157	0.971317245295915	6.59520921543377e-10
ARHGDIA	0.603201619006198	6.62737482232651e-10
NONO	0.575670897867334	7.26797755597628e-10
H1FX	0.709744125431182	8.24732241638152e-10
AIMP1	0.941754858964047	9.21245233907925e-10
HSPB1	-0.55568470819891	1.05687888585011e-09
PRAP1	-1.54273426533186	1.12882563224569e-09
AKR1B10	-1.14864408135514	1.18591654350885e-09
DCN	-1.02775659512607	1.24034561865143e-09
FGG	-1.30833668542423	1.2523701912364e-09
IGFBP7	-0.955326261483604	1.37839074585019e-09
SAA1	-2.41166907598612	1.48715192968362e-09
CLIP4	0.825715459178944	1.51178852409654e-09
FLOT2	0.843093945027549	2.07254345557212e-09
HIST1H4D	0.837770563010689	2.28871907845764e-09
SERPINC1	-1.45150905594399	3.49602056063794e-09
TRIM45	0.814444346843924	3.93237739800528e-09
EIF1	0.827163403137784	3.93832017863701e-09
2,00 F	-1.21707078106825	4.39799253101280e-09
TNFSF14	-1.11401626029166	4.86327353159195e-09
ORM1	-1.72715537365075	5.63296383124835e-09
HOMER2	0.849243834066358	6.03474324001509e-09
MACROD2	0.786102372829008	6.8714988406417e-09
CCDC47	0.742090626344074	8.29244228210043e-09
SMARCE1	0.69133380452156	1.07557128385303e-08
CRP	0.693864567948455	1.39175142997399e-08
ITGA3	0.850944190605287	1.45759108414309e-08
CENPX	0.816740033121885	1.55947939796716e-08
TAF15	0.782154367932462	1.7213834868765e-08
SPP1	0.75341465340444	1.73636156478523e-08
NF1	0.790772037862	1.76176543445844e-08
FGB	-1.47274521424417	1.90249836045717e-08
IPO5	0.70626879694329	2.11996169117547e-08
ACSL4	-0.9052217752479	2.42966677636995e-08
CFHR2	-1.29146281416031	2.47687833234438e-08
TTR	-1.13110575255178	2.48020479257439e-08
PATJ	0.679910904776419	2.52401869310083e-08
EPHX1	-1.4045333724884	2.64021386942584e-08
MZT1	0.820866851775152	2.90555781002698e-08
SERPINF1	-0.752809872230984	3.24850787117188e-08
HIST1H2BO	0.86375409223052	3.57588910653294e-08
PLPP2	0.956643630805618	3.98159448617498e-08
C11orf96	-0.924448966992823	4.2390361984145e-08
PRC1	0.812372996824229	4.30602087532169e-08
UBALD2	0.836899197671619	4.60150373729366e-08
FN3KRP	0.855183447148219	5.5709123170393e-08
PSMD3	0.761840262805236	5.60009600118692e-08
NLK	0.71919089243823	6.31860975607655e-08
SCN2A	0.513171817653146	6.77640572190986e-08
SSR1	0.653220029124717	8.71663460112867e-08
GTF3C6	0.721283971933936	9.92532240164335e-08
TRIM47	0.836147188677206	1.02446863320911e-07
CST3	-0.636090992406994	1.27765769793362e-07
FABP1	-0.955481333221355	1.31502843355094e-07
COA3	0.707218250772154	1.44547920584774e-07
COMMD6	0.649397596383812	1.58035392894644e-07
BPTF	0.738507758974612	1.70953716376249e-07
BLMH	0.726805727945984	1.83680735449268e-07
TM4SF5	-1.15145234137083	2.30531540895615e-07
PSMD11	0.656388078319176	2.47899449512191e-07
ZFP36	-0.929446720174691	2.78575604768853e-07
HNF1B	0.706803623655954	2.83310505254502e-07
ZNF292	0.811672217172382	2.85575826776341e-07
RABGGTB	0.668794091524627	2.92852347436065e-07
TMEM176A	-0.855264907018989	3.02115356265512e-07
BRIP1	0.685891409571937	3.200867495565e-07
TMEM101	0.744588835369231	3.47086404849034e-07
DUSP1	-0.929873913609358	3.78689383871951e-07
PYGB	0.78306200875566	3.88255712876475e-07
SYNE2	0.594181030750535	3.92011358840716e-07
NDUFAF8	0.733972449854223	4.07396823861294e-07
MSANTD3	0.725605732001658	4.19983069966946e-07
GDA	0.754422791242752	4.80081573973847e-07
RAB3IP	0.806120266405965	5.04315920109045e-07
RBP4	-1.07800251200127	5.33872476759071e-07
EIF4B	0.451917564979991	5.46407818696123e-07
RBM12	0.756271116962997	5.67747518380905e-07
HIST1H2BG	0.717446143446782	5.79794323864259e-07
CCN2	-0.933690654952234	5.80253752998583e-07
H1F0	0.624288820927225	5.88774595637818e-07
APP	0.504507568735947	5.99018435045807e-07
FAM171A1	0.750021746991652	6.10997749920723e-07
ATP5PD	0.525353011583001	6.48445069088023e-07
PTGR1	-0.836501267717121	6.87293375930752e-07
NFE2L1	0.691392112226187	7.16560398608629e-07
MYO19	0.726239187573148	7.23420039219034e-07
SYNGR2	0.652649308232731	7.3008552429409e-07
LCN2	-1.29001884693262	7.6923908091092e-07
TMSB4X	0.318963144282109	7.95894933824067e-07
SAA2	-2.24534250103206	8.07311311812999e-07
MRS2	0.728516404330388	9.24318327563999e-07
RGS4	0.825426494979622	1.00995660602778e-06
BGN	-0.823031721553568	1.05785194443367e-06
TPD52	0.775484406770582	1.06380836013164e-06
WIPI1	0.658211482751795	1.11454592523462e-06
HIST1H2BB	0.817796668779251	1.12517212092622e-06
TMEM98	0.692161560032758	1.15869462928947e-06
KLF5	0.770518153877233	1.17027422331391e-06
HIST1H1E	0.62148837674627	1.22340924609556e-06
ANXA2	0.533978572002351	1.31041072538763e-06
FBXO27	0.68449817427207	1.31895158673922e-06
PSMB2	0.59510451114177	1.40294435053629e-06
GC	-1.1322266523187	1.4763348619734e-06
PON2	-0.700965577465627	1.51662398404786e-06
GOSR1	0.733606582076291	1.5184834482938e-06
PRRC2C	0.513441203339839	1.57122999580801e-06
SRSF11	0.607549185788396	1.6048232165046e-06
HNRNPA3	0.474700420577183	1.65002091928162e-06
SERPING1	-0.648214056947294	1.75525996785106e-06
SEC11A	0.580570731603998	1.77705195272538e-06
ZMPSTE24	0.584962500721156	2.07205907425776e-06
SORBS2	0.739848102699328	2.11563167737059e-06
FGL1	-1.23824637253728	2.21783595642221e-06
HELLS	0.698997743967186	2.4408591001069e-06
IGFBP3	-1.14477152421397	2.52572421608679e-06
WDR90	0.597453444904353	2.71494138027227e-06
PCLAF	0.829531712902279	2.88409509764566e-06
DUSP3	0.645603852060992	2.97638830163888e-06
ANP32E	0.590609063862298	3.060631920005e-06
MPC2	0.598300300258309	3.64144856677346e-06
TF	-0.983149368247682	3.71021510115146e-06
VMP1	0.643379186946478	3.96584757224569e-06
ZNF367	0.610497592828294	4.36278833830354e-06
APOH	-0.865187793305397	4.68001972809156e-06
SLC12A2	0.703713788369821	4.69270434967191e-06
HEXIM1	0.657398336847888	5.92012978767743e-06
DCDC2	0.582676137261824	5.95535273315932e-06
NNMT	-0.726288801378572	6.34092971928958e-06
MDM4	0.605400248113474	6.62948847028106e-06
MBNL3	-0.877626001103324	6.77890004575947e-06
CRISPLD2	-0.746395007086137	7.05187965318876e-06
CTSD	-0.469200024765266	7.11637602416917e-06
SLC19A3	0.628031222613042	7.36248305987471e-06
NPEPPS	0.684137905811992	7.42928937189091e-06
SEL1L3	0.663350399405872	8.36895125307932e-06
ITM2B	-0.553743770110436	9.02375600138721e-06
BLOC1S5	0.717269792825286	9.21833506198777e-06
BACE2	0.816692786636941	9.62739334504145e-06
HOOK1	0.693572998652825	1.01588560008637e-05
SLC9A3R1	0.676801367786233	1.02405930213125e-05
LURAP1L	0.680179568074629	1.02644301749419e-05
DSG2	0.637429920615292	1.25373589085979e-05
TIMP1	-0.627551908660554	1.36962883912205e-05
THBS2	-0.720845928802929	1.39046569679797e-05
GADD45B	-0.827532803995235	1.43766286084045e-05
ZWINT	0.758579407272269	1.43937322692305e-05
FGGY	0.734303794442692	1.49288237269391e-05
SERPIND1	-0.873710802502683	1.54624746649756e-05
SEPHS2	0.606336151513723	1.87844908068585e-05
VCAN	-0.692177672419368	1.88068198040883e-05
HPGD	-0.710493382805015	1.91762782161197e-05
RARRES2	-0.534336427651188	1.99378380087241e-05
SHTN1	0.595688907314214	2.01776432292205e-05
MEAF6	0.67340046538874	2.09026213898048e-05
CPE	0.741847815545952	2.1036124916275e-05
HIST1H4A	0.591571284796806	2.1204895895492e-05
POLDIP2	0.584962500721156	2.22523141300454e-05
EIF4A2	0.513527362678207	2.28875108984512e-05
SMYD2	0.683696454306516	2.30419922642485e-05
AKT3	0.664815808410371	2.39109223981401e-05
LUM	-0.739328731534687	2.43006778862351e-05
TNC	0.633872101202103	2.49613711840693e-05
LCORL	0.693896872274321	2.497405178358e-05
CDKN2C	0.711967777456477	2.57000068930974e-05
C6orf62	0.655241196731752	2.59516417577928e-05
DCAF7	0.619051391300437	2.62047799593716e-05
ARG1	-0.96883906851354	2.6789702604111e-05
MAB21L2	0.483424474259094	2.71520234086362e-05
STK39	0.630766190334281	2.9895097732807e-05
ITIH3	-0.907388849815125	3.01480243824652e-05
TPX2	0.661348547521511	3.23195925662693e-05
NT5C3B	0.663674476735197	3.30124503639442e-05
PAQR5	0.655009998249413	3.39479791759097e-05
AKR1C2	-0.730891079756522	3.51004637197313e-05
SFPQ	0.612976876890752	3.76584437070212e-05
TK1	0.680931559251878	3.98313464500875e-05
NME2	0.573242736507563	4.18859470426856e-05
ZNF644	0.687409769691974	4.22312142823843e-05
DNAH14	0.66706358093605	4.51115097478539e-05
CISD3	0.646801754539019	4.80599912808955e-05
ALDH1B1	0.583029888187157	5.59407539677817e-05
CEBPD	-0.6382813193068	5.74611012820203e-05
CHAF1A	0.668961486667924	6.19072302129877e-05
CLTC	0.601010441953026	6.26138010229327e-05
HIST1H1B	0.717600269299275	6.26301372273102e-05
MAN1A2	0.66513284940514	6.324328851285e-05
NPM2	0.65651576174619	7.15467732336397e-05
NUSAP1	0.685126662646588	7.46240915527015e-05
CCDC80	-0.760661686609563	7.86956407473853e-05
EXO5	0.58880456701555	7.91688016593678e-05
3,00 VNN	-0.46948528330122	7.9264983885738e-05
LAD1	0.606495662270797	7.93062818228559e-05
COL1A1	-0.611912471470706	8.16765646597754e-05
NSD2	0.64343490344062	8.25593127612171e-05
TOM1L1	0.69389687227432	9.58217418557527e-05
MBNL1	0.562274906013261	9.75270121918338e-05
THY1	-0.733825886635639	0.000104549585536816
CHST9	0.663519149483952	0.000106275856475447
LECT2	-0.701404408943262	0.000106590747870237
CMPK1	0.532824877385981	0.00011305723044177
SLC39A6	0.679212826517207	0.000130710530511117
TNFAIP1	0.597901556428655	0.000131580316305929
ANPEP	0.58650796957906	0.000135474982589482
POR	-0.631032149417141	0.000140435716381656
TXNDC5	0.594946589293778	0.000140778311696115
KHSRP	0.554888777885202	0.000153117625670251
MCRIP1	0.66902676550963	0.000157333965132306
NHLRC1	0.504042505337589	0.00016297779285303
ANG	-0.696219251822897	0.00016559041903683
TNFRSF21	0.677107214310468	0.000173045841997712
MELK	0.57650092197296	0.000184151903338742
KPNB1	0.633872101202102	0.000190789971515684
DST	0.526964776322763	0.000201264280108276
EFTUD2	0.620712525670358	0.000203137938170779
VEZF1	0.619472031147766	0.000220698208723107
SNRPD1	0.565904164905471	0.000224223538440988
FSTL1	-0.685489376675121	0.000232473438000103
HIST1H4B	0.679821687062597	0.000237826859550223
LPGAT1	0.500835372034073	0.000262838987014217
SRP68	0.628518866707896	0.00027327147715371
HSD17B11	0.593524514224581	0.00029008638255484
DSEL	0.664651389350316	0.000302933072193997
SERPINF2	-0.647698256069119	0.000321107220320907
MORF4L1	0.520007058880386	0.000321750857241395
USP32	0.621862083532685	0.00032793286442529
GAMT	-0.673936130543433	0.000329870756700088
C7	-0.542356329343296	0.000334147967958181
CXCL12	-0.826583600039098	0.000351876834337554
PRG4	-0.825970600224951	0.000365158573126799
FLRT3	0.631218091682029	0.000370546172415586
EGR1	-0.760459296833143	0.000381292542759513
PERP	0.535802888101834	0.000392496263343751
HNRNPDL	0.376907539405976	0.00039255909702387
CYP27A1	-0.758991900496205	0.000392983655702656
HGS	0.620807699667878	0.000405980586001756
FOXP1	0.575273444552722	0.000406464680244076
KNG1	-0.670965018618377	0.000410759181661894
IL32	-0.608370721780382	0.000413898771725699
CCL15	0.688372825802683	0.000415471031602731
FGF12	0.473931188332412	0.000419229358729812
SLC38A1	0.763108008968437	0.000450411242452418
ATF3	-0.794774861808421	0.000469362698746452
C12orf75	0.614941658214026	0.000493025256960717
SPARC	-0.613907197761868	0.000518030297039058
FBLN2	-0.61421630569627	0.000534016897630869
EEF1G	0.379912978430342	0.000538431136077279
SULT1C4	0.546192930556581	0.000539887211507232
ZYG11B	0.50467471176352	0.000547428408898777
CDHR5	-0.702200176005529	0.000549156319386747
LRG1	-0.706554281270112	0.000552870149405854
TAOK1	0.556081380734027	0.000556519033836456
ABCC4	0.624742402706511	0.000570951452322167
ENOPH1	0.569760094077486	0.000578661165233407
C12orf57	0.465455406265067	0.000594427765027264
SOX4	0.552541023028779	0.000624006914881571
LAMC1	0.534336427651188	0.000629080386097005
ACBD6	0.596313425057684	0.000632152369386384
SOCS3	-0.698830465279435	0.000641249074214742
STARD10	-0.501194143028558	0.000691541462835908
LRP1	-0.72098329562435	0.000709304442656963
FMO3	-0.634431176985456	0.000755895261458923
MAT1A	-0.743091696963048	0.000764452697558888
PLA2G2A	-0.710493382805015	0.000777940514854045
RBBP7	0.557290082236601	0.000782735204375749
SDF2	0.561016805096124	0.000802168386228658
MSI2	0.671194898365235	0.000812202963650586
MCM3	0.552541023028779	0.000817488180618858
TOP2A	0.606336151513723	0.000822609057804015
NECTIN3	0.625781405329201	0.000831435112453247
PPM1B	0.598637437618233	0.00083842752856838
HIST1H2AE	0.628420456404932	0.000881561306400203
HAO1	-0.598137889468889	0.000885401452840208
FZD5	0.61939599778503	0.000914853683813579
DHCR24	0.475242133484759	0.000949897336888054
ENDOV	0.493988840673666	0.000958535185972969
CP	-0.711323710909022	0.000975003370257843
MIER1	0.498374815725065	0.000999553770809393
RCN2	0.633677785754184	0.00101751094775486
ASF1B	0.570089224239626	0.00101819201984936
OMA1	0.628683878150474	0.00102409543416259
NPAS2	0.576788569275456	0.00102638411003515
SMARCC1	0.55586138132039	0.00108101706538337
ABCC3	0.521096296411093	0.00109269690168268
IGSF10	0.515920856291505	0.00110240466111117
NCAPH2	0.571726673564462	0.00111258959838775
SOX9	0.582415818610809	0.00112223239335931
SLBP	0.57901323438997	0.00112445329438131
FBN1	-0.60768257722124	0.00117052091666653
BCL2	0.515421567468079	0.00117709771145472
LBR	0.560300446486887	0.00117863537961425
KCTD3	0.584962500721156	0.00118099600440847
MT2A	-0.801244387548276	0.00124606532905352
ORM2	-0.923533464191603	0.0012604142400021
GGT5	-0.709998546565937	0.00129537246946262
BIVM	0.528378972354788	0.0013045514856813
RAVER2	0.560714954474479	0.0013649170438746
MSL1	0.543284469471286	0.00138022575372682
TACC1	0.545968369105293	0.0013878896661758
SUPT6H	0.534025535495931	0.00143628181439651
CAMKMT	0.516917113298057	0.0014647670754025
FAM104A	0.517848304862619	0.00150733277670444
KANSL1	0.520832163301441	0.00164707086981802
TUT4	0.602036014080098	0.00166920006389063
TTC39A	0.52854919181589	0.00167652746808651
TDP2	0.627554377445624	0.0016842172935604
LRRC45	0.603772350495915	0.00174160306330766
DUSP23	0.571634969074164	0.00175205024368301
BECN1	0.509589765315502	0.00184592159025954
KRT7	0.549866125944793	0.00185032778893451
TSEN54	0.573557737448907	0.00191333715959329
WBP2	0.622153060029573	0.00203375589877699
MCM5	0.525197355862843	0.00207201863949681
ZG16B	0.537373042202896	0.00218781703503536
CANT1	0.533269266539663	0.0023486372124253
TMEM156	0.498805856971442	0.00243209540391472
GNAI3	0.538592537583122	0.00244465779225804
AMZ2	0.563267429621837	0.00251557822549278
WDR45B	0.574470126903514	0.00252323659702775
ELL2	-0.610385097601063	0.00256152641909487
COX6A1	0.39747912789454	0.0025622212751394
COX5A	0.433811165010645	0.0025931468349382
DLG1	0.534588978206037	0.00261197299268236
SIRT5	0.574694165267329	0.00270543271102968
CCN1	-0.846253468226899	0.0027252288476902
DDR1	0.57650092197296	0.00277036955920824
YOD1	0.600392541290762	0.00286298508117397
SPTBN4	0.263034405833794	0.00290158319962926
ALYREF	0.604290761655578	0.00297868784989802
CAP2	0.505464580406787	0.00300309973497122
SUPT4H1	0.536915326314047	0.00301317732133712
ACTA2	-0.737697740865953	0.00327986926147787
MTMR4	0.497958458978862	0.00328345961761164
COL3A1	-0.584459907077024	0.00335968662038049
CDK1	0.534061602421118	0.00338571520577539
CALD1	-0.58350006264267	0.0033861065569659
UHRF1	0.640815735454674	0.00340787443565364
EED	0.488886529166109	0.00348105958361531
SESTD1	0.584962500721156	0.00349572431824716
CDC6	0.626439136697315	0.00350440797961263
TYMS	0.59327776893316	0.00379800982547482
RAD54L	0.50467471176352	0.00390800455417568
SULT2A1	-0.823122237915921	0.00401064345820271
LRRC7	0.507794640198696	0.00406434233005794
REEP5	-0.479870870210298	0.00413662533477075
ATOX1	-0.568283759574526	0.00444449719600371
ZNF146	0.513471458350186	0.00446179605901392
OXLD1	0.565280134859456	0.00463849892155859
MLLT6	0.568660688392056	0.00485598008814058
GPAM	0.678071905112638	0.00485651439331457
ITPR3	0.548893246013634	0.004856731429128
SHB	0.549687025973626	0.00492249482273539
C5	-0.694373717441738	0.00497142703225765
TDO2	-0.549557164589957	0.00519301193151714
C3	-0.389675846644756	0.00535653078942085
EPB41L1	0.53051471669878	0.00537613661275398
ACACA	0.545741190923438	0.00545373048204285
GPX3	-0.675936160768647	0.00548255753286705
GOLGB1	0.571156701196126	0.0056028772166245
PDE7A	0.53605290024021	0.00569226425735564
CSNK1D	0.521952703195356	0.00588657484552932
MYL9	-0.71391035793854	0.00596897666794145
MESD	0.565141059808412	0.0063700018307003
PSMA4	0.503393373699691	0.00637514162933034
MGST1	-0.599550036944203	0.00656329913459195
DEPDC1B	0.437208880277464	0.00686782801607131
DTL	0.569365645670137	0.00702754988471536
BCO2	0.518031492602169	0.00720295594384675
DCAF16	0.547487795302493	0.00724968474332241
KPNA2	0.613531652917927	0.00731018505506977
AKR1A1	0.521165850140187	0.00737492918211923
SORT1	0.610293790677777	0.00781861211593684
NUP153	0.540568381362703	0.00791678378803899
HSPB11	0.539975045947846	0.00830809527351477
COL4A1	-0.44879790517952	0.00833672701765694
ARHGAP11A	0.498026863949875	0.00838200642747877
STX6	0.497499659470817	0.00838916843594567
HSP90AB1	0.400467641647202	0.00883519000676966
SET	0.420003752172193	0.00891924420601078
PSMC5	0.512602277658635	0.00894064226914931
HIST1H2AD	0.600904044590178	0.00928195799975566
SLC22A7	-0.584962500721156	0.00950760676416427
12,00 F	-0.629017680799092	0.00967194295178123
SLC25A10	0.570996321557154	0.00967841288073694
ZBTB20	0.498453507466481	0.00973674275181172
ADI1	-0.558924639819633	0.00976846419362779
ATP5F1A	0.451301043265615	0.0098261654532425
UGDH	-0.591848886306396	0.0101315228867036
BRI3	-0.395826895313009	0.0103075701942399
CDK18	0.518660130353001	0.0105704968340862
ARL4C	0.515966408129624	0.0106193368440445
FAF1	0.554056459135441	0.0106368098327479
PDP1	0.415037499278844	0.0108422650439551
NEDD9	0.528600058102044	0.0109036211818829
HKDC1	0.511610758973897	0.0111561309071071
SRSF3	0.460515129796668	0.0113284842630428
ITGB1	0.317501676650042	0.0114500309346796
NPC1	0.529680065219966	0.011461343049295
HIST1H4E	0.457681836687338	0.0116308564970153
FGFR1	0.581774223090109	0.0117109173570205
RMND5A	0.439594603522823	0.0117851066061974
MTNR1B	0.45594544285905	0.0117909664989655
RNPC3	0.553484269247988	0.0121045667377514
CNN3	0.408252894711734	0.0121658288617861
ASS1	-0.594976289349175	0.0123392067002521
DENND6A	0.574838283447449	0.0124655476851647
CACUL1	0.582009183331809	0.0125248233684535
PPP1R10	0.509472301136893	0.0128054740804867
NEB	0.591626231002167	0.0129635921322691
MED13	0.519539425723107	0.0131416342838923
ADH1C	-0.549557164589957	0.0140220079042621
GMPS	0.480132527500729	0.0142237729282526
PSMA5	0.500073603134643	0.0143347722031227
PIP4K2B	0.536915326314047	0.014515349183761
LUC7L3	0.505395243402838	0.0151299401781028
ANKRD40	0.505235308250422	0.0154415764702154
GLS	0.508549385201988	0.0154575652198293
TCIM	-0.562594687692702	0.0155966343263417
MCM8	0.454901960156783	0.01586772056155
ARPC1B	-0.641833877261042	0.0165431442385709
MYO15B	0.547065892962628	0.0166342808499668
CNKSR3	0.538269265273115	0.016972304267754
KHDRBS1	0.413775850714933	0.0173451275699545
SLC25A39	0.498250867527825	0.0175553393500196
FCGBP	0.483601785761915	0.0179309630926379
CD58	0.50653585376434	0.0179685851220195
SLC29A1	0.474155714835221	0.0188948167202771
ATP13A3	0.508341219118243	0.0189121008976495
ST7L	0.450661409009565	0.0189795953861607
PCNA	0.539365634281045	0.0189941006246002
SFRP4	-0.897240425574799	0.019269812440633
HMGN3	0.55444055594426	0.0195840049893998
GSTO1	-0.608312987998537	0.0196937184537211
ALKAL2	0.569855608330948	0.0198653760253036
HRG	-1.0351894284623	0.0200366607225596
DNAJC6	0.588468444222692	0.0201732896076757
SLC13A5	-0.580543829454151	0.0202565504672321
LRRC59	0.487727776686515	0.0202800956810208
ATPAF1	0.546192930556581	0.0204708660168541
NDUFS5	0.371000014792522	0.0205657845399947
NFIB	0.464593323753076	0.0207410024016395
RAB4A	0.431588675542692	0.0211002110988928
MED24	0.549834277317554	0.0215858844221868
TMUB2	0.521636565352327	0.0216501673419077
ETFB	-0.572288670686045	0.0217193457333689
HIST1H2AG	0.534513478033798	0.0221488531431908
TM9SF3	0.454031630894707	0.0224505523076824
ITGB4	0.57390731221216	0.023468468554261
C2orf15	0.147753620443692	0.0241765012717981
COL5A1	-0.525681562962836	0.0244865054399588
RFX5	0.531230516783367	0.025149571792082
C4BPB	-0.546282032557096	0.0252974807509679
OTC	-0.57650092197296	0.0253479113677709
ASL	-0.485426827170242	0.0262728722187677
SAP30BP	0.511809388381279	0.0279527831793996
CDR2L	0.522146392534559	0.028006363492459
PDIA6	0.395254887088306	0.0280150606949913
MKI67	0.48201619900759	0.0281500927107694
MIGA1	0.493814612662961	0.0282253732406688
GNA13	0.56808868215676	0.0287393985436138
NR4A1	-0.798918084908964	0.0288438095501061
TIMP3	-0.665036092419027	0.028946988747507
MLLT11	0.458290697232728	0.0292401196788114
9,00 F	-0.658211482751795	0.0293161303424648
PON1	-0.570089224239626	0.030184906370117
DEPP1	-0.616919267492817	0.0302302035091843
TMEM199	0.506591437168284	0.0303112101108009
PSMB3	0.392914688380704	0.0304627483839753
DHX15	0.511500338780135	0.0305452747904755
SRRM2	0.398358758132213	0.0310983336016833
APLP2	0.37851162325373	0.0316942474352639
VTN	-0.46273006224424	0.0317234582847979
CYBC1	0.490986352512143	0.0321780345204497
PDGFRB	-0.567040592723894	0.032396028870597
G0S2	-0.58949215920167	0.0328838724242955
CCHCR1	0.500428990509488	0.0329955973726948
SRSF2	0.496675968303201	0.0331312706619944
HEATR6	0.457045025800419	0.033527363164372
C1orf109	0.470142098719298	0.0336833916299437
PLSCR1	0.447458976971221	0.0337722767760888
12,00 LSM	0.521808771929622	0.03384259132681
TMPRSS3	0.55069259863641	0.0343383662154668
DHX9	0.488577964296814	0.0345515292037055
ILF3	0.445943540864559	0.0345546818641329
P4HTM	0.547487795302493	0.0370546283591507
SLC2A9	-0.370111628397328	0.0376169701241917
ADH1A	-0.786755960877737	0.0384459318228864
FOXK2	0.480431917249849	0.038524060486842
TCF19	0.474908955256243	0.0389477399864653
FGD4	0.482151695137381	0.0390507119810436
ATP11A	0.516873510878987	0.0393801482993498
CASP8AP2	0.516575525740906	0.0394915972495774
METTL23	0.460480470040011	0.0401535886056128
HIST2H2AB	0.492598482572496	0.0407721028648894
AGXT	-0.638039553010118	0.0423887601638008
ALCAM	0.501749132472175	0.0424345799047291
ADH4	-0.81272143180742	0.0429864336154908
HDGF	0.34485449173687	0.0431280362568919
ERMP1	0.451211111832329	0.0438174762999122
UGT1A1	-0.71476984805201	0.0440726974039879
ATP6V1A	0.379236777850997	0.0441877541113042
VPS25	0.535254581466235	0.0450367777077948
USP1	0.555618539139012	0.045329900045116
AEBP1	-0.650436338198438	0.0460004254621098
COG1	0.445943540864559	0.0468427317598377
PDZD8	0.521808771929622	0.046902110241115
MASP2	-0.555389385337809	0.0483340461445871
NUP85	0.53605290024021	0.0486732907205742
HJV	-0.618321097667587	0.0487717905969613
MSH2	0.517848304862619	0.0500979866605743
PKNOX1	0.437580067929932	0.0504345861189452
KIF13A	0.573735245297902	0.0505030907314468
C2	-0.506011159326334	0.0518312908108587
A4GNT	0.383786565294404	0.0539151760589324
TM4SF1	0.533775045862366	0.0570481649299731
JUNB	-0.518049167381689	0.0572057097855986
LRRC32	-0.660307625636798	0.0577455082919002
WDR76	0.468148835738406	0.0577627123560771
CHST4	0.453910390923134	0.0578589373868295
FAM111B	0.526068811667588	0.0590413782788383
NAB1	0.432111012637785	0.0618968200112683
NBR1	0.46256586936143	0.0656310044799602
SMURF2	0.441705449740924	0.0663008827381072
SLC2A3	-0.56426350805332	0.0665706501282139
PSMB1	0.430172359276395	0.0665910214957136
AZGP1	-0.559595780562729	0.0667119303001616
WIPF2	0.509013647487857	0.0680934974520159
UBA2	0.476629878933083	0.0684666289276323
ADAMTS1	-0.747692000759265	0.0699888941423179
PDGFC	0.511500338780135	0.0703309014460481
P4HB	0.369645596464829	0.0704982210349532
TRIR	0.398203060415584	0.0709286962764357
ASGR2	-0.560467938800408	0.0717697629342298
TLE2	0.434182548545547	0.0725892553671491
DSC2	0.4961532337633	0.0727644551362803
SLC33A1	0.485426827170242	0.0738348659693983
MOGAT1	0.214124805352847	0.074802202280156
PRKCA	0.50182126542091	0.0758023173905042
LGALS3BP	0.390353235898246	0.0764057374643387
SERPINB6	0.405023710650825	0.0767484443326621
HPD	-0.616157122324751	0.0771944703035539
TFR2	-0.51564144021725	0.0786416006085458
SLC35B2	0.525827376633824	0.0793553709291883
ZNF329	0.395408692529911	0.081282768595763
PSMD4	0.463631607166583	0.081658322044617
SUMO1	0.389526173038173	0.0824479995895571
UCK2	0.497958458978862	0.0825170140406136
HSD17B2	0.421463768438277	0.0826323017939537
FER1L6	-0.244236810379668	0.0844351523831426
FOXQ1	0.398084365997646	0.0847063279189161
AP2M1	0.418476583245615	0.0853020666888587
E2F3	0.41212590385894	0.0854428254306978
AOX1	-0.611434712082347	0.0857128472370049
CASC3	0.492658396401317	0.0876710484903778
ATP6V0B	0.440014164810057	0.0878268107793154
ID1	-0.548436624696042	0.0887258006342016
UFC1	0.416668584857772	0.0894999730604807
ITIH4	-0.64320764175711	0.0905494444255809
IGFBP1	-0.661831264105427	0.0908189664020338
HIST1H3H	0.547119149576484	0.091254178904146
SLC25A19	0.439912167917873	0.0913844854374609
LLGL2	0.503062247076068	0.0930699092396297
CALR	0.329806568727029	0.0943075874711685
LYZ	-0.608539437162618	0.0944446408245134
PHGDH	0.525681562962836	0.0972992301914927
HABP2	-0.501251794331924	0.0989800674005695
PARD3	0.384265150484027	0.0991026456701913
EHF	0.503662398619308	0.100624432469382
RANBP9	0.486782106782253	0.10108275866561
3,00 DKK	-0.568660688392056	0.101099459590967
PATZ1	0.33652547110032	0.102052766550654
GEM	-0.643143571809685	0.102719432966693
SLC9A3R2	-0.472659531096364	0.103442023120803
EID1	0.3967366825359	0.104110732341655
ZNF562	0.529680065219966	0.104461010840064
ANK3	0.490211889735619	0.105502868511743
TUBGCP4	0.35656509655938	0.108064003694782
FRA10AC1	0.459431618637297	0.108868643329226
COX6B1	0.416348444431191	0.111205941157955
SLC16A1	0.515457990423203	0.111887975278857
SAA4	-0.610053481683986	0.112127541818156
PMEPA1	0.48076168150168	0.113909235978246
GPX2	-0.590522026063057	0.115367091653218
FAM222B	0.475338009546658	0.115758139083387
SMC4	0.464841055199458	0.116067993949332
NR5A2	0.509194993103192	0.118651733635773
CRIM1	-0.592739851312875	0.118831218134383
APPBP2	0.443606651475615	0.119671810321535
ADNP	0.437620784645969	0.120859073820964
EIF2D	0.481406308894559	0.120907633978927
CPB2	-0.685319988615506	0.121077910714435
PSMB4	0.416491096420343	0.123029846732059
MMD	0.522767739113812	0.123585550341884
HNRNPC	0.360175564244325	0.126967026801433
ATF5	-0.830519109701995	0.132115696226457
LRRC42	0.441075360180367	0.133346377948245
GK5	0.45617619407233	0.133957595414506
ECT2	0.438688767343489	0.134726771048551
FN3K	0.474485964359586	0.134892152236598
TMEM181	0.521952703195356	0.135356734676237
COA7	0.445943540864559	0.136283313224497
RNF138	0.42084312096005	0.136792332072054
MCM2	0.505890929729957	0.136902998079924
SDR42E1	0.43389652653016	0.142522041671374
OSGIN1	-0.438442103613787	0.146186521489515
PLEC	-0.483846657197495	0.146816762932503
ZNF749	0.321928094887362	0.148785356944829
GRB7	0.448984831202181	0.149387556935912
LITAF	0.392655805573999	0.15207283902985
QKI	0.357284731629844	0.153596388457754
SLC3A1	0.305502546974251	0.156625802184051
AP2B1	0.535423039919841	0.158797052855305
EMILIN1	-0.566815154010897	0.160339735946976
NQO2	0.453256821509334	0.161893918538366
SSR3	0.395514941014025	0.162730391624936
SON	0.389307224185426	0.163139799697856
TUB	0.338168735894573	0.165388315701489
CCDC43	0.491853096329675	0.166899972792869
MBOAT1	0.479167836698559	0.170097622441056
HIST1H2BN	0.542149417182183	0.171927643992843
ADAMTS2	-0.509674373416919	0.175039526420577
CIAO2A	0.45494622071548	0.175715576526967
CNP	0.477117545505539	0.177707653708944
PSME3	0.426264754702098	0.178448922277948
AFDN	0.539975045947846	0.178836854133151
DUS1L	0.479992941119614	0.183817730456492
VIM	-0.437462076684984	0.188631552672743
UBQLN4	0.337869638756384	0.188989502783978
ELF2	0.494764691749578	0.190757363563569
STX17	0.436570660828485	0.191319534842396
NCL	0.380795372805983	0.192550328822603
DDX52	0.409762557238169	0.192853196027059
ZRANB2	0.444037371001396	0.200797612859386
EFCAB13	0.477159211186641	0.205264747922931
PRPS1	0.480805269429864	0.210382041094391
PAGR1	0.480805269429864	0.210725620650698
ZBTB44	0.46394709975979	0.211926006440598
CCDC57	0.389411691603349	0.212367292087848
NGFR	-0.449130697947252	0.218371993547473
CD3D	-0.35954238668714	0.218849682501691
LSM14A	0.445076325660227	0.219280821869571
ZNF207	0.446564004832787	0.219294232968925
IGFBP2	-0.558730959147976	0.223639001127467
MED25	0.373814836552331	0.223705042904306
CYP11A1	0.288244968631074	0.224814447987957
TMEM178A	0.398989558046974	0.229066057037817
GALK2	0.453256821509334	0.237159416408971
OLFM2	0.460226273045099	0.242194124287206
ATF4	0.45647021826619	0.248055939001122
CEP131	0.423211430724544	0.249848423634368
PPL	0.44980291743952	0.250008600935544
DAG1	0.496425826119499	0.251105788755999
C1QL1	0.505464580406787	0.251346675847652
SLPI	0.456229186598953	0.253513445370027
VPS54	0.517162515506696	0.261946830749831
TBC1D8	0.495957494662411	0.263073114821621
LGMN	-0.576599027786529	0.264900710959228
CENPL	0.364053570560039	0.270632289506241
TMEM123	0.37851162325373	0.274182988748967
DCUN1D1	0.460097221897495	0.274628479574065
ALDH3A2	-0.498805856971442	0.276277873412467
RRAS2	0.448984831202181	0.278768769601082
KIFAP3	0.474371638661246	0.280656447255386
DAXX	0.44918572169069	0.282012230746264
HIST1H4H	0.513829323862061	0.284331570213703
CLCN3	0.491388385408959	0.28490734305151
FBLN1	0.482837484493304	0.290321440601177
SPAG16	0.514573172829758	0.291817449412231
COX15	0.415037499278844	0.294138793477421
TMEM9	0.410933100946107	0.29617871084455
TEFM	0.408805545567329	0.307247213731641
BHMT2	-0.419838485542665	0.308151757705782
PRSS23	-0.492703992869168	0.309836555481767
SAPCD1	0.411813598404557	0.310568915075988
MKS1	0.40243746249921	0.312272879136095
ERI3	0.486877501038967	0.319439866167774
RAD51D	0.376563351464208	0.330446460065953
HNRNPA2B1	0.327611733390945	0.337121387459891
ASH1L	0.460973783445703	0.338211816322085
COMMD4	0.463246592321463	0.338746767857137
ZNF639	0.431339311607944	0.340862456440375
POLA1	0.461447964235802	0.358784110074409
PTPRG	0.439111634257701	0.36427478404608
STK11	0.471142601163994	0.36750574001152
HLA-DQA1	-0.522678222466814	0.370540123644955
EIF4A3	0.463567393206503	0.374157867887656
SMC1A	0.413075982945558	0.375579541193393
SPAG9	0.485426827170242	0.376197513566791
UTP18	0.42084312096005	0.378157387576631
RETREG3	0.44809578785814	0.381233423764728
UBE2U	0.480625840906421	0.385430290701857
PRPF4B	0.427421223734676	0.386708097569578
GRID1	0.387023123109247	0.39234588847516
SLC22A15	0.402759169500407	0.393635489261428
PRKDC	0.481968507397831	0.39494633410326
LGALS4	0.414421883719732	0.396392012184573
TPST2	0.434402824145775	0.398133866811161
HSP90AA1	0.277533975528909	0.399421881817696
SETD4	0.392914688380704	0.400107936227073
OAZ1	0.289007846216503	0.408259549575537
OCLN	0.465078181778439	0.423930607106601
SLC38A3	-0.496304880900759	0.428530141073921
RAB5C	0.362088619329885	0.430055452934408
TXNDC11	0.401205226099274	0.438339910653791
ZNF121	0.452126818014064	0.440206832786421
NPLOC4	0.459431618637297	0.449150250867126
SLC14A1	0.335348610649684	0.45908379034148
SELENOM	-0.547487795302493	0.463811613616224
MSL2	0.431339311607944	0.464304180413948
SEC61A1	0.397234676759091	0.465289952810137
PCNX2	0.467126010427298	0.467582263594207
BCL2L1	0.464449693403922	0.467886351140246
THOC2	0.392738832170069	0.472987680609125
RBM17	0.408962984869159	0.476563969216654
EPOR	0.439983856409075	0.498356845445828
UBE2I	0.438791852578261	0.513302330997678
ZDHHC13	0.36964559646483	0.520831386000682
DUT	0.362570079384708	0.529035900863717
TSPO	0.457850582817817	0.530458995357475
BRD2	0.312522588652909	0.54842170557681
CENPU	0.365455470428283	0.549622744546966
IFT20	0.445799753049531	0.553478943108179
SEPTIN9	0.396465393242422	0.560352245484885
PYGO2	0.367731784500487	0.561221151389124
STMN2	-0.691877704637668	0.563107425642625
HNRNPU	0.387262833177239	0.566987116395354
PODN	-0.472588521841002	0.571374998177574
UTP6	0.44305187544844	0.571937241612979
XPO1	0.428334321892301	0.581753611985393
C1orf43	0.391953886165803	0.582519471121062
SLC16A10	0.258311995591391	0.585642895133981
SARS	0.366474533840624	0.588097393729023
USP24	0.446746359006182	0.58830003825658
PLOD3	-0.473931188332412	0.591552197371264
MALT1	0.425091163942767	0.592240860964191
TRIM37	0.451796049288962	0.606330291213654
NUF2	0.355331253154576	0.608454947154625
APBB1IP	0.485426827170242	0.616793485615456
RNF5	0.395928676331139	0.61898097091609
MEIS2	0.432524926007685	0.622510398409688
ZNF236	0.351472370501378	0.646394946251011
ADAMTS4	-0.421296489750526	0.648022584800893
NPW	-0.602884408718418	0.650887849908123
CCNC	0.432667393300635	0.654490405653884
MAP3K21	0.436099114806673	0.655265108583314
LAMA2	-0.473515964544573	0.658590000402406
CDC20	0.445799753049531	0.659597665786101
UBE2C	0.395019605701886	0.659726901187126
FAM160A1	0.290779396316698	0.663632366965255
SMARCD2	0.43155258606186	0.676134784776209
ATXN7L3	0.46948528330122	0.678936665604846
TM4SF4	0.403004943783947	0.683875139760763
PIDD1	0.377562793860181	0.688225051272396
TSPAN3	0.358326855617369	0.691499348887787
DZIP1L	0.381306641966294	0.697363532784631
SEPHS1	0.432524926007685	0.7161561927798
PCK1	-0.631848888351992	0.718911148603298
CLGN	0.435584876682929	0.729147097799028
BUB3	0.446607578279714	0.729691934238268
CENPF	0.405514725160337	0.736181886327176
ACO2	0.417157551153213	0.740288458163447
DDX49	0.467778961350817	0.743177416552154
TXNL4A	0.384945434122408	0.744695070228137
AKAP7	0.372477037050798	0.757195508182326
AHCYL1	0.403515629383624	0.763068119529085
KHK	-0.473931188332412	0.776300480271514
HPRT1	0.415037499278844	0.782862637709515
DNMT1	0.428404723016673	0.785587106070969
GSTP1	-0.515231787331445	0.78793218382074
CTSC	-0.534336427651188	0.799052271288547
CYP2B6	-0.898716664162819	0.811392085561254
CXCR4	-0.622195406920131	0.815633216527657
PLCD3	0.365284464081744	0.818262621982263
SNRNP25	0.43155258606186	0.826836658117547
RSAD1	0.438573013739633	0.828646671639598
INSIG1	-0.578783925792032	0.830334910904636
HP1BP3	0.391111660033363	0.842633758649033
ERCC5	0.460973783445703	0.849086382815508
MKKS	0.424885285235191	0.85180424711918
NUP62	0.454115021261534	0.862306559015409
CEP57L1	0.342887713523009	0.864372174407308
CUL4A	0.427993154382757	0.867072303616905
DARS2	0.46890437125758	0.874603111106865
NRAS	0.447458976971221	0.884916029031429
FAXC	0.32736198093799	0.891453413327515
PTPRF	0.411842160119037	0.891766152274845
UGCG	0.460841188891969	0.901399575213674
PNISR	0.412053640840023	0.904383456790763
DMAP1	0.447458976971221	0.918061597006048
CCT3	0.390459476558178	0.926421738730691
COL4A2	-0.424256029308222	0.94594827099467
FAT1	0.287802310982736	0.946651526759429
LASP1	0.384884665272243	0.948893190972826
PON3	-0.478047296804644	0.954502759262526
S100PBP	0.374065718222538	0.964638831219562
PPT1	0.381870635343644	0.977021376508872
PGM3	0.415037499278844	0.981890190398503
PPP1R14A	-0.632857190825468	0.982790925316479
LRRC8B	0.312590230308026	0.98391793140735
FANCC	0.420575682820274	0.98611116448327
TAGLN	-0.604071323668861	0.992027620800661
TMEM59	0.448846469732728	1
AQP9	-0.499571009490512	1
C4BPA	-0.617801113866359	1
POLR2H	0.415037499278843	1
HNRNPD	0.38060400221497	1
HLA-E	-0.377901733140699	1
KLB	0.420575682820274	1
B4GALNT4	0.258311995591391	1
BRK1	0.32920132979954	1
PROM1	0.265344566520995	1
TMEM63A	0.418657814957541	1
KRT10	0.411856252034164	1
LBH	-0.478462879420477	1
H3F3B	0.3839591880934	1
RPP21	0.401813804122679	1
DDC	-0.246437895303099	1
RIPPLY3	0.376563351464208	1
STAG1	0.448668277160124	1
ARGLU1	0.327989847674564	1
DCK	0.429987840744815	1
FOSB	-0.574838283447449	1
ZNF607	0.234465253637023	1
SDC2	-0.434800754100274	1
ANXA13	0.380904814359698	1
MAN1C1	-0.389274403213762	1
ZNF527	0.332196430341189	1
HIST1H2BI	0.377701348005871	1
ITIH1	-0.594361198723406	1
PLS3	0.391578526454855	1
PRKD3	0.332196430341189	1
EBNA1BP2	0.400537929583729	1
GSDMB	0.367731784500487	1
COL1A2	-0.436224938550072	1
CCL16	-0.401362562381767	1
CLCC1	0.44692156029863	1
TAB2	0.366538981587654	1
LIMD1	0.395928676331139	1
GRB2	0.395541323653047	1
SF3A3	0.341036917835067	1
TPD52L1	0.447458976971221	1
SLC43A3	0.423211430724544	1
PTPRK	0.374744793330811	1
MAPRE1	0.391020618160308	1
SLC35C2	0.352881023216275	1
NDUFB10	0.428533341763067	1
MT1X	-0.693486957499325	1
RGL3	0.409520494311278	1
EEF1E1	0.405053410706222	1
DCTPP1	0.376563351464208	1
NSF	0.405451450449646	1
MT1G	-0.669526795979629	1
FAM3B	0.391767719955997	1
ARMCX3	-0.368387405980022	1
DCUN1D4	0.421956913218634	1
ARID5B	0.251979217324798	1
BLOC1S2	0.455003906596488	1
C17orf80	0.409520494311278	1
HSPA4L	0.327164743253509	1
AFMID	0.484161859933664	1
SH3YL1	0.419806743426716	1
MCCC1	0.371094151691247	1
WARS2	0.409112665321739	1
GTF2H4	0.370368449945115	1
MTX2	0.434577685674489	1
TAF1	0.404841732172955	1
SFI1	0.461331151552779	1
IMPDH2	0.408084738637077	1
RUSC1	0.406625259462644	1
STXBP4	0.409112665321739	1
TRMT11	0.418404350377243	1
SYNRG	0.295890233985839	1
DOC2A	0.150559676575381	1
LINC00672	0.150559676575381	1
RAD23A	0.387023123109247	1
TTC28	0.272252935863172	1
GABARAPL1	-0.438442103613788	1
P3H4	0.339692374363202	1
DSP	0.416646752140501	1
NELFE	0.432384742842741	1
HINT3	0.403632736006594	1
ZNF7	0.368040019741674	1
ALDOB	-0.361266242837863	1
HIST1H3A	0.436099114806673	1
APOL1	-0.479992941119614	1
ERBB2	0.406964198743161	1
RBM15B	0.347923303420307	1
ZNF407	0.289506617194985	1
PALB2	0.400879436282184	1
ELOVL6	0.2203900684253	1
HSPB6	-0.478920863310832	1
CCAR1	0.394476176796527	1
SRGAP1	0.412440387792805	1
GAREM1	0.327164743253509	1
POLG2	0.372912023606167	1
WDR3	0.380272081118167	1
RHOT1	0.376854305390956	1
PAQR4	0.45655676871711	1
SMAD2	0.445411148322363	1
GPNMB	-0.506011159326334	1
POMGNT1	0.448145811090782	1
QTRT1	0.349491734494396	1
ODC1	0.357361788381947	1
FDPS	0.351311901668457	1
KCTD2	0.33486715059486	1
EFNA1	0.412670484734928	1
TMEM99	0.348803800878757	1
BCL2L13	0.415037499278844	1
APH1A	0.386182636606659	1
FBXW2	0.417362552225088	1
WBP11	0.430304255932154	1
PLA2G12B	-0.411813598404557	1
C9	-0.435501601838559	1
SLC44A1	0.389743479114934	1
MCM4	0.449971289388231	1
KHDC4	0.380707506540508	1
TEX264	0.279459953746905	1
ZNF33B	0.409520494311278	1
EPCAM	0.284303022587445	1
RBM26	0.394278939112046	1
ANP32B	0.34255474547732	1
NFYA	0.403632736006594	1
RNF11	0.305413008104346	1
CEP192	0.404841732172955	1
RAB9A	0.34268665505416	1
RAP1GAP	0.439421657905803	1
PHLPP1	0.34617564113404	1
DHX40	0.42449782852791	1
ANXA3	0.33703498727757	1
CREB3L3	-0.388565287917653	1
HERC5	0.344334507935642	1
CDK16	0.374679761662703	1
FAM161A	0.234465253637023	1
CSDE1	0.372809263889546	1
CDK12	0.415037499278844	1
ANAPC11	0.347484727633105	1
LMNB1	0.347165386386385	1
BTG3	0.425091163942767	1
CEP97	0.285754482333877	1
CCDC163	0.222392421336448	1
DDX39B	0.358942937207917	1
UPB1	-0.395928676331139	1
ARHGDIB	-0.457045025800419	1
NUP35	0.366538981587654	1
CAMSAP2	0.363883411328741	1
MAP3K13	0.299560281858908	1
ID4	-0.473931188332412	1
UBE2Z	0.395585136612671	1
CD9	0.425305834732671	1
PFN2	0.290590128354355	1
CFHR4	-0.2606517545228	1
SGK1	-0.44930740136359	1
LAMA5	0.368494913341813	1
CSTB	0.307244049130249	1
14,00 ARL	0.36964559646483	1
PIH1D1	0.36476429279762	1
CEP95	0.284567567383435	1
HIPK1	0.367456434744734	1
NRM	0.425091163942767	1
F13B	-0.576788569275456	1
CD46	0.374848409163145	1
HYI	0.317388935272195	1
WHRN	0.265344566520995	1
FOXO6	0.265344566520995	1
POGZ	0.396658969963989	1
ACP1	0.406769883295243	1
SOAT1	0.43155258606186	1
SLC5A1	0.272079545436801	1
FBXL20	0.279382399921277	1
C4orf48	0.407657968913246	1
ARHGAP29	0.278716028066064	1
DDX17	0.294834434005087	1
ETV4	0.352106243552387	1
CDT1	0.381090167355506	1
1,00 AMD	0.404754526016983	1
RMI2	0.403355694231209	1
RTCA	0.374395514781498	1
SLC4A4	0.326500824677186	1
ADGRD1	-0.329568157089494	1
HIF1A	0.376416205251536	1
CDC73	0.420108488826266	1
ANKRD10	0.341339401333583	1
ERAL1	0.404620883333505	1
KLHDC3	0.415037499278844	1
ISG20L2	0.431883170716767	1
LSR	0.378095920890707	1
CTBS	0.415037499278844	1
ZNF165	0.313815449100043	1
ABCF3	0.274362411635307	1
PTPN3	0.324198268512189	1
COASY	0.290677160902923	1
RASAL2	0.410283969308209	1
IPO9	0.383003671639131	1
PRPF38A	0.432667393300635	1
DDX46	0.374195404504336	1
GAA	0.424966616522575	1
CUEDC2	0.372658897008292	1
DNAJC3	0.330307760503335	1
DHRS13	0.347019075850193	1
NAP1L4	0.376563351464208	1
SCAMP5	0.250543461650597	1
SLC7A2	-0.287098110724263	1
FBLN7	0.319372389983606	1
DNTTIP2	0.303906687249322	1
RPTOR	0.230883882230087	1
FMNL2	0.374744793330811	1
EIF3D	0.302387908491717	1
LUC7L	0.280628465848532	1
CHEK1	0.343301745679929	1
FAM9B	0.137503523749935	1
SPAG5	0.321928094887362	1
BPNT1	0.366322214245816	1
SLC19A2	0.331205908475373	1
PAK1IP1	0.33151414371656	1
FGFR3	0.395137941841139	1
TUBGCP3	0.393663848486277	1
CERS6	0.409875794163065	1
PAWR	0.391953886165803	1
CAVIN3	-0.306661338234052	1
KDELR2	-0.363042861640582	1
AKAP1	0.464164356750019	1
ERI2	0.366322214245816	1
PPIE	0.385290155884792	1
FAM149A	0.34617564113404	1
HSPA14	0.29876211030832	1
NFIA	0.436099114806674	1
HMG20A	0.364874704540749	1
ATP5PB	0.345557841272262	1
EPM2AIP1	0.359081093304828	1
VEZT	0.406320282177735	1
CD276	0.41119543298445	1
CDC42EP4	0.422379474620012	1
INHBA	-0.30904680359063	1
GDAP2	0.370368449945115	1
PEBP1	-0.419483404310036	1
RAB20	0.336182078567604	1
TIMM17A	0.366322214245816	1
PTRH2	0.407175381505874	1
CGN	0.369949609750306	1
SOD1	0.257917164448325	1
ZNF609	0.421701229559854	1
MEA1	0.394278939112046	1
UHMK1	0.421463768438277	1
DOCK7	0.326810316267109	1
BEX3	0.263838359624946	1
TTPA	-0.442709917763399	1
BOK	-0.366127898797897	1
SERTAD2	0.352301743930881	1
CLCN5	0.286304185156641	1
UBL7	0.352106243552387	1
PIPOX	-0.464551454320421	1
EIF2S3	0.356654589144008	1
ATN1	0.353179028871802	1
F2R	-0.469063380961355	1
CPD	0.388726222162997	1
AFF1	0.39192025965419	1
CLSPN	0.291956015136303	1
NUP210	0.334068657759575	1
RAB11A	0.366038097979911	1
MCUR1	0.415037499278844	1
MATR3	0.311112337968143	1
COL14A1	-0.412194749510018	1
CHMP6	0.314314910777487	1
7,00 F	-0.341691349708792	1
PARP16	0.191048293008067	1
CBR4	0.402371087442683	1
VAV3	0.315687154913217	1
ELOVL1	0.329705445479082	1
PTGFR	0.341691349708792	1
ATP6V0A1	0.411068597075898	1
SPEG	0.244236810379668	1
SSR2	0.309328058107728	1
FOXM1	0.373043410614217	1
TMEM11	0.364874704540749	1
TSC22D3	-0.416985771068365	1
HEXD	0.339088646045545	1
PGAM1	0.384822886231836	1
INSR	0.338801913451759	1
CD302	-0.471142601163994	1
CCDC137	0.324525206373401	1
TAPBP	-0.405122030413761	1
NCR3LG1	0.342392197447078	1
ATXN7L3B	0.395585136612671	1
SLC38A10	0.334225453690747	1
NUP54	0.361508102862049	1
ETNK2	-0.37851162325373	1
STARD3	0.417557491257359	1
DGCR8	0.361456459074	1
FERMT1	0.288345494362981	1
MFSD14A	0.387023123109247	1
MAP1B	-0.407175381505874	1
RFNG	0.371968777386958	1
PGM1	0.376563351464208	1
RNF168	0.390234108278271	1
TRAK2	0.397876948120661	1
POLQ	0.2203900684253	1
PHYHIPL	0.199769512375777	1
SMC3	0.389706209322223	1
ZDHHC2	0.339088646045545	1
MACF1	0.368306448933853	1
SYNPO2	-0.454258809076562	1
NAMPT	-0.454565863465481	1
ENAH	0.298341274569747	1
LYPD1	0.308631272273905	1
IL1R1	-0.416954702273135	1
PTGIS	-0.423599512782268	1
RING1	0.395229018198664	1
ZBTB7B	0.415037499278844	1
ATF7IP	0.372809263889546	1
S100A14	0.363883411328741	1
KIF11	0.339088646045545	1
AARSD1	0.307181509518176	1
CLN3	0.396260292248216	1
MAOA	0.366597144221091	1
SLC39A14	-0.440572591385981	1
XYLT2	0.349584437790228	1
DDAH1	0.381090167355506	1
HDHD2	0.377756483199384	1
BAAT	0.379274147077448	1
FGF13	0.337996463515016	1
CALCOCO2	0.40243746249921	1
ANXA5	0.252632810373324	1
ZNF684	0.305413008104346	1
KHDRBS3	-0.276209794581527	1
KLHL42	0.399607458709238	1
MPHOSPH9	0.287098110724263	1
DNAJB11	0.36663286731579	1
ANKRD36C	0.421463768438277	1
RASEF	0.368040019741674	1
SEPTIN2	0.231907806245886	1
DCAF6	0.389706209322223	1
RAB34	0.410376121908981	1
ZNF496	0.333737397176995	1
DNAJC7	0.338801913451758	1
TNXB	-0.46948528330122	1
C18orf21	0.254572827085597	1
ILKAP	0.35889442124131	1
ITPR2	-0.344334507935642	1
TRAPPC5	0.347923303420307	1
FNBP1L	0.360043467458912	1
SOX6	0.367456434744734	1
SLC46A1	0.371094151691247	1
KIF18B	0.38565369249775	1
RTKN	0.321928094887362	1
FGFR2	0.385290155884792	1
CPM	0.278155692858457	1
PCGF2	0.390375445044575	1
TBXAS1	-0.283792966000591	1
ACTR5	0.294447358465255	1
FANCI	0.33652547110032	1
FOXO3	0.367057470377022	1
CWC25	0.357261167999643	1
DEGS1	0.388897361815054	1
EVL	-0.382333334206138	1
ANXA11	0.320477421018637	1
LIG1	0.415037499278844	1
TRAF2	0.371448230731161	1
PHC3	0.353232214805372	1
RUVBL2	0.345292087952873	1
C19orf48	0.316473664795254	1
GSN	-0.438613147129743	1
TTC13	0.210987658064198	1
SVBP	0.334419039070559	1
CTSK	-0.519374159093579	1
PRPSAP1	0.364007026755383	1
SCRIB	0.131244533278253	1
AC118549.1	0.373814836552331	1
SZT2	0.317858430578316	1
C6	-0.277704094630679	1
PCOLCE	-0.399607458709238	1
CKAP2	0.321928094887362	1
ENO2	0.345387067711351	1
NFKBIZ	0.393565968976019	1
DDX42	0.382371310358522	1
YPEL3	0.390083571946562	1
CYP2D6	-0.316473664795254	1
ACSL1	-0.5078615322836	1
TAF10	-0.373932295949171	1
FXR1	0.329568157089494	1
ZYX	-0.395062799517578	1
NCKIPSD	0.306888695423221	1
SERGEF	0.32378843691289	1
PGPEP1	0.329920885640893	1
TSPOAP1	0.317029295474523	1
TMBIM1	-0.403355694231208	1
SYNE4	0.311586150665903	1
SERPINA7	-0.405514725160337	1
HBEGF	-0.187627003175771	1
CYB5RL	0.34617564113404	1
TOMM6	0.331205908475373	1
BARD1	0.302927132957306	1
FCN3	-0.386182636606659	1
TXN2	0.323407023813275	1
ZNF33A	0.396580594571283	1
EFEMP1	-0.401813804122679	1
GGNBP2	0.303868123342371	1
PPP1R3B	0.404754526016983	1
GGH	-0.236067358233524	1
ST6GALNAC2	0.389042290745899	1
ITPRIP	-0.201047518938093	1
SNRPC	0.383547213151028	1
HOXB13	0.265142068795785	1
STAG2	0.390375445044575	1
FAAH	0.276061086130033	1
CRIP2	-0.314108590428063	1
SLC39A10	0.347923303420307	1
IFI35	0.369573467122471	1
LIMK2	0.370982319200908	1
ATXN2L	0.398031073973154	1
PABPC1L	0.367371065648529	1
SCARB2	0.365062857613339	1
UBD	-0.350602403616188	1
GSK3B	0.367975462406799	1
PMVK	0.405094696031266	1
MID1IP1	0.355388010832687	1
TGM2	-0.370518832500199	1
ZBED4	0.307181509518176	1
BCS1L	0.168754457734375	1
DUSP4	0.334419039070559	1
ZNF318	0.290590128354355	1
RADX	0.2203900684253	1
ARHGEF38	0.2203900684253	1
TRIM33	0.448052556506807	1
DCBLD2	0.31194400631474	1
MED8	0.268105395381216	1
C15orf61	0.339088646045545	1
NOTCH3	-0.351472370501378	1
KAT2A	0.382616021586466	1
DRAM2	0.332575339086871	1
CNFN	0.256339753259786	1
UBP1	0.387516436514939	1
DR1	0.397335497545385	1
UTP4	0.361508102862049	1
7,00 LSM	0.352418462109084	1
FFAR4	0.208317236124725	1
CATSPERG	0.128897733182257	1
UTP3	0.351165316112459	1
YY1AP1	0.374602634879605	1
6,00 LSM	0.389946518316013	1
TMEM61	0.18727856819258	1
UTP15	0.101283335837181	1
OGFOD3	0.342887713523009	1
NOL7	0.382797162278636	1
HDDC2	0.364996816779248	1
IMMP2L	-0.459431618637297	1
PSMB7	0.361926162819282	1
PTBP2	0.333609899934998	1
MCM6	0.338624383759676	1
IBTK	0.376267929114269	1
KLF4	-0.334000927187937	1
SNF8	0.382022442050881	1
COL4A3	0.174678531412947	1
ZNF878	0.174678531412947	1
PDE8B	0.174678531412947	1
CTDSPL	0.397479127894539	1
MPP3	0.239007135187344	1
MAGEF1	0.387604269155732	1
RASSF8	0.296717532090083	1
MS4A7	-0.371510123737923	1
ECPAS	0.284453389468699	1
FOXA1	0.323155398271365	1
FUT6	0.324525206373401	1
SHROOM3	0.339850002884625	1
FLOT1	0.334790245824412	1
DBR1	0.326810316267109	1
MBD2	0.388565287917653	1
NDUFS7	0.0898855035171952	1
MORF4L2	0.3675448948	1
ITGB8	0.38965218085893	1
TLR5	0.282399730700725	1
MXRA7	-0.495527417139212	1
ACADVL	-0.368743847004909	1
LRRC41	0.327725939425475	1
RBBP8	0.351165316112459	1
MTLN	0.287281952080471	1
DENND2D	0.389946518316013	1
PIK3C3	0.279382399921277	1
FAP	-0.387023123109247	1
MSRB1	0.285402218862248	1
FNDC3B	0.334183246794004	1
FCGRT	-0.32602472340684	1
ENPEP	-0.321928094887362	1
PSD3	0.294620748891627	1
CYFIP1	0.335069194575429	1
B4GALT5	0.355583649068602	1
MTPAP	0.264972210075286	1
MPHOSPH10	0.264897149850984	1
POLR2I	0.337744800350137	1
CES2	-0.341036917835067	1
JRK	0.360043467458912	1
PHF10	0.347923303420307	1
CFAP298	0.308549065086162	1
METAP2	0.37851162325373	1
ACAT1	-0.462526425060163	1
LYRM4	0.20945336562895	1
IL6ST	-0.273268463226393	1
MTHFD2L	0.249359468936717	1
MBTD1	0.348563221390829	1
MCAM	0.387425268070984	1
U2SURP	0.291462814160311	1
EMD	0.348522304899075	1
ARFGAP3	0.372371034476108	1
NUPR1	0.290392521454256	1
MTCH2	-0.410376121908981	1
BRCA1	0.326500824677186	1
PODXL	-0.235488078948131	1
PROSER3	0.269760269022107	1
NDUFC1	0.3474631869945	1
ACBD5	0.303906687249322	1
FAN1	0.321928094887362	1
LTBP4	-0.454175893185802	1
FNIP2	0.355094958822562	1
ENG	-0.37633396994836	1
CNOT2	0.300754071782952	1
NDUFAF7	0.294061301454418	1
TNS3	-0.383328639551506	1
EIF2B5	0.316332631993843	1
CUTA	0.327041018281015	1
HIST1H2BL	0.334000927187937	1
OGFR	-0.257600519783165	1
DHX34	0.275634442613427	1
NEDD4L	0.350098767578524	1
WDFY3	0.328421856972862	1
TMEM62	0.305413008104346	1
EPHA3	-0.390234108278271	1
COPS2	0.377235466566459	1
GNG7	0.242074787198148	1
SLC34A2	0.242074787198148	1
TMCC1	0.209792384556815	1
GOLPH3L	0.35954238668714	1
WWC2	0.356485316923731	1
ANKRD26	0.263034405833794	1
AFG3L2	0.344648171387446	1
XPO7	0.334419039070559	1
SMAD4	0.351711563910015	1
DHDDS	0.186011985609949	1
ZBTB6	0.263034405833794	1
NSL1	0.332575339086871	1
MSH5	0.324272035355662	1
UROD	0.220644759050181	1
TIMP2	0.225257755030837	1
LIME1	-0.32930762525296	1
SPTSSA	0.338168735894573	1
GIT1	0.35453276031929	1
ZNF248	0.342887713523009	1
ELAVL1	0.375039431346925	1
MYL12B	-0.178092322313711	1
FGD6	0.333423733725192	1
AKT2	0.329965413952781	1
TEX30	0.353179028871802	1
FAM120A	0.314247357805739	1
TACC2	0.380744321724966	1
DSN1	0.355094958822562	1
KLHL24	0.327164743253509	1
CDKL1	0.230297619421794	1
PCOLCE2	0.185555653156076	1
TTLL6	0.2203900684253	1
FXYD6	-0.417362552225088	1
MTR	0.156590362940702	1
AGPS	0.330541225192071	1
FOXJ3	0.336596144676198	1
NFYC	0.354430734574692	1
IFI27	-0.336596144676198	1
STAT5B	0.33902408871067	1
DOT1L	0.335069194575429	1
IFI27L1	0.303191532305777	1
ECHDC1	0.342887713523009	1
SPC24	0.345387067711351	1
MAP7	0.329064276168991	1
KIAA1143	0.366427555054222	1
DIP2B	0.301002256032814	1
ARPIN	0.377701348005871	1
SCARF1	-0.341691349708792	1
RCAN2	-0.237863830098888	1
ITGB3BP	0.391424942056893	1
SRGN	-0.430928872048735	1
BCAS3	0.282638963773305	1
ITGA9	-0.371968777386958	1
LRRC58	0.302562770020431	1
GINS1	0.368243287799903	1
NMT2	0.350281290936602	1
STK36	0.131789872555541	1
CHML	0.299560281858908	1
TM2D1	0.352301743930881	1
PDIA5	-0.354916506841273	1
COLEC11	-0.464886048729405	1
PPARGC1A	0.387023123109247	1
GNPTAB	0.263034405833794	1
EIF1AX	0.337869638756384	1
CENPE	0.216491819896764	1
CEP112	0.218423519133502	1
TIAM2	0.212729323985728	1
UBAP2L	0.326500824677186	1
IGKC	-1.32388076160669	1
FUBP1	0.326228232320988	1
ABLIM1	0.337632995593237	1
ENGASE	0.296981737757132	1
SIKE1	0.319541502050484	1
STAT5A	0.298223834296094	1
CCDC97	0.283792966000591	1
XPO6	0.347222115051272	1
INMT	-0.398163680714448	1
YWHAQ	0.303883919417601	1
MITF	0.304257068560307	1
NENF	0.303959192800912	1
MTMR9	0.206450877467426	1
XAF1	-0.314108590428063	1
METTL24	0.307667401762193	1
COQ2	0.184917715917785	1
ZNF544	0.330916878114617	1
CCDC14	0.312590230308026	1
CPS1	-0.499571009490511	1
LAMTOR1	-0.345292087952873	1
FAM184A	0.233199176293031	1
ATP5ME	0.295006795572074	1
XRCC5	0.301569007252783	1
COX7A2	0.327574658028504	1
IFNAR1	0.212893761786201	1
ZFP36L2	0.208365536064163	1
ZFYVE19	0.237039197300849	1
FANCL	0.364996816779248	1
UBTF	0.314381285834014	1
FAM110C	0.260960077595936	1
MFAP4	-0.417852514885898	1
IQGAP3	0.324350757154218	1
ATXN10	0.272079545436801	1
CENPW	0.279382399921277	1
SLIRP	-0.244073316749399	1
AKIRIN2	0.282399730700725	1
TP53BP1	0.319459839296613	1
NOP10	0.334419039070559	1
MOCOS	0.29876211030832	1
AP2S1	0.263743521129903	1
APPL1	0.336363185150931	1
RFC4	0.358047520694014	1
MIB1	0.316473664795254	1
RBM33	0.280107919192735	1
PTTG1IP	0.271483595669612	1
SPEF2	0.35267161831847	1
YPEL2	0.309955453221286	1
GBE1	0.303191532305777	1
CAPS	0.292781749227846	1
NRDC	0.364274385596957	1
SARDH	-0.349584437790228	1
PLEKHH3	0.334790245824412	1
UBE2E2	-0.36139953567677	1
SWAP70	0.299560281858908	1
RTKN2	0.239950792720752	1
ANKRA2	0.315305152693627	1
PDLIM5	-0.375039431346925	1
GPAT4	0.365284464081744	1
GARS	-0.276209794581527	1
EVI5	0.301655699861101	1
PPM1G	0.275107238134369	1
CYHR1	0.132637768578119	1
CDK4	0.25335649193144	1
VPS72	0.338168735894573	1
PARL	0.311742611041029	1
WLS	0.347165386386385	1
EIF1B	0.298341274569747	1
GOLGA4	0.290155748832883	1
ZNHIT3	0.337034987277571	1
ST14	0.334419039070559	1
UNG	0.336596144676198	1
TPP1	-0.360331607188709	1
NFASC	-0.267480310864986	1
NARS	0.292063454445326	1
UGT2B10	-0.244236810379668	1
TYW3	0.258734268400168	1
SLC35B3	0.352452961900821	1
SLC39A11	0.324272035355662	1
HMGCS2	-0.407908035220739	1
ABCC1	0.328054197684204	1
GMPR	0.269460674993227	1
RECQL5	0.312277924853643	1
CENPK	0.275179835695883	1
SLC15A3	-0.219313028404476	1
COX7A1	-0.30610312772568	1
BSG	-0.298081352932994	1
SEMA3B	0.269460674993227	1
VANGL1	0.283393493468373	1
HMGN4	0.365793980258995	1
LRRCC1	0.230297619421794	1
2,00 LSM	0.376563351464208	1
UPF3B	0.29373120305671	1
NCAPG2	0.295890233985839	1
PUS3	0.166897308744744	1
ZNF709	0.166897308744744	1
ALG11	0.341036917835067	1
MOV10	0.351261588845529	1
SPPL2A	0.334419039070559	1
EIF2AK2	0.330645311988471	1
ZNF669	0.228268987673117	1
CNIH1	-0.37851162325373	1
PSMD2	0.302360726039863	1
PPAN	0.194087052116302	1
GUK1	-0.249300294799965	1
WRNIP1	0.341616429809475	1
NMT1	0.363436302791631	1
FBXL3	0.298223834296094	1
ITGB3	0.243925582886089	1
TGIF1	0.321928094887362	1
RALGPS2	0.328622747461371	1
FARSB	0.357812630585894	1
TRIP6	-0.342105976824993	1
TPM2	-0.381484939567817	1
DAB2	-0.311201688294304	1
PSMD9	0.326360341202623	1
GALNT11	-0.047934477063702	1
ACP2	-0.20945336562895	1
CBX5	0.29373120305671	1
RRM2	0.339974550304816	1
OSMR	-0.277853120545339	1
APOA5	-0.197939377611909	1
RPIA	0.356143810225275	1
BABAM1	0.355388010832687	1
LIMS2	-0.362570079384708	1
HSPD1	0.263497624666121	1
UBA3	0.300866479359533	1
AP3S2	0.290590128354355	1
PPIL1	0.227410496103072	1
APOB	-0.38523067679588	1
PSMB8	0.324962154976996	1
THBS1	0.253854979059398	1
THAP7	0.349449157651267	1
ERBB3	0.346368954150661	1
FAM98B	0.331709115679948	1
SNX7	0.279382399921277	1
GSTK1	-0.305755280818416	1
ZNF397	0.206450877467426	1
CARHSP1	0.312787441030894	1
WNT3	0.218423519133502	1
PAFAH2	-0.169925001442312	1
NDUFB7	0.265461143228334	1
RBL1	0.273018494406416	1
DAZAP1	0.313964716576945	1
SH3RF1	0.349449157651267	1
SAPCD2	0.185555653156076	1
BAALC	0.185555653156076	1
ILDR2	0.216491819896764	1
PPM1D	0.34268665505416	1
PSMG4	0.315687154913217	1
TTF2	0.267283878835152	1
NCOA7	0.34567155481134	1
GMFG	-0.355480654598389	1
TYROBP	-0.370538039111984	1
BUB1	0.258533013598853	1
SAR1B	-0.3536369546147	1
MOB3B	0.330148601692331	1
DCPS	0.322992421782472	1
GNL2	0.364874704540749	1
ZNF608	0.315096061404937	1
CDCA7L	0.343954401217361	1
DECR1	-0.376148485885249	1
ZC3H6	-0.17306470897288	1
SLIT1	0.17306470897288	1
DMRT1	0.17306470897288	1
PLTP	-0.360043467458912	1
VEGFA	0.328054197684204	1
TOR1AIP1	0.338322533138031	1
EIF3L	0.323221411908883	1
PHB	0.34866447735949	1
JADE1	0.313660478903762	1
LIG3	0.294620748891627	1
DOP1A	0.304854581528421	1
SSH2	0.353274331754707	1
PAPLN	0.315687154913217	1
DLGAP5	0.204617719608472	1
ETV3	0.310700839464108	1
CEBPA	0.412975032821951	1
AKR1C1	-0.321928094887362	1
CLDN1	0.138328156547973	1
MAPK8IP2	0.206450877467426	1
NDRG4	0.206450877467426	1
ARIH2	0.325670496573179	1
GLO1	0.331205908475373	1
P3H1	0.221079089392416	1
CSK	0.351711563910015	1
UBLCP1	-0.275634442613427	1
RALBP1	0.36074734377789	1
ZCCHC24	-0.368925574424532	1
WDR6	0.389274403213762	1
ARF1	0.245851394160437	1
ACE2	0.243042930646328	1
USP18	0.187627003175771	1
CYB561A3	0.163498732282879	1
BAIAP2L2	0.288431182899275	1
CCDC3	-0.330916878114617	1
MYPOP	0.222392421336448	1
FDX1	-0.365284464081744	1
ZNF561	0.312882955284355	1
THRAP3	0.36663286731579	1
POGLUT3	-0.0544477840223765	1
FRMD4B	0.337034987277571	1
TSKU	-0.309104054529779	1
NDFIP2	0.37851162325373	1
SEZ6L2	0.21864028647534	1
PPP1CC	0.26540142037771	1
STMN1	0.37851162325373	1
COQ4	0.139403056665417	1
SSBP1	-0.344382945715058	1
VPS26A	0.319936797068271	1
PITPNM3	0.180572245641821	1
C17orf67	0.180572245641821	1
CYP4A11	-0.361555169008073	1
HIST1H2AB	0.336649600594128	1
AS3MT	0.318607736595751	1
GSS	0.290449863414194	1
POGK	0.334419039070559	1
CD24	0.372912023606167	1
DVL3	0.336049203132015	1
ZNF787	0.303906687249322	1
OVOL2	0.183864192400186	1
ZNF331	-0.271673324107666	1
CNIH4	0.252063288012791	1
RBM19	0.057030945036379	1
CCDC91	0.204358498506187	1
ACSF2	0.364874704540749	1
POLR3E	0.301002256032814	1
WDR18	0.197680667839694	1
ZNF620	0.288345494362981	1
IGF2R	0.287162676726685	1
RBP1	-0.340587550118963	1
FHL2	-0.366322214245816	1
CISD1	0.306888695423221	1
CLK2	0.321928094887362	1
OSGIN2	0.1405983301728	1
TXNL1	0.332575339086871	1
INKA2	0.27392272197653	1
16,00 ARL	0.328232671741571	1
SLAIN2	0.282143228781499	1
PPIF	0.328187085359045	1
C4orf19	0.321928094887362	1
PLS1	0.274174963438994	1
MTA3	0.336182078567604	1
FZD2	0.321928094887362	1
MAP3K1	0.351472370501378	1
MAPK8IP3	0.309168864172021	1
WSB2	0.370715168293549	1
PSMD10	0.280587299506463	1
RFC5	0.301002256032814	1
SLCO1B1	-0.371968777386958	1
F11R	0.335603031784439	1
BCL9	0.350281290936602	1
LPCAT3	-0.158262083916732	1
IFT80	0.349839233371066	1
CENPI	0.226275855823676	1
RAC2	-0.263034405833794	1
RNF215	0.285091326706991	1
HOXB5	0.228268987673117	1
CSTA	0.181112682074771	1
CYP2A6	-0.653268514112065	1
SLC16A12	0.289506617194985	1
FAM171A2	0.245112497836531	1
RHBDD2	-0.379287474329642	1
WEE1	0.29424648196244	1
NR4A2	-0.301890341650817	1
UTP23	0.244418727666447	1
EML4	0.323697187740418	1
NDUFB11	0.260690465365495	1
PTGS1	0.328622747461371	1
HHIP	-0.161967479663393	1
TSSK6	0.161967479663393	1
QSOX1	0.342003871652022	1
WDR60	0.172639386139349	1
EBF4	0.281938363558677	1
USP16	0.308950240889152	1
SETDB1	0.319617934200161	1
IMPA2	0.321928094887362	1
ZBTB18	0.35453276031929	1
SF3B3	0.335603031784439	1
JDP2	-0.335603031784439	1
BCL10	0.118055761521712	1
INTS3	0.296393002780224	1
ECSIT	0.35954238668714	1
SLMAP	0.264827687656844	1
ZDHHC21	0.14914343930581	1
DLK2	0.14914343930581	1
ZNF850	0.14914343930581	1
GRASP	-0.369573467122471	1
POLA2	0.301655699861101	1
MPP5	0.25924282667142	1
CDC27	0.335934952881242	1
GLUD1	-0.308122295362332	1
NET1	0.319820431925371	1
SAFB	0.261894385987125	1
ADSS	0.329501314592163	1
LPP	0.242458044390554	1
RRP15	0.271302021817394	1
FTCD	-0.363812175923671	1
FAM118A	0.298081352932995	1
GPS1	0.317819800585117	1
USP33	0.359402800306025	1
OBI1	0.265053573470446	1
NCKAP5	0.28080910756177	1
PTDSS1	-0.272252935863172	1
CEMIP	-0.235812937098769	1
SREK1	0.232446086000371	1
GPR89B	0.325986311461716	1
UBE2Q1	0.149612546020056	1
LCMT2	0.216491819896764	1
GRTP1	0.337034987277571	1
SCAMP4	0.331450869005869	1
EMP2	0.339486466271667	1
NPEPL1	0.328054197684204	1
RAC1	-0.267663731504848	1
CD47	0.375144772155331	1
ENC1	-0.36564947231668	1
ARHGEF1	0.327041018281015	1
NIPA1	0.339850002884625	1
RTEL1	0.154722594798642	1
ANKRD1	0.269186632815389	1
EPRS	0.287576590096586	1
ZNF184	0.177787119215283	1
IFI30	0.280736407567253	1
SUMF1	0.135655099357566	1
TRIM65	0.249171752452048	1
TCF4	-0.188203735160621	1
E2F7	0.202816882999687	1
ALDH1A1	-0.327804661224032	1
DEDD	0.354052297943002	1
TRMT112	-0.0170735133589415	1
ZBTB10	0.300866479359533	1
AMACR	-0.113008961829186	1
PPP2R5C	-0.342105976824993	1
BCL7C	0.239892326021351	1
STRN4	0.263034405833794	1
VKORC1	0.309328058107729	1
PLXNB1	0.31836147986717	1
GORAB	0.264972210075286	1
ASPSCR1	0.270089163367744	1
FAM8A1	0.264415636232154	1
TMEM184C	0.270647589943669	1
SLC35B1	0.332319700733958	1
C3orf52	0.206450877467426	1
RNASE1	-0.319689622691363	1
CCT8	0.294806751888273	1
BSPRY	0.204617719608472	1
ICE2	0.287439718502072	1
ZDHHC6	0.308122295362332	1
C17orf75	0.308950240889152	1
PET100	0.194378045166851	1
PLEKHF2	0.290515142255901	1
ILRUN	0.305738856788032	1
CSE1L	0.325240828928198	1
TMEM69	0.311358853177175	1
HNRNPUL1	0.267331341373306	1
UBL5	0.266465311234067	1
MALSU1	-0.277228287416548	1
JPT1	0.361820822010875	1
MTMR10	0.292553492753849	1
KYNU	-0.365396123463472	1
UAP1L1	0.310340120612151	1
TGFBR2	-0.36564947231668	1
CIT	0.231815675223074	1
ZFAND6	0.308122295362332	1
SLC22A18	-0.256636634635643	1
FAM172A	0.278716028066064	1
STAB1	-0.36139953567677	1
ME3	0.305413008104346	1
DPYS	-0.33151414371656	1
TTC23	0.276654015122922	1
ITGA2B	0.192645077942396	1
NDUFA11	0.290366387804989	1
CNOT3	0.311659759433535	1
SAT2	-0.337581359198848	1
ZNF281	0.303780748177103	1
ACVR1B	0.295076875237931	1
ZBTB8A	0.21864028647534	1
INTS2	0.189270351161739	1
FAM207A	0.294620748891627	1
IGFN1	0.194378045166851	1
DTNA	0.311742611041029	1
PIAS1	0.270961321605423	1
SELENOK	0.280472098177602	1
ONECUT2	0.341036917835067	1
DEAF1	0.149895430483059	1
MYRFL	0.160464672193246	1
FRMD3	0.160464672193246	1
IAPP	0.160464672193246	1
THSD7A	-0.160464672193246	1
SYBU	0.166249343298914	1
MX1	0.276654015122922	1
ZNF507	0.307734213304608	1
FUNDC1	0.252542032016152	1
CAPRIN2	0.290590128354355	1
SMG7	0.308950240889152	1
CAV2	0.0347654181606765	1
CHPF	-0.298439741964993	1
UBE2D2	0.25206328801279	1
ARHGAP21	0.277533975528909	1
OXSR1	0.229133999215503	1
ADGRG6	-0.275107238134369	1
MYL12A	0.259150971346566	1
BROX	0.210217707390346	1
SLC25A44	-0.15200309344505	1
USP3	0.282808079144122	1
SHBG	-0.252063288012791	1
MARCH6	0.227177483901825	1
KCTD12	-0.296393002780225	1
WDR72	0.347923303420307	1
UCHL5	0.333830183943654	1
IGSF3	0.178597303456763	1
PI4K2B	0.0469210473874925	1
TOPBP1	0.305413008104346	1
SEC11C	-0.30610312772568	1
C1QB	-0.387023123109247	1
SPG21	0.246160587269398	1
ZKSCAN4	0.182203331220749	1
GTF2A1	0.106128350861343	1
ZC3H4	0.309597292976643	1
GNB5	0.313416595031845	1
RALY	0.30214344287291	1
SERINC1	0.133025418630783	1
MYO1E	0.286522758756163	1
NR3C2	0.263034405833794	1
MAPK4	0.171480467944354	1
SIK2	0.311708252569484	1
MAPKAP1	0.241008099503795	1
EEF1AKNMT	0.295890233985839	1
SP3	0.316766389771583	1
ARID4A	-0.0905122929054422	1
GNL1	0.261197747354177	1
GDPGP1	0.210896782498618	1
KLF11	0.317740297923929	1
OAT	-0.299560281858908	1
TOR3A	0.323889611220648	1
DNAJC13	0.321928094887362	1
ARPC5	0.210987658064199	1
MAPK8	0.291603558030565	1
EEF1AKMT2	0.302269569116894	1
OGN	-0.258533013598853	1
RGS1	-0.377846939970427	1
ALMS1	0.278101853922736	1
JOSD1	0.294620748891627	1
CHPT1	-0.265053573470446	1
PBRM1	0.323697187740418	1
HYAL1	0.213173891307069	1
ZNF623	0.236298023361666	1
PAIP2B	0.214594050776041	1
DCTD	0.315904307259592	1
DCLRE1C	0.260866569151084	1
RPF1	0.331981759551285	1
INTS14	0.279459953746905	1
TMEM14C	0.349007628943647	1
CUL7	0.291603558030565	1
STMND1	0.216491819896764	1
C2CD5	0.289506617194985	1
PAFAH1B3	0.266514974568756	1
STAT1	-0.35434957257974	1
PGP	0.305345210691758	1
POF1B	0.296717532090083	1
ANKRD27	0.233797184608697	1
NSD3	0.203091865377512	1
PCID2	0.207595419408367	1
ZNF682	0.222392421336448	1
SLC1A1	0.247927513443585	1
ARL17A	0.327294604637178	1
MDFIC	-0.254183488251528	1
TRIOBP	0.281570357271222	1
SPINT1	0.310700839464108	1
SEM1	-0.252387161634285	1
FKBP9	-0.2945699792669	1
TPP2	0.294743265561132	1
FURIN	-0.206900245183531	1
MMP24	0.119739244274095	1
SPRY2	0.267283878835152	1
IL17RB	0.307734213304608	1
CEACAM1	-0.29176612437711	1
POLR2G	0.261197747354177	1
SNX33	0.109877617772373	1
CARS2	0.336363185150931	1
RAB11FIP1	0.269186632815389	1
LGALS3	0	1
IFT122	0.223964841155201	1
ADGRG1	0.279382399921277	1
PPRC1	0.275634442613427	1
ZNF438	0.230883882230087	1
RENBP	0.131244533278253	1
CCDC84	0.31315788525963	1
FASN	0.39877244491606	1
NIPSNAP2	0.19960902569216	1
TMEM159	0.280107919192735	1
FOPNL	0.291339775053939	1
SCP2	0.31748218985617	1
SLC39A8	0.266645659386173	1
ATP5PF	0.233313707713794	1
CAMTA1	0.192645077942396	1
ZMYM4	0.268703155920486	1
MT1H	-0.243042930646328	1
HSPG2	-0.321091507423567	1
EPHB4	-0.328622747461371	1
SNX4	0.263034405833794	1
DIPK2A	0.270961321605423	1
FGF7	-0.222392421336448	1
SELENOP	0.248227606016876	1
MINDY2	0.29891144216239	1
FAM136A	0.280736407567253	1
FKBP3	0.235378062930929	1
SENP2	0.306427001347175	1
NDUFB5	0.208241932993414	1
PMF1	0.169094195176399	1
LEAP2	-0.287098110724263	1
TMX3	0.133266530863464	1
DIAPH3	0.233797184608697	1
TLDC2	0.233797184608697	1
HHAT	0.202816882999687	1
OCLM	0.202816882999687	1
SLC17A4	0.321928094887362	1
UMPS	0.286522758756163	1
PDZK1IP1	0.283532716150352	1
MYBL2	0.241972790305964	1
P4HA1	-0.336049203132015	1
IGHA1	-1.15045513724409	1
DHX8	0.302269569116894	1
FTH1	-0.198536437231779	1
FAIM	0.239465934695389	1
KIAA0319	0.204617719608472	1
KRT222	0.153350776906796	1
LONRF2	0.153350776906796	1
RFC1	0.228268987673117	1
TBL1XR1	0.294620748891627	1
BTF3L4	0.291339775053939	1
[truncated: 9,225 more rows]

## Sheet: DifferentialGeneExpression #A2
Gene Name	avg_log2FC	p_val_adj
IGHG2	-2.78490007122991	2.7284757846977e-21
IGHM	-2.60602411624899	3.84021294637207e-20
PDZK1IP1	0.890193470209157	4.15648199383655e-19
CFB	0.921212591909245	8.23620189702648e-18
DEFB1	0.807010808748665	2.39119264612932e-17
IGHA1	-2.39618918464548	5.6331165000736e-17
IGLV3-1	-2.60697112165492	5.82934204777914e-17
S100A6	0.674918027317154	1.1232255655341e-16
IGKC	-2.56748354884313	1.72834284229836e-16
IGLC1	-2.93269601330505	4.1634107117634e-16
APP	0.63597511259406	5.40759850775798e-16
TNNT1	0.90321493746512	4.30494541625448e-15
GOLM1	0.756370993338799	7.54184092370299e-15
UBC	0.374229984459198	3.59975268751808e-14
PTGDS	-1.78849589480629	6.50176245570787e-14
AQP1	0.698088596339023	6.56933808468992e-14
CEACAM7	0.810596934749756	2.61851018194614e-13
C7	-1.46219593264817	5.94358634579754e-13
EPCAM	0.861996610780762	2.02228694179514e-12
ATP1A1	0.704885115792876	2.34215266155906e-12
KRT18	0.702277936747255	2.87047561142742e-12
C12orf75	0.776951360757815	1.61622633131348e-11
PPDPF	0.528242755534927	3.02928995678349e-11
UBD	0.811604395058962	3.76121146260836e-11
IGHG1	-2.15442169424769	4.74733277375799e-11
POSTN	1.01718196220819	8.9187346187449e-11
SAT1	0.682651510624987	9.77048164383058e-11
SPP1	0.632399674339723	1.61306919323667e-10
C3	0.713461657260591	1.84591743130544e-10
AGT	0.713272936911428	4.21415734633306e-10
IGFBP7	-0.812431159457666	4.31691194467893e-10
HSPB1	0.43077042554344	1.06479097026345e-09
ANXA9	0.863611531084053	1.12188907446546e-09
KRT8	0.597738723010062	1.2369609130825e-09
OCLN	0.703188582181782	2.90276871238566e-09
CYP3A5	0.741688004408609	2.93041120750629e-09
C19orf33	0.643486694308269	4.03632992084714e-09
JCHAIN	-1.73550018516171	5.76504186436086e-09
GSTP1	0.542330702980382	5.92407211824425e-08
MMP2	-1.11619301750452	7.27822591368737e-08
DCN	-0.826498125993845	3.71145828464039e-07
CLDN1	0.650057528943041	6.91620207305699e-07
ATP1B1	0.629631550054885	8.14045787652541e-07
TGFBI	0.560767995708364	9.60182114142033e-07
STMN2	-0.942818339352723	1.21209213238979e-06
INPP4B	0.690895945470221	1.73633767686698e-06
MMD	0.740707995852023	2.00946812490129e-06
SERPINE1	-1.11834939643127	3.09199032753961e-06
ANXA1	-0.784571526413316	5.40753636046073e-06
PON2	0.654176995452445	7.37710329380441e-06
IGSF11	0.472068444315223	8.31310074999541e-06
C1orf210	0.450312974026374	8.75440919432579e-06
RAB17	0.490986352512142	9.01050347315015e-06
ADGRG1	0.467605550082997	9.636762725941e-06
CXADR	0.460480470040011	1.79230847275847e-05
MUC6	-0.70895121799661	2.04982750033018e-05
CCN2	-1.11358217571716	2.09517757373157e-05
SULF1	0.741265731599832	2.58861977965337e-05
TAS2R5	0.212729323985728	3.01735296922012e-05
DEGS2	0.513339572890648	3.16029899736981e-05
VDAC1	0.525138340793097	3.55915732175494e-05
FLCN	0.0836579290469094	3.67430012079479e-05
SDC1	0.571255081300557	3.95431407229219e-05
DCDC2	0.597537193491779	4.26192337619841e-05
HSD17B11	0.575228617736673	4.46189156187798e-05
CA12	0.478047296804644	4.60040393821799e-05
NFE2L2	0.522031244994699	4.85309417902177e-05
FNBP1L	0.616671360448494	4.86723842388907e-05
S100A14	0.650001622448648	7.62144331832888e-05
RAC1	0.430404326686066	7.6722650298375e-05
WDR72	0.646890249864358	9.30466600158569e-05
TRIQK	0.558628352907694	0.000104061641044334
FAIM	0.642349982878676	0.000111013244344143
NOMO1	0.482276836746592	0.000112943832758703
ODC1	0.583090086388385	0.000117697512010808
SLC29A1	0.606582542824911	0.000128250051013158
ACTR3C	0.542010355536609	0.000144231796719991
EMC6	0.400537929583729	0.000147485136223829
CX3CL1	0.520154205093058	0.000157202755011464
PLAAT3	0.537174601766891	0.000172706696827291
DDR1	0.524775494646067	0.000178018241350278
ZNF219	0.308950240889152	0.000183071708598121
IER3	0.595551135709351	0.000196062471431926
SYPL1	0.455451767724752	0.000211192204342649
ERICH5	0.547177838261686	0.000230728141644278
LUM	-0.679075286426449	0.000235755492873413
PRICKLE1	0.560714954474479	0.000254009630507288
SERPING1	0.494085687664982	0.000262228662806011
LYZ	-0.800966594095057	0.00028335595589936
TNFSF10	0.55581615506164	0.000294287686381881
CCL5	-0.672425341971495	0.000307112208838456
KDELR3	0.304854581528421	0.000309573661279243
SPAG17	0.190942782711395	0.000433932025337885
TM4SF1	0.542844524418414	0.000456049261930967
CHRNB1	0.38578369430373	0.00050053521895672
MED10	0.298341274569746	0.000647679495379393
PIK3AP1	0.557741031986132	0.000690177684033269
TMEM265	0.55019708256048	0.00070059844803915
C1orf122	0.122484006524995	0.0007076233828083
5,00 F	0.532524423279676	0.000744515975115107
TMEM198	0.177396250873447	0.000765768714172397
C1R	-0.602610366540581	0.000766584744413436
VTN	0.584962500721156	0.000766824721529138
NQO1	0.428533341763067	0.000847883087286974
KRT7	0.481843231767184	0.000859827593212886
IL7R	-0.841302253980942	0.000891278038287432
VWF	-1.24270140373679	0.000913162030633165
SCG3	0.418501354582415	0.000920488174176454
PRSS8	0.38965218085893	0.000987169268984088
POF1B	0.360175564244325	0.0010223777793639
PTPRC	-0.70626879694329	0.00106742151605303
AGFG2	0.476099025015122	0.00120204747918996
WDR20	0.231815675223074	0.00126055311335186
POLD3	0.231815675223074	0.00126055311335188
PRRG4	0.481869007757053	0.00126215508653476
ZNF32	0.437877475636955	0.00127115571131679
ITGB8	0.499964847713319	0.00150067020490939
TMEM30A	0.214124805352848	0.00163540035248414
APCDD1	0.387023123109247	0.00166800842515611
IGF2BP1	0.452512204697507	0.0017767765800397
ZSCAN12	0.411724765238008	0.00182306190093611
MUC1	0.509555098063134	0.00189809844285668
FLNA	-0.513096514521835	0.00259619817592834
GPRC5B	0.580047010307039	0.00271883914126846
NAT14	0.46948528330122	0.00293774490382065
PLPP3	0.389274403213762	0.00309042236033699
PPL	0.341036917835067	0.0031322090626918
CCDC6	0.442518235700951	0.00333519308588494
ZNF561	0.430979043147865	0.00361828225890942
GREM1	-0.742503777707636	0.00376632144350953
ACBD5	0.447458976971221	0.00394855035302
PARP9	0.247927513443586	0.00400190756956543
SYT7	0.387023123109247	0.00412322219838717
PRAME	0.478653598574815	0.00429425744639767
TSPAN6	0.584962500721156	0.00462725237055104
SPATC1L	0.174330180562313	0.00471078616619956
NR1H3	0.355761689963238	0.00496111779970422
SMIM24	0.499845887083205	0.00497126985693985
ADGRF4	0.326810316267109	0.00499868809699738
NRG3	0.389946518316014	0.00508308341097392
WFDC2	0.550746785383243	0.00552948135672006
TLN2	0.134017347971688	0.00558244748478333
KCTD10	0.235488078948131	0.00564211434983927
PRKCG	0.541241123291838	0.00584625718288773
F11R	0.428533341763067	0.0058892870308138
CUL7	0.513409239696122	0.00595785787751778
THBS1	-0.765878286081445	0.00625464321594395
CD151	0.493040011280117	0.00640291374789067
ZSCAN23	0.263034405833794	0.00653187913105946
MMP10	0.43195088221519	0.00674184320926281
CLU	0.487523006312551	0.00683408743447744
SLC23A1	0.546143251830628	0.00706443838835847
IGF2BP2	0.509949146304311	0.00706873749465356
RNF150	0.588628817918926	0.00708713945742356
DDX18	0.39231742277876	0.00712952482774711
LRRC61	0.524080258574134	0.00713338000501999
UBLCP1	0.440572591385981	0.00765790057822971
ITGA3	0.478653598574816	0.00771588108185501
C2orf49	0.247310053540777	0.00784191395887479
GAS2L3	0.263034405833794	0.00808460089238746
ZSCAN16	0.321928094887362	0.00812220945109008
3,00 NPR	0.45853913791543	0.00813407784571359
APOC1	0.636309380721377	0.00891141220915936
FAM136A	0.570315724756755	0.00921268251041023
SERPINA1	-0.891801259485579	0.00959629231142889
CAPN5	0.454031630894707	0.00968819942059173
CHML	0.276209794581527	0.00991853395884774
TSC22D3	-0.589579128791526	0.0100780941380963
PCLO	0.459431618637297	0.0107653587036708
DVL2	0.23769155771933	0.0108119993328585
ARHGAP8	0.438442103613787	0.0113370369556683
SPTBN1	0.491743672760971	0.0114904927867532
SLC12A2	0.486642240081966	0.0123457040244441
SHISA4	0.451563375303958	0.0132414548051837
CD163	-0.594485274839663	0.0133435272587713
SMAGP	0.362570079384708	0.0135306919120825
COPS7B	0.269186632815389	0.0135531169665175
RAB25	0.443606651475615	0.0138696724203853
LBH	-0.577766999316952	0.014197008146373
KCND1	0.231325546106456	0.0145357562627251
SEMA4C	0.36513259345253	0.0146285146785706
MT2A	-0.525481710220379	0.0150861098287936
SLC22A15	0.577185150129437	0.015130980157736
CTSH	0.46184348051007	0.0154614130502288
ABTB2	0.415037499278844	0.0159413036421899
MSRB2	0.360500215269411	0.0160525890924724
LRRN1	0.45594544285905	0.0160648373135366
PLTP	-0.584962500721157	0.0163746699372145
RAB3D	0.324272035355662	0.0164443071231826
F13A1	-0.593374740537356	0.0164533175696153
STC1	0.560714954474479	0.0167662601369524
BIVM	0.450661409009565	0.0168500972762789
GNL2	0.448984831202181	0.0170555397834037
AHNAK	-0.650253960972875	0.0175266940940168
TGFBR3	0.183122303823889	0.0183757249965362
TMEM63B	0.306888695423221	0.0189604119212838
HDLBP	0.36109869216804	0.0194761426007243
CRISPLD2	-0.364274385596957	0.0195247101361173
EZH2	0.293046974900234	0.019589414599467
ELF3	0.457681836687337	0.0199696149024914
NOP56	0.196223488311646	0.0209283437500178
LRRC59	0.455194625750827	0.0212046791386393
PIAS1	0.448984831202181	0.0212395198788531
ZNF652	0.159355759732125	0.0214347297078784
GALNT3	0.574236094128098	0.021463888071041
MPPE1	0.37851162325373	0.0216938501574458
EI24	0.119463666601571	0.0220153947594551
ALCAM	0.462180482677987	0.0220395005974579
IGFBP4	-0.718640935953126	0.0237621383659709
FOXA1	0.505890929729957	0.0238292047153646
PALM3	0.522840788813359	0.0240518386758851
PTGFRN	0.351763324428125	0.0250006988127196
NRP1	-0.532787035708294	0.0250269689385309
VPS72	0.275634442613427	0.0253576407212984
MANBA	0.391190757324476	0.0253879199474523
COX6A1	0.389307224185426	0.025758702440267
ZNF3	0.400879436282184	0.025934640620977
MFAP4	-0.521537120579523	0.0261623745711111
OS9	0.411630897835594	0.0278348004445712
CD24	0.440572591385981	0.0284885113403388
MTMR11	0.387816030543819	0.0291733890857938
GGT5	-0.592496173406563	0.029909832842101
AQP3	0.245112497836531	0.0300095853711465
RNF207	0.339088646045545	0.0302589017664941
PRSS22	0.473069620650259	0.0317827175594481
ABLIM1	0.518575103387255	0.0318460708868289
CNNM4	0.453365617937943	0.0321844992170191
ADM	0.391020618160308	0.0345553790675245
WBP11	0.298966946444051	0.0347285004617989
TCEA3	0.440572591385981	0.035671597482779
IGHG3	-1.69168471486534	0.0361451624481383
UGCG	0.512554005193106	0.0366113231793821
ESS2	0.253756592245783	0.0366399794059164
TM9SF3	0.407248151173282	0.03674315940896
PLD1	0.32736198093799	0.0375552129007522
ITPKC	0.028758992981424	0.0376944449905021
SLC15A1	0.370111628397328	0.0382614828942135
ITGB1	0.302827995692819	0.0393150608177916
ZEB2	-0.310929095938105	0.0393181968659144
ILDR1	0.250543461650597	0.0395297505194791
GALNT18	0.0552824355011897	0.0415206670756868
WWC2	0.362570079384708	0.0415847472061563
VIL1	0.501194143028558	0.0422045136512675
CHGB	0.530514716698779	0.0422793795054982
RTKN	0.451211111832329	0.0424549052989524
SEMA6A	0.303906687249322	0.0430719266948054
3,00 DKK	-0.592418305640203	0.0440275244941512
SPINT2	0.420706249365536	0.0441928001188917
DPEP1	-0.408084738637077	0.0450479885502501
C11orf54	0.463333056319625	0.045154123536742
VEPH1	0.409875794163065	0.0452560119882308
POLE3	0.363690619278623	0.0459139062940622
OR2A7	0.373678469517786	0.0466490839292544
GALNT1	0.488747185461853	0.0469751802491085
KIF21A	0.409255146684838	0.0471878621726181
MAL2	0.349942471056959	0.0480218970920658
B4GALNT4	0.365952718779361	0.0488310123987229
MGME1	0.257157839497124	0.0508876430058052
CDK7	0.511500338780135	0.052137533516764
PTK6	0.305502546974251	0.0524857449338201
CD74	-0.500613230984917	0.0524928256139788
GPX3	-0.571541984958835	0.0527124529394415
EMP1	-0.719548541088797	0.0529840498601268
OXTR	0.39231742277876	0.0535264596893779
MBOAT7	0.139403056665417	0.0553064096608323
EPS8L3	0.313815449100043	0.0562122170172678
RNF121	0.236440195822081	0.0568589767129923
THSD4	0.549338590990435	0.0597769435274915
MSH5	0.277533975528909	0.0605029641048615
ITGBL1	-0.600392541290762	0.0619399383842202
PIGC	0.390459476558178	0.0623770488711672
NIT2	0.354108500636512	0.0626404276651781
NTN4	0.521834522155692	0.0632784207862356
SAMM50	0.41226041460827	0.0642757047244881
HBA1	-0.450312974026374	0.0646948106036423
TAF8	0.200697350237129	0.0647025930372006
ACE	0.292781749227846	0.0661884500857738
TRMT9B	0.420706249365536	0.0672253496291285
WEE1	0.551303189369925	0.0679562107162715
UNC5CL	0.543621705340257	0.068729680020682
TRAC	-0.620411336725446	0.0687491359572319
KCNK5	0.357812630585894	0.0691443922090317
CYP51A1	0.346922474354232	0.070349325694338
PON3	0.460480470040011	0.0725945077179782
APOE	0.445469395492804	0.0728583067187186
GJB4	0.333609899934998	0.0742848256173695
SOGA3	0.315096061404937	0.0745333879007923
MMP9	0.289506617194985	0.0788086827267829
ATP9A	0.435095151620097	0.0790235655140596
KIAA0319L	0.492396381985084	0.0808588609188118
METTL7B	0.418065191976412	0.0809847234042703
PRR15L	0.462526425060163	0.0812788311075727
MACC1	0.445237737054543	0.0815715986535143
HSPG2	-0.571156701196125	0.0818136167213018
CLDN4	0.499274036446876	0.0831158653785845
BMPR1A	0.404983834614921	0.0836487369651094
KCTD17	0.250696071270551	0.0840784876208844
MPND	0.351472370501378	0.084355047430781
TMEM99	0.385493223664828	0.0853852519431365
EFEMP1	-0.485426827170242	0.0863160899614873
FAM111B	0.313499472816782	0.0864448806998348
LGR4	0.443347895302221	0.0884821472873771
DHX40	0.297680548640685	0.0889929128286513
TFF1	0.424256029308222	0.0893114540738913
RIDA	0.421137698815262	0.0923740981028837
TMED7	0.178337241258512	0.0929522564341324
SERINC2	0.452126818014064	0.0937683369885681
SNX10	0.444302093784039	0.0940509497192885
COL10A1	-0.637429920615292	0.09438361286506
FNDC4	0.222392421336448	0.0944105569046264
PCYOX1	0.344911412888201	0.0947220251308752
TWF1	0.426931177860097	0.0947589001281499
CCL21	-0.787151351334423	0.0948760824779613
GPR35	0.44980291743952	0.0957304884961897
RNASE1	-0.686500527183218	0.0960553926680981
EBPL	-0.172836596862216	0.0966989575706854
TSPAN15	0.452031706761046	0.0967164467195271
PRKDC	0.46948528330122	0.0970287914468773
PRSS16	0.387023123109247	0.0974212919672904
PPP2R5E	0.353179028871802	0.0999538861788573
C20orf194	0.292781749227846	0.100625222351572
RUSC1	0.357552004618084	0.100845150042457
IQCK	0.313660478903762	0.103005986607734
STX6	0.267933205246633	0.105248088618722
CHST3	0.460417402782853	0.105496625169722
ID1	0.450312974026375	0.107059849475866
PIGS	0.249720052552913	0.107241674033131
MYRF	0.514573172829758	0.11049266272481
IL6ST	0.411977699529785	0.110815203868761
TM4SF4	0.432315490710679	0.115312878157138
CEP57	0.326650505129766	0.115545295886167
GUCD1	0.513703817551334	0.115795547134166
ESRP1	0.523561956057013	0.116283948235921
METTL23	0.31685710533994	0.119613808000967
COMMD2	0.266786540694901	0.120058228327355
CRB3	0.256908303036952	0.121246486367126
IGKV4-1	-1.1926450779424	0.124874612224743
MIEN1	0.48097176946362	0.124942099239008
CNN2	-0.555587898587643	0.125456171751115
ZFAND1	0.155517577621287	0.125786432698304
CARD10	0.42084312096005	0.126927467699929
RFC2	0.33652547110032	0.127087666718351
VEGFA	0.501337345673064	0.127967029459383
C18orf32	0.426008617099847	0.129316704967646
PAIP1	0.131705679211822	0.129811073792544
LRRC42	0.497958458978862	0.132932394383825
THG1L	0.277533975528909	0.133228788917661
IDH3A	0.183446141095931	0.136433427017781
MMP7	-0.769387071858583	0.136654322820182
TPM1	0.314618006655103	0.140818433392338
ENG	-0.586956550853243	0.141220714583742
RND1	0.408962984869159	0.14462620181452
MAN1B1	0.0188590272513158	0.144671620157686
JDP2	-0.167109985835258	0.146919638939227
C1GALT1	0.33703498727757	0.14735533214065
MYL3	0.35184367279165	0.148928090404414
SDSL	0.29176612437711	0.150712647858207
MMP24	0.457206953522784	0.151448303399776
INSIG2	0.36109869216804	0.155378631922662
TMEM62	0.493332025255588	0.155866585679874
AGFG1	0.183599938339389	0.155998920994693
AAMP	0.374679761662703	0.156264633696857
PDIA6	0.374228284569083	0.159172611000183
PRRG2	0.226275855823676	0.161604158060201
GSTM1	0.361266242837863	0.164280000684115
CYP2E1	0.22650852980868	0.16490182923325
HIGD1B	0.20163386116965	0.16490182923325
RDH13	0.202105407191462	0.166498064824831
TGIF1	0.440861274736797	0.166819616229802
SPATA6L	0.324434950497937	0.167571923685896
CD53	-0.441126728147505	0.167945284592108
TAF11	0.458364930942944	0.170599373057839
EGR1	0.453717967442904	0.172032066572392
LTBP2	-0.536753407678536	0.173954637586671
CCNI	-0.497233651349682	0.176239380488207
SPAG1	0.396421821111497	0.178997461290255
KIF13B	0.473069620650259	0.180038285098975
MVB12A	0.330148601692331	0.183415135806774
APH1B	0.347923303420307	0.184943719723749
MGAT4A	-0.162850475682043	0.188028053579893
CCDC34	0.260764232208967	0.189736109908358
FTH1	0.230315854262896	0.192413346604011
DPCD	0.330916878114617	0.194704184417213
TNFSF15	0.316473664795254	0.195167952956606
INO80D	0.325986311461716	0.195888421451614
HBA2	-1.27257817850467	0.196280604376886
PTPRF	0.475084882948783	0.196326284322516
TLCD3A	0.229133999215503	0.196359981800445
CENPB	0.292354979504015	0.199240899233394
KRT80	0.479992941119614	0.199448863341207
KDELR2	0.396658969963989	0.199739350550349
EFHC1	0.37763752747365	0.19994239893386
ITGB4	0.409255146684838	0.200495425283745
NSUN5	0.241008099503795	0.206342043760799
TOPBP1	0.335348610649684	0.206708356200989
EBF4	0.312590230308026	0.20896237706251
SNX13	0.139857663582961	0.20954045570146
PLS1	0.548893246013634	0.210400079683052
TXNIP	-0.50993179067889	0.2125704258264
FZD4	0.442310429428947	0.214817076653291
RAB11FIP1	0.387730153283108	0.216352692847994
OLFML3	0.417726586806484	0.216804215255935
RSRP1	-0.364411426208876	0.219114060196161
GRHL2	0.337034987277571	0.224089455763264
PHLDB1	-0.349149563622386	0.226909467695343
CD37	-0.453717967442904	0.227341747469209
PNKP	0.0177020017334589	0.229432842820933
MAPKAP1	0.324129003080633	0.230306939669343
RSRC1	0.269186632815389	0.23126022999911
TRIM41	0.150866665626628	0.233056072545729
ERBB3	0.4768535068806	0.238470086310082
TMEM185A	0.0655883416275769	0.240700484100989
CARM1	0.286304185156641	0.241617834106312
HTRA2	0.216575094741134	0.242435448022779
LIPA	0.454565863465481	0.247311351394678
OGT	-0.204358498506186	0.24950964146494
MORN2	0.365793980258995	0.251572837567096
ANXA3	0.342232191342451	0.253431750489414
RUNDC3A	0.227951946678348	0.254485330204156
DDX24	-0.178970141045319	0.255874924461558
TP53	0.204538756523649	0.257527811351983
IFRD1	0.174774401103708	0.257591704955
TPRKB	0.174774401103708	0.257591704955
DEK	0.425238812129658	0.260699175164358
VANGL1	0.333609899934998	0.262083085155459
RAB3IP	0.482534687796958	0.262986769490147
KRT81	0.47427670265352	0.263244568285261
DRAM1	0.275179835695883	0.264112736946436
SEC23B	0.236298023361666	0.264510791616214
GLMP	0.184031947637688	0.266454464785213
C1QA	-0.545600068450383	0.267111257359709
UCKL1	0.406213648891838	0.268348317946599
CENPX	0.384429513348447	0.268922252437554
SS18	0.451211111832329	0.274471084115814
SKAP1	0.111031312388744	0.276144630930636
NINL	0.135159583281636	0.277978322633745
PTCH1	0.196142522178623	0.286013411150658
TMEM135	0.278301162487104	0.292316450921676
ANKRD16	0	0.293943847396312
CCN1	-0.748461233004035	0.294301250970254
LMAN2	0.348832278589023	0.301401153115552
NTPCR	0.443301351497565	0.302615397467842
GAS6	-0.597399603959379	0.303924623760941
NUP50	0.367456434744734	0.304746617229586
HSF2	0.343954401217361	0.305530707367388
ATAT1	0.30610312772568	0.308394828890474
PPP1R13B	0.325986311461716	0.309234633462801
ZBTB43	-0.0115879742752119	0.30971237701822
NKIRAS2	0.266280065337448	0.312598139103357
HAT1	0.286051058558766	0.313508879128259
IST1	0.0645402521947106	0.314129611531202
TSPAN33	0.537849904883037	0.320056802477277
PARD6B	0.422691071822279	0.322692481481486
CHCHD2	0.3311564528409	0.32511353348246
SFTA2	0.485426827170242	0.329921823772927
PAK4	0.351472370501378	0.33161972976703
ZBED5	0.275234859439321	0.332201007165419
TRMT61A	0.321928094887362	0.335043491339992
CALM3	0.400427804394493	0.338652155608684
ADAMTS5	0.222392421336448	0.343988466863517
ZNF92	0.0980320829605267	0.345965623891617
CEACAM1	0.189477798863713	0.346613852882197
GRB7	0.387730153283108	0.346677951351027
DSEL	0.394531843844202	0.346864334326115
GALT	0.264897149850984	0.347292696815353
RAB27B	0.514573172829758	0.354216427194366
FIGNL2	0.214594050776041	0.356599003626199
LTBP3	0.398811184864261	0.359403426973253
HOMER2	0.53051471669878	0.361579987091706
SMIM22	0.296981737757131	0.362119561202611
MEX3D	0.406625259462644	0.362657213086151
SYAP1	0.208241932993414	0.364646870144139
PARD6A	0.176322772640463	0.365215182928499
MTMR9	0.176322772640463	0.365215182928505
ACKR1	-0.27500704749987	0.365215182928509
UBXN2A	0.398163680714448	0.366089961744942
GMNN	0.469114172034637	0.367421710657365
RPRD2	0.164229395778309	0.367635667236883
SFT2D2	0.328054197684204	0.37074906491648
USP44	0.279283757478869	0.380448652862795
ZKSCAN8	0.344264424865463	0.386477466600555
PROM2	0.411977699529786	0.387280089082798
UBP1	-0.218498505231957	0.391181605149292
FGD4	0.455301369492571	0.394032124703576
PHYHIPL	0.3536369546147	0.396508490603737
MOB1B	0.102685663974564	0.396947977683697
NPAS2	0.430239905922514	0.398951860478256
OSTM1	0.310340120612151	0.399190283204567
WDR61	0.34866447735949	0.401238685013357
ZC3HC1	0.269460674993227	0.401507678996513
CRBN	0.155517577621287	0.405741192987597
YWHAG	0.478047296804644	0.412502215983103
IKZF1	-0.548742312808403	0.413092125338353
ETV5	0.173331602885562	0.414897160976599
ARFRP1	0.00856201350342389	0.420171819749432
TFAP2A	0.319820431925371	0.422634814567891
MSLN	0.448984831202181	0.428661008334253
CABLES1	0.388402372775377	0.430615917169902
JAG2	0.38414349133306	0.433650472275747
SULT2B1	0.398989558046974	0.441819491446925
NRSN2	0.0544477840223765	0.442239537249899
TMEM97	0.306427001347175	0.451610052742919
PRPSAP2	0.374065718222538	0.459363504077921
KIAA0232	0.247012388109451	0.459464210721091
PAQR5	0.346450414021431	0.47009429936071
DSC3	0.4623432140572	0.474573828112043
LAMA5	0.451563375303958	0.47537123724502
TMEM44	0.404620883333505	0.478582486940384
HDGF	0.430112819740943	0.479206841758017
TCF12	0.237943424870963	0.479663002260908
LMCD1	-0.334419039070559	0.484531179717636
DIP2C	0.25996810278601	0.487068808091152
CLASRP	0.134092895587283	0.490118585896879
CAVIN1	-0.54564957669633	0.494259657670824
SERPINE2	0.355094958822562	0.496164251074192
NECTIN4	0.342392197447078	0.505277263166562
SNX9	-0.0684797378827664	0.505318757579251
TGFA	0.409255146684838	0.511263792103144
MFAP2	-0.335867285845236	0.51847059419707
FRK	0.391190757324476	0.528437280143395
ZNF574	0.2203900684253	0.53359848628383
SAMD12	0.286051058558766	0.534531166482044
FKBP14	0.143909411398714	0.537673603859729
CLDN3	0.438121112391885	0.538806960312947
TMEM223	0.158697746019058	0.541045297221491
PTCD2	0.242074787198148	0.549300316091005
IL1R1	-0.530967611080427	0.550505418182181
FBLN5	-0.554588851677637	0.554344664498842
PFN1	0.263460671176203	0.554352175015217
SHTN1	0.396972783516852	0.574196822663048
ATP7B	0.340340132001243	0.578460125896174
BCL7A	0.232660756790275	0.578771856714381
GCNT4	0.286051058558766	0.580152583024259
EPOR	0.22097034626725	0.584567419054956
TMEM184A	0.3298477581836	0.587272628768661
PHC1	0.00904513960300724	0.587549302215803
MLPH	0.466781074372842	0.591636783370362
FARP2	0.409390936137702	0.597100717010546
EIF4EBP2	0.446746359006182	0.615130410114759
MCRS1	0.350497247084133	0.618011568949006
KPNA3	0.232042591370167	0.622053043396816
TRAF3IP1	0.437877475636955	0.627052036000839
PIGQ	0	0.628595850582689
GPBP1	0.335790748269108	0.635617965925656
PPP1R14C	0.431234726806645	0.636604854469064
BHLHE40	-0.0559564059740153	0.639857214821076
GSTM3	0.399607458709238	0.640545144371369
CLIC1	0.339824152072635	0.647711322889595
PDE6B	0.299560281858908	0.661238638101583
AFTPH	0.185745518924711	0.66768082629434
DACT2	0.366782330671622	0.668980428269313
ZDHHC5	0.332575339086871	0.670096936938622
CEP70	0.364874704540749	0.673085924671258
CKAP5	0.300173542246841	0.674198997070264
PHACTR3	0.248679112856724	0.67542480283345
NDUFA9	0.376305104790129	0.67552947627396
COL4A2	-0.536599479159757	0.685519045633581
TMEM169	0.326981322613648	0.68562981801157
BCL2L1	0.372752353965045	0.686156786248497
C1S	-0.599204423296935	0.699862442477753
UBL7	0.237394584675695	0.700448094841091
FMNL2	0.469983021805688	0.701819374883155
KRT15	0.03868046816406	0.704439187878572
LRRC58	0.31685710533994	0.704871213939596
CANX	0.405053410706222	0.709918454703554
CCAR2	0.136634692021846	0.721818198500911
SMPD1	0.31034012061215	0.727568292712445
FAXC	0.233797184608697	0.731049905912873
FBXW4	0.219566377257684	0.740053393251399
RNF5	0.477628456609835	0.7411054163472
SEPHS1	0.425763905871902	0.743294032863757
EXOSC2	0.191048293008067	0.748592075519799
GNL1	0.386416821339076	0.751784364997707
RASA1	0.102361717629678	0.759343710358871
KCNK1	0.326650505129766	0.760494946280584
ZNF527	0.252063288012791	0.761500406400965
LGALS3BP	0.333206803412643	0.765204760542751
TAP2	0.185866545311334	0.767606399850107
UBR2	0.137503523749935	0.769064260341961
SAMD13	0.296981737757131	0.769440040704599
LAMB3	0.493938327025759	0.773020461915202
ABCC5	0.202105407191462	0.773697129586547
RRP15	0.202816882999687	0.775913177280136
IGSF9	0.324525206373401	0.779430921064146
ZNF322	0.188856817452688	0.78007846370486
TMEM132B	0.251538766995964	0.785659341498317
CYBC1	-0.0259952085329447	0.788369606174578
CTNS	0.241972790305964	0.802818913087193
CXCL8	0.489692004085791	0.804409658895267
TSPAN8	-0.189033824390017	0.805517287367275
SMOC1	0.20163386116965	0.805517287367305
NDUFA6	0.392784692431716	0.810594277990362
PTPN3	0.355761689963238	0.81302954920953
IDUA	0.367509129196258	0.814667506114785
CERS2	0.379554912469418	0.815744697817682
FGFR4	0.321928094887362	0.819845853918744
GNG5	0.206450877467426	0.821354814628954
TRBC1	-0.457206953522784	0.825823754468721
SMAD4	0.267772324840457	0.831580262846482
KRCC1	0.168754457734375	0.837617199856072
OBSCN	0.321928094887362	0.842325177533086
MAVS	0.171111916392755	0.847668890121998
USH1C	0.428843298803874	0.859727213840451
1,00 STN	0.36513259345253	0.865395638146343
GAK	0.130256385951342	0.872877343743592
IMPAD1	-0.0830557397275584	0.874579950788689
SKIL	0.357233047755981	0.89279503990381
WDR4	0.253756592245783	0.892845477918088
ULK2	0.247927513443585	0.897310843837316
GCN1	0.255729605210561	0.898774326195695
DNAH14	0.361187525334589	0.916648610158118
COG1	0.0980320829605267	0.921802492403378
EFCAB2	0.283072159070339	0.926743507518187
RIPK4	0.433349377555785	0.932710150251582
DNAJC8	-0.153011618505966	0.937303513363825
LIMCH1	0.339310173115599	0.939266413933698
EFNA5	0.34632474919483	0.940774191435343
EIF5B	0.00933786457933627	0.943449828456297
ZC3H15	0.237943424870963	0.946627342178733
FCGBP	0.350756747946581	0.953516224594895
OVOL2	0.347923303420307	0.96159508534303
ZHX1	0.106258687390557	0.96167118274357
SETD7	0.35679235824289	0.979918047781033
GPR89B	0.359895945086383	0.984061292090202
SP1	0.380904814359698	0.996232721915665
LIF	0.275107238134369	1
HSPB6	-0.561557896386212	1
LAMTOR2	0.285672209513525	1
CDK6	0.284567567383435	1
PIK3R3	0.327164743253509	1
SNX14	0.354108500636512	1
BMF	0.265238676760524	1
ONECUT2	0.417819939950171	1
WDR27	0.205675026391514	1
COQ5	0.138605238229507	1
SGCB	0.343954401217361	1
ACP1	0.36969451381809	1
HMGA2	0.496233582126825	1
C11orf80	0.371448230731161	1
ZFP36L2	-0.408232321373729	1
SLC25A24	0.276654015122922	1
TOB1	0.422891057273235	1
ERAL1	0.332575339086871	1
NUDT16	0.0212164859096958	1
ATP13A4	0.429987840744815	1
GNA11	0.00921853002937856	1
LRRC32	-0.245577208757248	1
DENND6B	0.370368449945115	1
NTAN1	0.0905122929054422	1
FHOD3	0.394019718009761	1
TATDN3	0.275634442613428	1
HLA-DRA	-0.438636011230603	1
FUT4	0.431716240425474	1
KPNA4	0.415037499278844	1
BRMS1	0.217805151840796	1
C11orf49	0.220768678856784	1
CORIN	-0.246437895303099	1
RFC5	0.248576353140103	1
ICA1	0.456260162005356	1
YES1	0.341036917835067	1
MZB1	-0.408464845355358	1
BACE2	-0.331981759551285	1
RCE1	0.28080910756177	1
KDM6B	0.185214872466908	1
SPG11	0.38578369430373	1
GTF2H4	0.195395688958431	1
KANK1	0.286051058558766	1
GYPC	-0.331981759551285	1
P2RX4	0.299560281858908	1
PLCB1	0.299560281858908	1
IFNLR1	0.12199052437861	1
TRIM22	-0.425529873096486	1
MOK	0.192645077942396	1
PRC1	0.263034405833794	1
PAPSS1	-0.117039421190219	1
PAK1IP1	0.308122295362332	1
SPPL3	0.273376350055253	1
DEPP1	-0.606582542824911	1
PPID	0.374744793330811	1
RALBP1	0.338585438840971	1
TMCO1	0.350098767578524	1
AKR1C1	0.461580085215874	1
INSR	0.445874903201437	1
TM9SF4	0.19513034133199	1
MSANTD3	0.289506617194985	1
ARMH3	0.181240314670146	1
BDP1	0.134929580086109	1
IVNS1ABP	0.325575871902507	1
TES	0.444481277171326	1
PPM1H	0.235812937098769	1
PDGFRA	-0.225881407416328	1
ST7L	0	1
CLDN5	0.398989558046974	1
ANXA13	0.395514941014025	1
PTPRD	0.178597303456763	1
ADD3	0.0237160689738073	1
ZNF121	0.395484701857443	1
COL6A1	-0.512092183326003	1
KDM7A	0.106915203916512	1
SLC22A3	0.391767719955997	1
RAC2	-0.0569558848120761	1
ZNF587B	-0.0466932354480414	1
FAM110B	0.21215323683161	1
RRAS2	0.201139872107851	1
SCAMP1	0.275107238134369	1
DNAJC15	0.3536369546147	1
PRKCI	0.280736407567253	1
FBXL4	0.24473358909085	1
HEATR5B	0.118941072723508	1
CA2	0.217805151840796	1
TNF	0.263034405833794	1
CCL19	-0.557995453120886	1
COBLL1	0.328622747461371	1
PLPP2	0.415037499278844	1
LIMD2	0.0836579290469094	1
KLHL5	0.408084738637077	1
NAA60	0.15200309344505	1
HECTD4	0.222392421336448	1
BDKRB2	0.343954401217361	1
CLDN12	0.216317906926764	1
CLINT1	0.382247564161174	1
ACBD4	0.30954437043153	1
USP39	0.201633861169651	1
SLC22A4	0.235812937098769	1
ERBB2	0.450945152749469	1
GPATCH2L	0.0439433475875971	1
ALG10B	0.267480310864986	1
TEAD4	0.225559700415131	1
ECHS1	-0.15200309344505	1
PLCE1	0.368040019741674	1
FAM149A	0.295824340951463	1
DDB2	0.352301743930881	1
CDH1	0.442337356182047	1
KSR1	0.176426567384268	1
MYO1E	0.310700839464108	1
CFL2	0.218834601923259	1
TJP3	0.37851162325373	1
NFIL3	0.0473057147783568	1
MINDY4	0.300394933337721	1
DMRT2	0.194378045166851	1
XRRA1	0.194378045166851	1
CSMD2	0.29176612437711	1
P4HA1	0.224123309415564	1
CCDC97	0.0818770070544076	1
PAWR	0.442518235700951	1
SLC27A1	0.214124805352847	1
DYRK2	0.114711658876693	1
SREK1	0.294285339818234	1
MAGEF1	0.304854581528421	1
ZNF484	0.269760269022107	1
ZNF669	0.176322772640463	1
ABCC6	0.150559676575381	1
WDR41	0.488286481309482	1
CASTOR3	0.356485316923731	1
GBA	0.362570079384708	1
EPRS	0.366538981587654	1
JUP	0.431157164642121	1
FAM102A	-0.0667261138008132	1
BAIAP2L2	0.445411148322363	1
PLEKHH2	0.340340132001243	1
PLPP5	0.360043467458912	1
WIPF1	-0.582242999367564	1
ABCD3	0.329705445479082	1
CCDC30	0.20945336562895	1
MELTF	0.368539037178952	1
DENND4B	0.217805151840796	1
COMMD3	0.361187525334589	1
SSBP1	0.365062857613339	1
SPTY2D1	0.32883646422954	1
RTL8A	0.32883646422954	1
CD3E	-0.418225776909891	1
ASCC1	0.215728691055437	1
LAD1	0.351074440546879	1
TSPAN17	0.259087221317131	1
USP16	0.31734082539171	1
CUL4A	0.283072159070339	1
LHFPL6	-0.483876375606842	1
SAA2	0.267695783203657	1
ZNF84	0.345387067711351	1
TAOK3	0.179323699444562	1
MOCOS	0.316672369435867	1
HIST1H2AI	0.214594050776041	1
HAND2	-0.441705449740924	1
CLCN7	0.256564910504236	1
LYPD6B	0.45747276559924	1
TP53BP2	0.296981737757132	1
LONP2	-0.163135835779673	1
TOX3	0.331843563752445	1
POP5	0.359895945086383	1
MAP1LC3A	0.241008099503795	1
EFNA1	0.409013711651074	1
TSPYL1	-0.197446064206217	1
PTPRS	0.242856523896163	1
CLPP	0	1
ZNF846	0.165423609207371	1
YIPF5	0.178803152788765	1
FMOD	-0.412863128044507	1
MFSD6	0.319372389983606	1
ROBO1	0.0924462487645951	1
PHF3	0.275634442613427	1
ZNF888	0.364996816779248	1
ZNF146	0.21280637250725	1
KLHDC3	0.0578809160804999	1
C4orf33	0.0618392538178626	1
PPP1R14A	-0.504163389751827	1
MYADM	-0.517747420624902	1
XRCC4	0.267480310864986	1
IFNGR2	0.392541183157788	1
ITM2B	-0.313397237403006	1
BMP2	0.304257068560307	1
SLC35B1	0.241008099503795	1
SUGT1	0.157879659781719	1
EPSTI1	-0.0680184234286512	1
ACADS	0.222392421336448	1
ITCH	0.442709917763399	1
GSDME	0.367456434744734	1
RBBP8	0.386354744574759	1
AQP7	0.285754482333877	1
HIST1H3H	0.467126010427298	1
VPS25	0.357552004618083	1
ZNF33B	0.415037499278844	1
B4GALT5	0.385024930212404	1
TBC1D7	0.407805930047768	1
ACAA2	0.364874704540749	1
IL1RAP	0.428236997033703	1
IQCE	0.395484701857443	1
CD2AP	0.359373324163845	1
EPHX1	0.255559285271647	1
ARFIP2	0.317858430578316	1
AKTIP	0.257387842692652	1
AC118549.1	0.374065718222538	1
FAM200A	0.134017347971688	1
CCDC186	0.227177483901825	1
ZNF195	0.315501825727929	1
NUDT19	0.0845335102116678	1
WDR34	0.319541502050484	1
STK16	0.273451021779132	1
BORCS7	0.303616216610421	1
GID4	0.274439169106043	1
ABCC4	0.174029399775049	1
SECISBP2L	0.22431729826094	1
GTF2F1	0.349942471056959	1
H2AFY2	0.241008099503795	1
CLEC10A	-0.224431566610046	1
KCNJ15	-0.224431566610046	1
SCLY	0.217591435072627	1
ST8SIA3	0.263034405833794	1
RHOBTB3	0.343073903758911	1
CCDC85C	0.316672369435867	1
TBC1D2	0.213244039122263	1
PCDHB11	0.284729476933113	1
MANSC1	0.315096061404937	1
COA1	0.344529523824495	1
LMBRD2	0.215389033598686	1
PDZD8	0.371094151691247	1
FOLR2	-0.470890734012361	1
ZIC1	0.199769512375777	1
LGALS8	0.238610931894576	1
RPN2	0.360817108280957	1
SEC16B	0.321928094887362	1
TP53I3	0.433349377555785	1
SLC25A16	0.41226041460827	1
15,00 ARL	0.263034405833794	1
DIPK2A	0.29176612437711	1
CPSF7	0.131705679211822	1
FGFRL1	0.276124405274238	1
MED21	0.282143228781499	1
RGS3	0.17168545930675	1
ADRA2C	0.258918297361562	1
CGN	0.376854305390956	1
TMED2	0.284118007128674	1
TSEN54	0.2081081953302	1
GBF1	0.180081616478484	1
C6orf132	0.263034405833794	1
NEFL	0.2081081953302	1
PIM1	0.2081081953302	1
AIF1L	0.354182293891989	1
CCSAP	0.122335542924052	1
PYCARD	0.222392421336448	1
AKAP8L	0.398549376490275	1
PLVAP	0.183446141095931	1
KIFAP3	0.253756592245783	1
TMEM43	-0.0819933721973076	1
ROMO1	0.320040985343097	1
CMPK1	0.313834412841026	1
FBXO22	0.339974550304816	1
LRWD1	0.312277924853643	1
RARRES2	-0.426058905370096	1
APBB2	0.266280065337448	1
UBXN7	0.0698214494975714	1
PKP3	0.33151414371656	1
MSI2	0.178970141045319	1
NCK2	0.388495711826352	1
DST	0.395390256828383	1
TXNDC15	0.128104825747685	1
CORO1B	0.377701348005871	1
SLC37A4	-0.050626073069968	1
TSHZ2	0.467439197238663	1
VARS	0.0469974795371695	1
DMKN	0.324002423125221	1
NT5C2	0.0959244199985354	1
LRG1	0.406625259462644	1
ZSCAN2	0.213244039122263	1
PTGIS	-0.421137698815262	1
BRAF	0.240134003723715	1
EVPL	0.324272035355662	1
UHRF1	0.182203331220749	1
PAK2	0.235628248493142	1
TSPAN31	0.121463512485667	1
DUSP11	0.241008099503795	1
AAGAB	0.337996463515016	1
LMTK2	0.251979217324798	1
C1GALT1C1	0.225881407416328	1
LMAN2L	0.423211430724544	1
PPP1R7	-0.0547924728403792	1
HIST1H3D	0.248913297589141	1
ARPC4	-0.422409487935196	1
CLDN23	0.229481846122767	1
GPAA1	0.444412101412357	1
RTCB	0.250172254896744	1
KHSRP	0.377069649079823	1
EVL	-0.232493011305418	1
MAP3K13	0.321928094887362	1
IFIT2	0.192645077942396	1
TRERF1	0.31194400631474	1
SRSF9	0.258734268400168	1
CTNNBIP1	0.240134003723715	1
UNK	0.257387842692652	1
HIP1R	0.151007788099683	1
ETFRF1	0.299560281858908	1
CAT	0.155278225477911	1
CLDN7	0.37489810842563	1
OTX1	0.137503523749935	1
LYNX1	0.137503523749935	1
SPCS2	0.150559676575381	1
FAM3B	-0.137503523749935	1
SBK2	0.137503523749935	1
LMNA	-0.569477253223738	1
FKBP10	0.332697616922338	1
BPGM	0.0987781544781735	1
SSH3	0.347923303420307	1
PDGFD	0.366322214245816	1
PTPRJ	0.366985369872702	1
PWP1	0.415037499278844	1
AGPAT5	0.0329146224727352	1
MYO6	0.251538766995964	1
PCGF1	0.263034405833794	1
MTCL1	0.344648171387446	1
SMARCC1	0.0942153416176508	1
SLC44A3	0.346450414021431	1
ABI3BP	0.199308808223407	1
ZNF512B	0.334419039070559	1
HIST1H4C	0.354873272898871	1
CTSD	0.249613890071472	1
EPS8L1	0.371968777386958	1
USP54	0.34632474919483	1
PPP5C	0.163498732282879	1
UFSP2	0.317190175880699	1
CCDC68	0.42449782852791	1
BMS1	0.244803668756707	1
STARD3NL	0.242458044390554	1
XPA	0.167109985835258	1
HS1BP3	0.269839583738908	1
ZNF644	0.289506617194985	1
SNX2	-0.00836347293462669	1
SMAP2	-0.506591437168284	1
RREB1	0.356485316923731	1
DCUN1D4	0.151007788099683	1
EIF2B2	0.229133999215503	1
ASNSD1	0.349334252228014	1
MS4A6A	-0.313366081383939	1
CCSER2	-0.369838079848747	1
MINDY2	0.213304548508489	1
FGD6	0.373153418242535	1
TLCD1	0.283306800860055	1
SGSH	0.0901978089715784	1
FOXM1	0.300394933337721	1
ATP6V1H	0.135159583281636	1
IGSF3	0.367731784500487	1
AIG1	-0.10383581098454	1
CHMP2B	0.336049203132015	1
GK5	0.33151414371656	1
IGSF8	0.299560281858908	1
DFFA	0.117039421190219	1
MSH3	0.222392421336448	1
KLK5	0.443606651475615	1
TGFBR1	0.00971515483321173	1
SLC44A2	0.379315577044882	1
TRIM39	0.316672369435867	1
OTUD4	0.36476429279762	1
HIST1H2AB	0.235103473086002	1
TMEM129	0.341616429809475	1
RAB11A	0.359895945086383	1
SMCR8	0.145605322246899	1
ZNF618	0.369949609750306	1
KLF7	0.227177483901825	1
CCNDBP1	0.263034405833794	1
IRAK1	-0.0495820288505604	1
TPX2	0.314381285834014	1
TRIM2	0.354916506841273	1
FCGR3A	-0.437504839404774	1
MCOLN1	0.239007135187344	1
NSD3	0.228027956005881	1
MARVELD3	0.0746388008927559	1
LRATD2	0.171111916392755	1
VPS39	0.185745518924711	1
C18orf21	0.171271427149829	1
SLC38A11	0.0128240403575836	1
MPV17	0.0128240403575836	1
AGAP1	0.32883646422954	1
ANTXR1	-0.416584625476322	1
TMEM186	0.125530882083859	1
ULK3	0.21735683143915	1
TMEM237	0.21501289097085	1
VPS4B	0.0259952085329447	1
DIAPH1	0.234905032649997	1
ANXA11	0.319918303467526	1
CXCR4	-0.471071534193171	1
PPRC1	0.102361717629678	1
WNT7A	0.231815675223074	1
ATG5	0.118644496498619	1
VLDLR	0.337581359198848	1
CAPZA2	0.363420223805826	1
DYNLT3	0.250543461650597	1
MYO1D	0.136736336791739	1
DNAJA2	0.285402218862248	1
TIMM17A	0.291603558030565	1
ECT2	0.351472370501378	1
EIF4EBP1	0.236067358233524	1
OSGIN2	0.220841969773048	1
FGFR1OP	0.265344566520995	1
SLC52A3	0.241008099503795	1
AFMID	0.264897149850984	1
HLX	0.248498312675913	1
SRD5A3	0.249359468936717	1
AEBP1	-0.461210893322297	1
ARHGEF10L	0.273018494406416	1
NOL10	0.1410923192346	1
CRABP1	0.343586976017135	1
YPEL2	0.375757511617032	1
DNMT3A	0.252542032016152	1
PHKA2	0.13632147121278	1
SEL1L3	0.324406243290946	1
PACS2	0.0509239351626725	1
LPAR1	0.185355042011918	1
RBMX2	0.0807312721128567	1
CNPY4	0.073462161941021	1
OARD1	0.312882955284355	1
CCDC59	0.202188850613267	1
CNIH4	0.212729323985728	1
HOXA10	0.205584133649894	1
SELENOS	0.236760711624685	1
WDR55	0.314635602321006	1
TOM1L1	0.405992359675837	1
PELP1	0.274174963438994	1
GIT1	0.217591435072627	1
FAM219B	0.020037753236545	1
BTBD10	0.249171752452048	1
CRTAC1	-0.224431566610046	1
DHX36	0.270089163367744	1
MARVELD2	0.407503826593437	1
CDK2	0.142019004872428	1
EVA1C	0.113656781795567	1
RXYLT1	0.197301440373618	1
PFKL	0.0625414660687127	1
BAAT	0.327574658028505	1
PLOD3	0.359670188878913	1
CYBRD1	-0.38003104945093	1
PLEKHA7	0.222392421336448	1
XPO5	0.285091326706991	1
THOC5	0.307734213304608	1
SGK2	0.18727856819258	1
ZNF595	0.18727856819258	1
MELK	0.18727856819258	1
STX3	0.237943424870963	1
PRR12	0.162271428898877	1
COPZ1	0.281309464228365	1
CIZ1	0.148863385914483	1
ARF3	0.294977298336548	1
LAMC2	0.425606740989031	1
GLRX3	0.284729476933113	1
SENP5	0.263034405833794	1
STX17	0.14235292341133	1
NUMBL	0.0698214494975714	1
SNAPC3	0.321928094887362	1
AKNA	-0.251979217324798	1
SYMPK	0.185111405256988	1
NDUFAF2	0.177642914603149	1
ZNF138	0.235812937098769	1
PPP1R10	0.0970986881050813	1
PDGFRB	-0.428029519498163	1
DTNA	0.395692149559417	1
VPS52	0.19854567938208	1
MTA3	0.368925574424532	1
DAPK2	0.189661219503575	1
NDUFA7	0.18330721336306	1
SRP19	0.351763324428125	1
MFAP1	0.280107919192735	1
ME3	0.289506617194985	1
STAG2	0.0834160081876374	1
CEP95	0.264827687656844	1
GPR37	0.226275855823676	1
PDIA4	0.267365897522534	1
TMEM14C	0.291889268505979	1
SKIV2L	0.171271427149829	1
ARHGAP18	0.0446690493337286	1
BCAM	0.396658969963989	1
PHKG2	0.267104070142841	1
CPNE8	0.245910228042585	1
SMPDL3A	0.315096061404937	1
PEBP1	-0.444662668388122	1
LIPH	0.331205908475373	1
PPP2R5B	0.139724763666613	1
SMPD4	0.139551352398793	1
TMC4	0.329064276168991	1
TRUB2	0.276209794581527	1
DMXL1	0.354664881299362	1
NIPA1	0.298081352932995	1
CCPG1	0.237797114334771	1
AMACR	0.270647589943669	1
TRPT1	0.304257068560307	1
GEM	-0.214656772556842	1
ACSM3	0.355094958822562	1
DCAF16	0.249027547839915	1
HPS4	0.222392421336448	1
HIST1H2BD	-0.417990816668191	1
SRP68	0.277295098958964	1
PODN	-0.409762557238169	1
SHROOM3	0.29373120305671	1
PCYT2	0.102685663974564	1
EIF3G	0.362134417282383	1
IDS	-0.399747628254248	1
PFDN6	0.306246472655093	1
CSNK1G1	0.31685710533994	1
SPR	0.38163434101163	1
CCDC24	0.245910228042585	1
GABRP	-0.121678556588252	1
IPO13	0.126532405928932	1
ESRP2	0.276209794581527	1
MMGT1	0.0609680172914268	1
CYB5RL	0.166897308744744	1
COPS6	0.341358624836264	1
CACNG4	0.169925001442312	1
UPK3A	0.169925001442312	1
SLC27A3	0.31194400631474	1
YIPF3	0.341036917835067	1
ETS1	-0.31131442086251	1
IGF2R	0.330389673635558	1
NNT	0.306661338234052	1
ENO1	-0.388726222162997	1
ARHGEF5	0.256339753259786	1
BTN3A2	0.210085525884835	1
SPINDOC	0.171271427149829	1
DCAF11	0.331205908475373	1
CREB3L4	0.171368418311981	1
RAB19	0.273451021779132	1
THYN1	-0.0729315224538509	1
TNC	-0.225712779628059	1
TRBC2	-0.553598329811821	1
SLBP	0.15890359535106	1
ARSA	0.290515142255901	1
PHLDA3	0.258734268400168	1
DUS3L	0.231325546106456	1
YKT6	0.237943424870963	1
CD3D	-0.3536369546147	1
NAA38	0.239753581997885	1
HMGA1	0.387556762856737	1
SOX13	0.309955453221286	1
PREPL	0.225174862007775	1
HNRNPC	-0.253493638624188	1
WDR18	0.291603558030565	1
ALDH1A3	0.409644240508625	1
ADAMTSL2	-0.454838507336819	1
CSTF3	0.356934544715276	1
PCLAF	0.300394933337721	1
BCLAF3	0.31748218985617	1
PPFIBP2	0.298223834296094	1
DENND1B	0.275634442613427	1
GSK3B	0.230954434839872	1
MARK3	0.162850475682043	1
SLC12A7	0.259759273800933	1
RANGAP1	0.324002423125221	1
SOCS5	0.185111405256988	1
TMEM41B	0.337034987277571	1
BST2	0.175961391172981	1
LMLN	0.220500361995239	1
CTXN1	0.206450877467427	1
VAMP7	0.206450877467427	1
TMEM19	0.239007135187344	1
HGF	0.0427496474593371	1
FBXL13	0.278535499373982	1
CLIP1	0.376267929114269	1
MPLKIP	0.329920885640893	1
DCAF8	0.398549376490275	1
CAMK2N1	0.234465253637023	1
CA9	0.260764232208967	1
MOB4	0.358260307573587	1
HTATIP2	0.28080910756177	1
STX8	0.272684575867513	1
CMSS1	0.283792966000591	1
TTLL1	0.228268987673117	1
LRRC28	0.228268987673117	1
C1QTNF6	0.403632736006594	1
NUCB2	0.232446086000371	1
SOX9	0.263034405833794	1
TRAF4	0.371094151691247	1
GLYR1	-0.114171019919311	1
STS	0.117183539370339	1
SPRY4	0.15200309344505	1
TMEM251	0.123382415505282	1
PIFO	0.243042930646328	1
ERI3	0.321928094887362	1
MLLT3	0.115477217419936	1
HTATSF1	0.182591413278473	1
CD8A	-0.222392421336448	1
S100A1	0.18286405714981	1
DNAAF3	0.141176062960694	1
USP40	0.354108500636512	1
LYPD1	0.218834601923259	1
HAUS8	0.253756592245783	1
PCSK1N	0.244236810379668	1
ITGB3BP	0.343954401217361	1
ARHGAP12	0.270357746639653	1
PPP1R37	0.330645311988471	1
APOO	0.230297619421794	1
SF3A3	0.0851673832626771	1
PMF1	0.079071570991199	1
LTA4H	0.386416821339076	1
ABHD3	0.291462814160311	1
CYP4V2	0.114711658876693	1
FAM189B	0.181240314670146	1
BAIAP2L1	0.161589142274248	1
SLC49A3	0.363883411328741	1
GRAMD1B	0.309955453221286	1
TBCC	0.0978473233981444	1
BRIX1	0.302562770020431	1
EPS8L2	0.415037499278844	1
EIF3F	0.258533013598853	1
TRIM31	0.321928094887362	1
WNT7B	0.189477798863713	1
MAIP1	0.189477798863713	1
VCP	-0.0810716106473179	1
CD63	0.22163589534067	1
LRP1	-0.370153250803772	1
GTF2I	0.26365239472347	1
EIF2D	0.296241451223713	1
DNAJC2	0.261124815825162	1
KIAA0408	0.280900826627307	1
PRR36	0.237863830098888	1
PTAR1	0.101640261875838	1
GPR160	0.234465253637023	1
CHEK1	0.180572245641821	1
ALG8	0.380142708832658	1
RICTOR	0.212544635380101	1
HIST1H2BL	0.253756592245783	1
HM13	0.332575339086871	1
AP2M1	0.23304508747914	1
CDC73	0.210566985939659	1
INTS1	0.353179028871802	1
ZNRD2	0.213403638109193	1
CNNM2	0.085973223109853	1
ZNF518A	0.347165386386385	1
CDC6	0.242074787198148	1
SHANK2	0.368867317845918	1
ATG101	0.257600519783165	1
STAP2	0.219168520462161	1
UBN2	0.2081081953302	1
ERP29	0.350186354928876	1
POLDIP3	0.0354053361311988	1
MOV10	0.403792742111221	1
SLC25A10	0.233797184608697	1
SRSF12	0.233797184608697	1
COQ8B	0.137503523749935	1
AMOTL1	0.404620883333505	1
OFD1	0.15200309344505	1
STRA6	0.280900826627307	1
TMEM131	0.241008099503795	1
BPHL	0.353109750135642	1
WDSUB1	0.197036847059554	1
ORAI2	0.258602159518533	1
PLK3	0.257981178107508	1
FBXL12	0.184424571137427	1
TMEM144	0.249171752452048	1
ZC3HAV1L	0.175086706558091	1
GSKIP	0.282933963271499	1
TSC2	0.124545097938303	1
CDK16	0.329064276168991	1
NEK9	0.0892673380970874	1
GKAP1	0.190942782711395	1
COL7A1	0.241008099503795	1
CAV1	-0.355480654598389	1
AFDN	0.348610137539868	1
SMIM20	0.230005605446323	1
CDA	0.150866665626628	1
UAP1L1	0.102361717629678	1
CAMK1D	0.168819064216143	1
USP43	0.171480467944354	1
RASGRP3	0.172467196004765	1
CRCP	0.196223488311646	1
FIP1L1	-0.0671141958585371	1
CEP41	0.254183488251528	1
GORAB	0.254183488251528	1
EIF2B5	0.112266232250912	1
KCMF1	0.368999928650229	1
MIS12	0.147845467971394	1
NDUFS1	0.190331212104149	1
APOOL	0.179821037584812	1
ZNF143	0.041820175694627	1
CALCRL	-0.288569497940931	1
JPT2	0.198683994423736	1
SYTL2	0.220841969773048	1
CDC25B	0.350497247084133	1
GMFG	-0.216575094741134	1
STARD10	0.383547213151028	1
RORA	-0.226965151126272	1
ZNF106	0.145850866463455	1
SLC25A30	0.346450414021431	1
TMEM179B	0.170986196812623	1
ABCG1	0.0108883161427362	1
RPF2	0.263034405833794	1
CCNF	0.18727856819258	1
POP7	0.192645077942396	1
SLC36A4	0.0923640181486596	1
EPC1	0.122255750050998	1
PDE3A	0.196800707433707	1
BCS1L	0.147225953183178	1
POLI	0.201633861169651	1
CD58	0.303392143449935	1
ZC3H12A	0.264763219750545	1
TSPAN1	-0.00893312477000796	1
AARS	0.0592971836837721	1
FXYD3	0.377474086322361	1
RCAN1	0.326500824677186	1
TMEM241	0.174678531412947	1
UPK3B	0.321928094887362	1
FGFR1OP2	-0.0695409332530769	1
SOWAHC	0.208317236124725	1
TENT2	0.234465253637023	1
TYROBP	-0.368321000371814	1
KRTCAP3	0.303780748177103	1
PRICKLE4	0.10479619001161	1
IGHG4	-0.750972452160086	1
ARFGAP1	0.214124805352847	1
UBE3A	0.312277924853643	1
COMMD4	0.361336479445598	1
GLG1	0.3729734397123	1
UFD1	0.395137941841139	1
TAF2	0.155794672607424	1
TMEM167B	0.0577154978562875	1
PITRM1	0.303392143449935	1
NPM2	0.352106243552387	1
FRAT2	0.321928094887362	1
IREB2	0.161062432732516	1
MTURN	0.304334034872624	1
CARD19	-0.160464672193246	1
RDH10	0.326650505129766	1
TSN	0.318075769391756	1
STK38	0.326360341202623	1
SNX19	-0.0466932354480414	1
FRA10AC1	0.292553492753849	1
TRIM13	0.301890341650817	1
TMED3	0.330645311988471	1
TRMU	0.238159737194765	1
INTS8	0.225420114034016	1
NUDT8	0.282399730700725	1
LZIC	-0.199308808223406	1
SLC17A9	0.305936062119461	1
LRRC40	0.280900826627307	1
MRRF	0.058416686225322	1
TACSTD2	0.103093492964103	1
MAGT1	0.175086706558091	1
OLFM2	0.281412935148648	1
MNT	0.254929356196738	1
NABP2	0.288676289090978	1
UGGT1	0.244538062216404	1
SLC50A1	0.276209794581527	1
USP42	0.263034405833794	1
DHRS7	0.248576353140103	1
CHSY1	0.0411052033296732	1
PICALM	0.347614738551012	1
PNMA2	-0.0329146224727352	1
FNDC1	-0.0248033910005726	1
NR2C1	0.251538766995964	1
WDR3	0.252542032016152	1
PLXNA3	0.181329764714562	1
SPSB1	-0.335069194575429	1
NPM3	0.33902408871067	1
PCMTD2	0.384265150484027	1
SLC48A1	0.184917715917785	1
IPO9	0.29373120305671	1
AKAP8	0.314635602321006	1
SUMO1	0.340606647912138	1
KDM3B	0.279459953746905	1
MCM8	0.328622747461371	1
PDRG1	0.328622747461371	1
LNPEP	0.283453947072727	1
WDR77	0.199308808223407	1
METRNL	-0.00753367268540739	1
DGCR2	0.335184191589629	1
LFNG	0.159780444036769	1
ZNF584	0.159780444036769	1
LIFR	0.0121747139461023	1
KPNA1	0.366322214245816	1
CRIPT	0.148391839892671	1
BZW2	0.282933963271499	1
DYNLT1	0.374124306012791	1
UCK2	0.241008099503795	1
ZFP62	0.173536254994691	1
COX15	0.319880266238504	1
MEIS2	0.42701014094492	1
C12orf49	0.268105395381216	1
FUZ	0.354108500636512	1
BUB3	0.0807312721128567	1
ATP8B1	0.397683932528576	1
TDG	0.15754127698648	1
SERF2	0.224186595228786	1
EPHA10	0.256339753259786	1
IVD	0.203795202459118	1
GALNT4	0.371968777386958	1
SURF2	0.146486088477484	1
MIF	0.315978828556176	1
CBX4	0.165284614550403	1
AKIRIN2	0.135655099357566	1
ABCE1	0.179168845685932	1
D2HGDH	0.043721377429318	1
TRMT6	0.314635602321006	1
COQ9	0.202188850613267	1
DPYSL3	-0.43155258606186	1
EDNRB	0.265053573470446	1
MAT2B	0.162729500038108	1
NUP205	0.319459839296613	1
SORL1	0.217805151840796	1
RNF141	0.241757746203379	1
GMPR2	0.251132316777502	1
HMGXB3	0.311039778744626	1
POLD2	0.284614936419307	1
SLC37A1	0.32883646422954	1
EXPH5	0.133678435231969	1
EGFL8	0.224215156943266	1
LRRC14	0.220688115124199	1
EMG1	0.12199052437861	1
PIK3CB	0.389327380172949	1
EGFR	0.335069194575428	1
TNFRSF19	0.342003871652022	1
TNIK	0.353636954614701	1
LHFPL2	0.304257068560307	1
PEX11A	0.134017347971688	1
INO80C	0.251061764167718	1
FLT4	0.0510741845942693	1
MMUT	0.280900826627307	1
MYL12A	0.319142072056525	1
SSBP2	0.231815675223074	1
VKORC1L1	0.338585438840971	1
EIF4G1	-0.309227216179831	1
DUSP15	0.301890341650817	1
TCP11L1	0.264763219750545	1
ASAH1	0.363779379573611	1
TTC37	0.20586069744656	1
CCDC125	0.277007348386398	1
ATP2C1	0.202043775944645	1
SPEF2	0.200077835448913	1
PNKD	0.245476034449489	1
MEGF6	-0.323575947768845	1
STX4	0.119463666601571	1
RASEF	0.256908303036952	1
PCNT	0.0115879742752119	1
WDR33	0.376305104790129	1
CIP2A	0.210217707390346	1
RNF20	0.229133999215503	1
PCID2	-0.0191088229477047	1
FOS	-0.460024954052154	1
CATSPERG	0.258734268400168	1
SLC37A3	0.171271427149829	1
RPA1	-0.0584956493101445	1
TMEM214	-0.141773961128164	1
ORMDL2	0.37851162325373	1
VPS53	0.102098187618736	1
SLC35A1	0.226275855823676	1
MRGBP	0.249720052552913	1
JMY	-0.012072832300575	1
UBALD2	0.330389673635558	1
RERG	0.319689622691363	1
RTN4	0.306737883931955	1
CTNNB1	-0.332403538545925	1
OGDHL	0.0882271830117351	1
THAP4	-0.0106472441995083	1
SLC11A2	0.151117732852128	1
TRIM10	0.239950792720752	1
CENPP	0.11150831521699	1
APBB1IP	0	1
EAPP	-0.0291463456595166	1
ZMYM6	0.178337241258512	1
TRIM32	0.178337241258512	1
SCNN1A	0.40232644752929	1
HIST1H4D	0.386318682157317	1
GPRC5A	0.202105407191462	1
ACOT13	0.350907161859128	1
RTP4	0.335603031784439	1
ZNF282	0.0995356735509142	1
CCDC93	0.237394584675695	1
SNX7	0.235103473086002	1
ATAD1	0.39821988121857	1
ARHGAP29	0.212729323985728	1
6,00 LSM	0.200464582401695	1
FXYD6	-0.0645402521947106	1
ZNF296	0.197939377611909	1
NKD1	-0.197939377611909	1
IQCD	0.197939377611909	1
CYBA	-0.34605975736026	1
SLC39A5	0.199308808223407	1
MALSU1	0.219313028404476	1
RBM8A	-0.277337943863292	1
FREM2	0.20909559872299	1
CEP76	0.123382415505282	1
SEMA4D	0.0424352663203965	1
SERGEF	0.227177483901825	1
TXNRD3	0.128897733182257	1
TTI1	0.128897733182257	1
ZBTB7B	0.235628248493142	1
SRRD	0.319459839296613	1
PTPMT1	0.138605238229507	1
PEX11B	0.266786540694901	1
CYFIP2	0.0692626624371138	1
MAPK8IP2	0.21864028647534	1
JAZF1	0.0409302640548818	1
HMG20A	0.0898855035171952	1
NDUFAF7	0.115477217419936	1
ZC4H2	0.115477217419936	1
PLXDC2	-0.321928094887362	1
HSPA4	0.219678036639412	1
UPRT	-0.101086125114315	1
KLK6	0.308122295362332	1
RNPEPL1	0.164744762336632	1
LRP11	0.230483833689996	1
SDC4	0.319459839296613	1
PRPF8	0.0735811323811075	1
TPRA1	0.215728691055437	1
FCN3	0.232362710091376	1
STK39	0.372275179648041	1
RHPN2	0.363812175923671	1
INTS10	0.347165386386385	1
SART3	0.291462814160311	1
POLR2C	0.161887682376894	1
OSBP	0.156590362940702	1
SIVA1	-0.411371182081074	1
SLU7	0.315096061404937	1
SPTLC1	0.304854581528421	1
SCTR	0.390672950879644	1
PAFAH1B3	0.287281952080471	1
STYXL1	0.101283335837181	1
COL13A1	0.165423609207371	1
DSP	0.410019424512219	1
C5	0.37851162325373	1
GCC2	0.351290154518706	1
CTNND1	0.345308408863337	1
CCDC14	0.181838322985813	1
RHOA	-0.308122295362332	1
TXNDC9	0.187085552600495	1
ZNF22	0.276517635197416	1
CPQ	-0.047934477063702	1
OSBPL2	0.275634442613427	1
DDX6	0.162850475682043	1
ANKZF1	0.263034405833794	1
SMURF1	0.290590128354355	1
EHF	0.320491862771843	1
TTC39A	0.328622747461371	1
INAVA	0.261441147758127	1
KIAA0930	0.1263164497814	1
BLVRB	0.295455883526171	1
RNF40	0.200819009388096	1
ABI2	0.095860015407516	1
MGP	-0.33155985721142	1
SMC4	0.186011985609949	1
AFF4	0.272684575867513	1
ZFYVE27	0.156119201917282	1
TMEM106B	0.352881023216274	1
ADO	0.186413124230882	1
VGLL4	0.0840642647884743	1
HDAC6	0.192645077942396	1
TCF7L2	0.296531317821881	1
C1D	0.150678912497668	1
C12orf4	0.150678912497668	1
ATXN7	-0.0223678130284545	1
ELF1	0.27778099120298	1
JAM3	-0.0295442756140154	1
CDR2L	0.275634442613427	1
UBE2H	0.319030146057133	1
CXCL2	0.304393435594851	1
ADAM12	0.252542032016152	1
ST6GALNAC2	0.216491819896764	1
AMOTL2	0.150025444004608	1
TTF1	0.208317236124725	1
SCGB1D2	0.334419039070559	1
CDC42BPB	-0.0079487531154907	1
PHLDA2	0.123574685118533	1
DCLRE1A	0.178970141045319	1
PLXNB3	0.175849835399418	1
AL135905.2	0.175849835399418	1
VPS26A	0.319880266238504	1
APOA2	0.21215323683161	1
TRIM52	0.14957635605051	1
ABRACL	0.306427001347175	1
CPEB4	0.208946890271496	1
ZNF266	0.0389941316158636	1
PDE8A	0.183446141095931	1
SERPINB6	0.30610312772568	1
CDH24	0.0350469470992008	1
CSNK1G3	0.022026306329999	1
SCIN	0.368644593794393	1
EVC2	0.0603726179794818	1
MRE11	0.263034405833794	1
UNC93B1	0.183599938339389	1
SMG1	-0.287389676182884	1
OPA1	0.354108500636512	1
HSPB11	0.292553492753849	1
AP3M1	0.249519599359312	1
LRRC75B	0.382797162278636	1
RSPH1	0.1087062594425	1
ASAP2	0.0476180202327399	1
RTEL1	0.265238676760524	1
TMEM260	0.239007135187344	1
RBM47	0.228531558433854	1
IER2	-0.136634692021846	1
PTPRE	-0.159355759732125	1
CAPRIN2	0.177642914603149	1
BCL2L11	0.225420114034016	1
XPO1	0.223774975386567	1
BLNK	0.172315548867306	1
FGB	0.28177096841538	1
TMX4	-0.0785334025466895	1
EPDR1	0.281570357271221	1
GINM1	-0.0513468800002204	1
NYNRIN	0.10350457575386	1
C2CD4A	0.199308808223407	1
ALG1	0.117356950638159	1
DIS3L	0.197301440373618	1
PMM1	0.408582477141544	1
ACAD10	0.267283878835152	1
SUMF2	0.335184191589629	1
KLC4	0.185745518924711	1
COQ4	0.291462814160311	1
LZTFL1	-0.0465425859370303	1
ITM2C	-0.226134823022265	1
DNALI1	0.18844508941311	1
PLEKHM2	-0.118055761521712	1
CCDC43	0.292781749227846	1
ACTR1A	0.0266351265034669	1
HGD	0.388565287917653	1
F2RL1	0.319617934200161	1
CCDC189	-0.0129390557074979	1
RASAL3	-0.199769512375777	1
MFSD11	0.100111484790204	1
PSMA4	0.162474696957105	1
EIF2AK3	0.257797757467647	1
MTMR12	0.192645077942396	1
TMEM33	0.154033628672421	1
FBXO38	0.252542032016152	1
C3orf38	0.0395283641866375	1
HACD2	0.360402242701998	1
TALDO1	0.327574658028504	1
ZFYVE21	0.179821037584812	1
GRID2IP	0.202816882999687	1
TMCC1	0.286522758756163	1
SLC10A7	0.289506617194985	1
HEXIM1	0.302562770020431	1
KCNQ1	0.158989523761157	1
CREB3	0.15754127698648	1
HS6ST1	0.222392421336448	1
SPRYD4	0.168599603975745	1
MCPH1	0.132894270497346	1
FOXO6	0.254183488251528	1
SEMA3B	0.194087052116302	1
TRO	0.185355042011918	1
MTMR4	0.204819791888498	1
XYLT2	0.167456745851563	1
CADPS2	0.158429362604483	1
SCG2	-0.174678531412947	1
DPY30	0.22367197356302	1
TMA16	0.144389909335175	1
GAS7	-0.376720567727742	1
MEN1	0.163058281954046	1
10,00 LSM	0.218180170049533	1
TIMM21	0.211504105193712	1
STXBP2	0.0920291384923456	1
DMTN	0.272620454662992	1
PI4KB	0.0285691521967709	1
CANT1	0.343073903758911	1
CUL4B	-0.00991546886508288	1
FAM81A	0.233797184608697	1
LYRM4	0.324129003080633	1
LGALSL	0.324129003080633	1
CAPG	0.362570079384708	1
RDH16	0.161967479663393	1
KIF23	0.161967479663393	1
PCMT1	0.23495588280036	1
NIT1	0.253756592245783	1
CNPPD1	0.0495820288505604	1
TENT4A	0.266786540694901	1
MTHFD1	0.211504105193712	1
PSMD1	0.16481086974567	1
TNFAIP1	0.184031947637688	1
AIF1	-0.103377739845309	1
EIF2B3	0.297266040653093	1
COPS3	0.302847353321657	1
SETD1B	-0.0443941193584535	1
HERPUD1	-0.369025101522008	1
SGPP2	0.206450877467426	1
INTS2	0.0652914602517189	1
POLG	0.0395283641866375	1
WDR46	0.219168520462161	1
GPN1	0.327885550183762	1
STXBP6	0.161062432732516	1
SMARCA4	0.246160587269398	1
CDC5L	0.31999029064587	1
DNASE2	0.130786607535354	1
TUBGCP4	0.14086253583985	1
NCOA7	0.370837695368309	1
TFPT	0.280107919192735	1
HIST1H2BN	0.382333334206138	1
ATP6V1C1	0.136573052875444	1
FAM122B	0.0532420212769793	1
C12orf73	0.265142068795785	1
C6orf120	0.115477217419936	1
EVC	0.246511949921132	1
ZNF692	0.28080910756177	1
SMARCC2	0.168200320972851	1
SLFN13	0.132973865269421	1
SON	0.342455497143944	1
CMTM4	0.230883882230087	1
PUF60	0.0715532610250339	1
ZDHHC16	0.311461095836294	1
SDR42E1	0.245112497836531	1
VEZF1	0.341788517248205	1
EMP3	-0.183599938339389	1
POLR2B	-0.043068721891886	1
PSMA2	0.351472370501378	1
EDEM2	0.180572245641821	1
VPS26C	0.171186650006224	1
MPC2	0.319756995845735	1
PTGR2	0.213706693470226	1
CHID1	0.371094151691247	1
GLOD4	0.246793764826583	1
GTF2E1	0.256339753259786	1
SMAD6	0.301463992327647	1
TRIM21	0.225559700415131	1
ZNHIT3	0.207096234239936	1
TIMM17B	-0.0100536646639229	1
SLC9A3R2	0.00831526821200368	1
SUN1	0.230954434839872	1
MAP3K1	0.309483328520717	1
CTDSPL	0.0995356735509143	1
RGS12	0.301890341650817	1
PARD3	0.3040061868901	1
AKR1C3	0.366427555054222	1
MCUR1	0.0766212816029126	1
NPIPB15	0.19426882042206	1
CTSK	-0.296049463061757	1
SLC39A13	-0.134929580086109	1
SLC8B1	0.256636634635643	1
APC	0.0105692417101875	1
PAN3	0.180035029087154	1
RNF123	-0.0100536646639229	1
ACTR1B	0.0232073911613251	1
PLSCR4	0.193941882560848	1
AZIN1	0.165059246270497	1
ARFGAP2	0.111421282668423	1
ZNF680	0.117356950638159	1
ZNF608	0.281412935148648	1
ZFP36	-0.389946518316013	1
HNF1B	0.379086516682691	1
PPP2R2D	0.192645077942396	1
MRAP2	0.22431729826094	1
RNASEH1	0.347165386386385	1
LRPPRC	0.19854567938208	1
PDHX	0.189824558880017	1
CDR2	0.263034405833794	1
NMB	0.247927513443585	1
AAMDC	0.236298023361666	1
RASGEF1A	0.14957635605051	1
DRAM2	0.219678036639412	1
INSIG1	0.159780444036769	1
ETV3	0.248498312675913	1
FNDC3B	0.284143432427892	1
ACTR5	0.247927513443585	1
CUX1	0.395062799517578	1
HOOK1	0.254929356196738	1
PTGES	0.137503523749935	1
CNOT4	0.291603558030565	1
CENPF	0.145050332803283	1
TROAP	0.145050332803283	1
ADIPOR2	0.134017347971688	1
NEURL1	0.31734082539171	1
STRIP1	0.118055761521712	1
ST6GAL1	-0.384010603658219	1
USE1	0.173767067736706	1
CHMP4C	0.258734268400168	1
SMC5	0.258734268400168	1
NSMAF	0.226275855823676	1
HIST1H4B	0.270357746639653	1
INMT	-0.259087221317131	1
METTL18	0.242074787198148	1
SULT1A1	0.360294534684412	1
C1orf131	0.0801703486839834	1
SHROOM1	0.0740005814437767	1
ST6GALNAC6	-0.265981689884131	1
GATA6	-0.128324096975539	1
NF1	0.13224779829844	1
USP14	0.150242635580612	1
FAM168B	0.197036847059554	1
TMEM39A	0.142444265020205	1
MAP3K9	0.142444265020205	1
MOAP1	0.237039197300849	1
RNF157	0.185214872466908	1
TMC5	0.343301745679929	1
CRYZ	0.29891144216239	1
SYF2	-0.073462161941021	1
RMI2	0.245112497836531	1
STARD7	0.211054877402167	1
S100A4	0.323654839606831	1
YIPF6	0.0406419844973459	1
FARSB	0.230883882230087	1
TSKU	0.0780025120012732	1
PPIC	0.136688671968381	1
STMN3	0.242458044390554	1
VPS45	0.289506617194985	1
CAMSAP2	0.219009781941796	1
FN3KRP	0.324129003080633	1
ASF1A	0.146078259487945	1
CRAMP1	0.198904068414078	1
KCNG3	0.214594050776041	1
FAM160B1	0.240051087832955	1
CRIP1	-0.333423733725192	1
STX2	0.25846167604397	1
XAF1	0.0415192694382667	1
SDF2	0.241757746203379	1
ZFP3	0.204617719608472	1
SPAG9	0.0374747054186628	1
GIGYF2	0.0621564760625697	1
POMT1	0.241008099503795	1
BRAT1	0.187085552600495	1
SPCS1	-0.0281968918306521	1
HSD11B2	0.205675026391514	1
PECAM1	-0.424752654112056	1
PITX1	0.197939377611909	1
ACP2	0.200697350237129	1
ABHD8	0.11150831521699	1
ARV1	0.11150831521699	1
DHCR24	0.239465934695389	1
ARRB2	-0.065802058395746	1
KDR	0.181329764714562	1
RPH3AL	0.263034405833794	1
YAF2	0.118941072723508	1
GRK5	0.0655883416275769	1
GTF3C6	0.281136212209104	1
TIGAR	-0.0660891904577725	1
CTNNA1	0.313307612315018	1
RAVER2	0.298081352932995	1
DBNDD2	0.287281952080471	1
STMN1	0.186413124230882	1
TIMMDC1	0.197730367102179	1
CDKAL1	0.0624640869466536	1
GPRIN2	0.332899212708365	1
DBN1	0.155454518633979	1
UXS1	0.289506617194985	1
NUAK2	0.304854581528421	1
ZNF131	0.191365525715823	1
STEAP2	-0.0108067549565828	1
HOXB3	0.295076875237931	1
TMEM101	0.282399730700725	1
TOR4A	0.0480942882010451	1
PLLP	0.252542032016152	1
GGT1	0.230483833689996	1
CNBP	-0.306207636765595	1
ACVR1B	0.281412935148648	1
ABR	0.383842877675249	1
SOD3	-0.46126051603949	1
HNF4A	0.265053573470446	1
BMP1	0.371968777386958	1
MAP3K12	0.176877762084079	1
COX7A2	0.234188848800295	1
MTIF2	0.20387233336565	1
NCBP2AS2	0.218423519133502	1
MDM1	0.210896782498618	1
LDB2	0.0698214494975714	1
SPCS3	-0.256521098875119	1
ACOX1	0.251061764167718	1
AGAP2	-0.321928094887362	1
TRRAP	-0.0387323944887146	1
ZFYVE16	0.233888060174277	1
DUSP4	0.283393493468373	1
GLRX	0.255257055242075	1
SRM	-0.0191088229477047	1
CRNKL1	0.054039839712889	1
DOK4	0.243669080966863	1
ILKAP	0.241817919924098	1
BLOC1S4	0.0510741845942693	1
BABAM1	0.145540842815353	1
C19orf48	0.268290131285289	1
ARHGDIB	-0.421826664941483	1
PIK3R2	0.226275855823676	1
TNPO3	0.100401896957837	1
TJAP1	0.15718333255073	1
QSER1	0.329064276168991	1
BRI3	0.261139861844017	1
IFT46	0.231325546106456	1
MAPK13	0.350331809891028	1
TFCP2L1	0.333609899934998	1
ZKSCAN5	0.248576353140103	1
UCHL5	0.247927513443585	1
ZFY	-0.17306470897288	1
TENT5C	-0.17306470897288	1
SEMA4G	0.237039197300849	1
FOXA3	0.195920209975257	1
TMEM204	-0.228268987673117	1
ENAH	0.311586150665903	1
H1F0	0.12199052437861	1
EIF3B	0.16905825762478	1
DENR	0.369949609750306	1
RNF138	0.212050477114989	1
MSRA	0.114559764262856	1
CUEDC1	0.306427001347175	1
RBM22	0.138605238229507	1
KLF13	0.131244533278253	1
TNRC18	0.172639386139349	1
JOSD1	0.310700839464108	1
C6orf136	0.130703691644594	1
LNPK	0.130703691644594	1
ACACA	0.276654015122922	1
DBI	0.230093131687986	1
HAAO	-0.0102683354538272	1
ARFGEF2	-0.0182622063927282	1
LIMK1	-0.0842689168976038	1
ITGB3	0.176877762084079	1
UMPS	0.267283878835152	1
FCGR2A	-0.313416595031845	1
HPF1	0.301655699861101	1
ASS1	-0.0879964809978291	1
ZNF467	0.283792966000591	1
CYTIP	-0.356934544715275	1
HOXB13	0.156119201917282	1
FSTL4	0.138706270831592	1
NUDCD3	0.311659759433535	1
RAD17	0.314873337353412	1
CNFN	0.181329764714562	1
HSPBAP1	0.204617719608472	1
DLD	0.316184112352558	1
UQCC2	0.367208974188229	1
MUC13	0.225881407416328	1
BLOC1S6	0.306246472655093	1
KLK10	0.36046855673942	1
ZNF362	0.22978708150757	1
SYNGR1	0.265053573470446	1
TSEN15	0.220688115124199	1
FGF7	-0.356934544715275	1
CLEC2B	-0.0727563424353143	1
PARVA	0.269888076874856	1
RALGPS2	0.275634442613427	1
RBCK1	0.319880266238504	1
PIK3R1	0.0187365625815858	1
CHMP6	0.238404739325079	1
FBXO17	0.199672344836364	1
TPRN	0.235812937098769	1
CRYM	0.235812937098769	1
RSPRY1	0.150025444004608	1
FBXL20	0.301890341650817	1
COL12A1	0.155870910884763	1
USP33	0.321928094887362	1
TARBP2	0.229133999215503	1
CRKL	0.331709115679948	1
FADD	0.172467196004765	1
ZNF761	0.239007135187344	1
LUC7L	0.0635029423061579	1
GDF15	0.294620748891627	1
VCAN	-0.317589159163025	1
MASTL	0.166897308744744	1
PLEKHG6	0.345135486048687	1
AFG1L	0.196142522178623	1
HAUS3	0.196142522178623	1
ALDH6A1	0.196142522178623	1
SEZ6L2	0.305413008104346	1
CASK	0.294743265561132	1
CAPN2	0.262112850362734	1
YBEY	0.354108500636512	1
SPSB2	0.220500361995239	1
MED7	0.163975735111126	1
ABHD11	0.326103770858556	1
IKBIP	0.0105692417101875	1
PLOD1	0.132637768578119	1
VSIG10	0.215389033598686	1
TAX1BP1	0.303392143449934	1
TARS2	0.189477798863713	1
BCL10	0.211504105193712	1
MNAT1	0.172639386139349	1
TERF2	0.249359468936717	1
SNAP25	0.179909090014934	1
C5orf15	0.34567155481134	1
ARHGEF28	0.295455883526171	1
PDZK1	0.237863830098888	1
CNTROB	0.302562770020431	1
[truncated: 8,535 more rows]

## Sheet: DifferentialGeneExpression #A3
Gene Name	avg_log2FC	p_val_adj
CHIT1	-0.98564470702293	3.68846701716267e-09
FGG	0.994999318941634	1.18637297867832e-07
LGMN	-0.894389812039401	7.07573101587015e-06
APOC1	-1.27945995374691	4.74990075619333e-05
HLA-DRA	-0.915302835424719	5.86291352108416e-05
GPX2	0.893511565807319	6.50053573687368e-05
ACP5	-0.68326457433296	0.000102198833641517
C19orf33	0.680822516128673	0.000128258508500091
ASPH	0.554013912427654	0.00027920342942261
ALB	0.984829565358647	0.000332615077861083
CCL18	-0.785600369417083	0.00106781007022319
CTSS	-0.850335148624151	0.00281698006372446
GPNMB	-1.055742551927	0.00371873534126465
RHOH	-0.214124805352847	0.0340564952448857
TSPAN8	0.535037275389474	0.0375653112431572
CD81	-0.536251086247924	0.0377555310957571
CTSZ	-0.997931619658771	0.0444888346042714
ANKLE2	0.0489096004809465	0.0622302776535589
LGALS4	0.490138954519563	0.0625954426740929
FGA	0.664579668784524	0.0793794026898823
HLA-DQA1	-0.908576972236405	0.0999451293320956
MUC5B	1.00571365119439	0.126934712254722
IFI30	-0.667762805773669	0.127968554823106
IRF8	-0.144389909335175	0.221750504969951
UGDH	0.285402218862248	0.232369253716234
APOA1	0.522952838445731	0.23959615701989
APOE	-0.798282839945204	0.252730099362206
HLA-DPB1	-0.835961841634602	0.30290166663013
LAG3	-0.189033824390017	0.375128548282417
VDAC1	0.321201113243917	0.415892256665102
GM2A	-0.614256807515194	0.447913366851072
OLFML3	-0.398084365997646	0.455814566313695
ACADVL	-0.353308509527137	0.462086034204893
FCGR2B	-0.273451021779132	0.511171796955271
ITGB2	-0.459431618637297	0.515513067125123
DPY19L1	0.402759169500407	0.583251116109576
GBP5	-0.334419039070559	0.591415209118608
CSF1R	-0.624788481214344	0.716370625704343
MTX2	0.513409239696122	0.770382322394573
AHDC1	0.0378020327123844	0.790468541622265
CYBA	-0.51564144021725	0.829792930500302
SAT1	-0.466876430798462	0.837280994575411
CYP27A1	-0.337581359198848	0.955370723012811
VTN	0.763393719443851	0.9660563787243
PGD	0.533888316126887	1
UBB	-0.426502685772298	1
TFF1	0.507794640198696	1
SOD2	-0.601082166084433	1
GABBR1	-0.0353330731122807	1
CTSB	-0.514573172829758	1
C1QB	-0.597240830499593	1
TTC3	0.386675276201983	1
MMP9	-0.418143410146666	1
FN1	0.343092704885404	1
HLA-DPA1	-0.69007920653537	1
IQGAP2	-0.247217700371019	1
SH2D3C	-0.150559676575381	1
CD4	-0.398549376490275	1
DDX6	-0.304257068560307	1
FGL1	0.346922474354232	1
SGK1	-0.446064394899468	1
PTK2	0.269186632815389	1
CD68	-0.569695744067846	1
CD52	-0.340340132001243	1
CPVL	-0.524661990453342	1
PSAP	-0.610689325839525	1
CXCL9	-0.498602215917975	1
ARL6IP5	-0.383328639551506	1
ADPGK	-0.233797184608697	1
FCER1G	-0.558368290709443	1
APOB	0.487265826834023	1
KDELR1	0.119960624040913	1
OMA1	-0.137503523749935	1
P2RY1	-0.150559676575381	1
COL12A1	-0.365284464081744	1
IDS	0.230954434839872	1
CYFIP1	-0.237394584675695	1
RAC2	-0.301169534720565	1
CLEC7A	-0.214594050776041	1
GNAI3	-0.268995964072511	1
RAB7A	-0.443301351497565	1
REG4	0.558967292188211	1
RNASET2	-0.458430094792224	1
SORT1	-0.319372389983606	1
LIPA	-0.363883411328741	1
B2M	-0.496628203666072	1
S100A6	0.255634954931886	1
TM4SF20	0.31625934480067	1
PEA15	-0.104697378666693	1
ARHGAP17	-0.0454429707611671	1
ADA2	-0.415037499278844	1
DTNB	-0.145050332803283	1
MS4A4A	-0.267480310864986	1
SCPEP1	-0.379345792135535	1
CNOT7	0.287029886902772	1
MRC1	-0.19426882042206	1
TKT	0.342165566467548	1
CNBP	0.349872452612388	1
GOLM1	0.467778961350817	1
ALDH3A1	0.263034405833794	1
CXCL12	-0.448984831202181	1
NDUFA1	-0.218345588273746	1
SASH3	-0.222392421336448	1
SH3BGRL	-0.286522758756163	1
AMPD2	0.046170181432926	1
DOCK8	-0.244236810379668	1
CNP	-0.211504105193712	1
PCBP2	0.410283969308209	1
PPP4R3A	0.0894981508391027	1
PPT1	-0.182203331220749	1
METRNL	0.0861566437497145	1
TTC1	-0.0838315908034707	1
CTSL	-0.331981759551285	1
BANF1	0.403671244328899	1
CCL5	-0.400179540551731	1
ARHGDIB	-0.504472582860788	1
MACF1	-0.182203331220749	1
AKR1C2	0.519219537686123	1
JAML	-0.174678531412947	1
GIMAP8	-0.192645077942396	1
ATF6B	-0.225881407416328	1
BTN3A2	-0.263034405833794	1
COTL1	-0.44930740136359	1
DDX5	-0.291826063097943	1
FAM49A	0.0118741002882917	1
SLC15A3	-0.36964559646483	1
CEBPA	-0.233199176293031	1
SLCO2B1	-0.446746359006182	1
NPC2	-0.396143187526373	1
FCGBP	0.735027789924714	1
IGSF6	-0.442518235700951	1
VCPIP1	-0.308631272273905	1
RASSF3	-0.197939377611909	1
TGFB1	-0.0303736490435189	1
VAMP8	-0.376148485885249	1
HLA-E	-0.433967227813695	1
HLA-A	-0.452729789350794	1
SSBP1	-0.362570079384709	1
TNFAIP3	-0.0489096004809465	1
CALHM6	-0.190942782711395	1
ARRB2	-0.258918297361562	1
EMP1	0.0617289897517059	1
ACER3	-0.187627003175771	1
GLIPR1	-0.282933963271499	1
UBA7	-0.296981737757131	1
KCTD15	-0.104969559601543	1
ATF4	0.338524605418057	1
CHST2	-0.0733731863302194	1
IGHG1	-1.33394607082029	1
PKD2	0.164744762336632	1
GNLY	-0.335348610649684	1
MS4A6A	-0.492059919502688	1
REG1A	-0.330148601692331	1
EMC10	-0.424315312866855	1
IST1	-0.251538766995964	1
NLRC5	-0.206450877467426	1
RGS1	-0.370368449945115	1
DHX15	-0.118644496498619	1
CUTA	0.0182622063927282	1
CD74	-0.57055205779699	1
ASAH1	-0.504868909507909	1
LAMB1	0.113299564114566	1
FERMT3	-0.161967479663393	1
ACSL1	-0.200532987372709	1
IDH3G	-0.149377624038227	1
EIF4ENIF1	-0.0995356735509142	1
NSUN2	-0.168505724356978	1
LSP1	-0.427421223734676	1
AMBP	0.373678469517786	1
FPR3	-0.348728154231077	1
NNMT	-0.361637804689334	1
ARHGAP45	-0.214594050776041	1
C17orf49	-0.265344566520995	1
AKAP13	-0.147845467971394	1
ARPP19	-0.166819090574491	1
HIST1H1B	-0.232173442129033	1
TPM1	0.399885274046297	1
ATP6AP2	-0.283792966000591	1
MAF	-0.243669080966863	1
HS3ST2	-0.222392421336448	1
PLD3	-0.418312631311704	1
BRD2	-0.180081616478484	1
SPINT2	-0.226275855823676	1
PSMC5	0.0784266469568162	1
CYGB	-0.326650505129766	1
ZNRD1	0.181329764714562	1
DUSP23	0.401205226099274	1
PNRC2	0.133751388888827	1
TEF	-0.247217700371019	1
PLXNC1	-0.314635602321006	1
CPM	-0.239950792720752	1
STIMATE	-0.194378045166851	1
LRRC32	-0.123574685118533	1
CXCL8	-0.13224779829844	1
PTGR1	0.460729589971713	1
PLTP	-0.446167396723015	1
LCP1	-0.336049203132015	1
FAM32A	0.185745518924711	1
UBA52	0.207225790895961	1
MARCKS	-0.363436302791631	1
HSPD1	0.257600519783166	1
MANF	-0.258533013598853	1
RBM17	0.0981803939389037	1
HIST1H3I	-0.176030364091499	1
CD14	-0.457206953522783	1
LAIR1	-0.324525206373401	1
NDUFB7	-0.0255350921071378	1
IL7R	-0.249359468936717	1
S1PR3	-0.156401557342567	1
CRIP1	-0.31315788525963	1
SPPL2A	-0.210987658064198	1
HEATR5B	-0.0388192488905279	1
AIDA	0.273833806686318	1
MAFB	-0.26104585274034	1
CHCHD10	0.308489720562558	1
ATG12	-0.0206102796752859	1
HIST1H2BH	-0.282399730700725	1
ATP5IF1	0.329622486677363	1
PHF20	-0.113656781795567	1
FABP1	0.57705730263581	1
AFM	0.199769512375777	1
MTSS1	0.2081081953302	1
B4GALT5	0.339088646045545	1
MTDH	-0.0229611484433112	1
TNFSF10	0.205225138191579	1
7,00 LSM	-0.163058281954046	1
IKZF1	-0.303616216610421	1
C15orf61	-0.174678531412947	1
CTSD	-0.719960687462098	1
RASGEF1B	-0.161967479663393	1
IFNGR2	0.370748223134047	1
LHFPL2	-0.267283878835152	1
UACA	0.0483630215613989	1
TRIM22	-0.222392421336448	1
FMN1	-0.239950792720752	1
THBS2	0.351472370501378	1
KDM2A	-0.119298928372344	1
GPBP1	-0.11150831521699	1
TPM2	0.330148601692331	1
PRKACA	0.0911478880581953	1
BZW1	0.184083064438972	1
UBL5	-0.278155692858457	1
NLK	-0.258533013598853	1
BOC	-0.117132633597998	1
TIMP3	0.399464695358383	1
ELOVL1	-0.16115479181458	1
GBP4	-0.276209794581527	1
GCN1	-0.187370135901722	1
RHBDF2	-0.230297619421794	1
SPI1	-0.275634442613427	1
KDM2B	-0.183864192400186	1
CARD19	-0.137503523749935	1
HIST1H3H	-0.178145508247281	1
MUS81	0.127550049720511	1
NREP	0.120294233717712	1
5,00 F	0.324129003080633	1
VCP	-0.186413124230881	1
NUTF2	-0.0278342081967256	1
CCND2	-0.28080910756177	1
IGFBP6	0.164744762336632	1
ORAI1	-0.177396250873447	1
IRF7	-0.246437895303099	1
XBP1	0.376790029921881	1
S100A9	-0.368040019741674	1
SLAMF8	-0.2203900684253	1
RBPJ	-0.197036847059554	1
CAPG	-0.462034978816014	1
CD93	-0.111421282668423	1
GTF2F1	-0.247217700371019	1
HIST1H4E	-0.355910194316597	1
AKR1B10	0.448204363214043	1
ARF3	-0.204931451270226	1
MUC12	0.321928094887362	1
CLEC2B	0.0476180202327399	1
APBB1IP	-0.258533013598853	1
ZFAND5	-0.0897301606560124	1
HIST1H4I	-0.341691349708792	1
ABCA1	-0.223964841155201	1
MYL6B	0.0107264065930585	1
ZMAT2	-0.141661149223591	1
VAV1	-0.196142522178623	1
TPD52	0.317029295474523	1
ETFB	0.336049203132015	1
SNAP23	-0.245910228042585	1
SDC3	-0.292553492753849	1
SOGA1	-0.220500361995239	1
HCFC1R1	0.163135835779673	1
RABGGTB	-0.104108403340739	1
HLA-DMB	-0.503574173880501	1
VPS4A	-0.054039839712889	1
MYO1F	-0.118644496498619	1
PPRC1	-0.156119201917282	1
GANAB	-0.103622631074157	1
CHPF2	-0.153246260295682	1
NAB2	-0.0909084961982105	1
ZNF655	-0.317190175880699	1
TXN2	-0.0688950812110678	1
CD86	-0.178970141045319	1
BAG1	0.332575339086871	1
ATP13A1	0.110558375147699	1
LAPTM5	-0.431193267669885	1
DCAF7	-0.161589142274248	1
HMBOX1	0.311586150665903	1
WARS	-0.44809578785814	1
CDC42EP5	0.36184456011325	1
CDK11B	-0.148098638989134	1
OLR1	-0.243042930646328	1
STK10	-0.265238676760524	1
PARP8	-0.045087889528538	1
TFE3	-0.0986842748594069	1
TMEM184B	-0.388853567475189	1
MICAL1	-0.155517577621287	1
LAMTOR3	-0.247927513443585	1
CPSF1	-0.210419779670372	1
PARN	-0.0127110517495542	1
PPP1R14A	0.386354744574759	1
EPHB4	-0.14086253583985	1
SCYL1	0.133266530863464	1
EPB41L2	-0.235020029664197	1
KRT8	0.262368187839554	1
FAM120A	0.3536369546147	1
3,00 DKK	0.0724084955280501	1
NOL9	-0.112474729258413	1
SERPINB6	-0.0492435190198492	1
PRSS23	-0.1045889012772	1
TF	0.676991639213502	1
SUMO1	0.348486306370238	1
CSK	-0.268935007273478	1
CMPK1	0.29176612437711	1
ATRAID	-0.343301745679929	1
DCAF8	-0.211504105193712	1
NKD2	0.244236810379668	1
TMEM173	-0.280736407567253	1
CFD	-0.403632736006594	1
ZNF467	-0.107803289534515	1
EIF2B4	-0.136204383598311	1
SCIMP	-0.136204383598311	1
KCNJ5	-0.136204383598311	1
S100A10	0.172572149049013	1
NUP43	-0.212729323985728	1
C4orf3	0.165652154956901	1
OAZ1	-0.363470357130546	1
EEF1B2	0.302370679607939	1
DPP7	-0.145430439521564	1
MSN	0.0713846332367654	1
KMT2C	-0.257387842692652	1
TMEM145	-0.167294745397641	1
COX6B1	0.203670447715681	1
MGST1	0.275634442613427	1
CCNYL1	0.260960077595936	1
LDB1	-0.0321804057491498	1
PFKL	-0.208814014835907	1
PEAR1	-0.187932950593075	1
HUWE1	-0.208814014835907	1
VASH1	-0.101640261875838	1
KCNMA1	-0.287098110724263	1
SHISA5	0.263034405833794	1
FRMD8	-0.0780025120012732	1
PAK2	-0.197599959885161	1
TMEM230	0.363298529307222	1
CLEC2D	-0.22431729826094	1
SHC1	-0.044122553232308	1
ZDHHC20	0.280107919192735	1
PIP5K1C	-0.154722594798642	1
TNFRSF1B	-0.243925582886089	1
IGHG4	0.0740005814437767	1
TRAPPC11	-0.120854394874386	1
ANKRD17	-0.236298023361666	1
ATG13	0.231325546106456	1
AP1G2	-0.196142522178623	1
IGHA1	-0.233797184608697	1
TBC1D4	-0.189477798863713	1
OTUB1	-0.15094189807474	1
RNF216	-0.111892880070897	1
CYBRD1	0.0518389315196179	1
SLC2A4RG	0.249119659255166	1
MYL9	0.224431566610046	1
POGLUT3	-0.183864192400186	1
FXYD5	-0.196691911005098	1
SELPLG	-0.17306470897288	1
SPECC1	0.0733731863302194	1
ETFA	0.28080910756177	1
PLA2G2A	0.342392197447078	1
ZNF282	-0.196142522178623	1
PAPOLA	-0.100227447738654	1
FEM1A	-0.17306470897288	1
FYB1	-0.19426882042206	1
ACAP1	-0.160464672193246	1
PLEK	-0.192645077942396	1
RNF169	-0.192645077942396	1
NUPR1	-0.410632320158843	1
KIAA1143	0.129635280416596	1
ATP5F1D	0.0395283641866375	1
QKI	-0.250137411819352	1
SF1	-0.362570079384708	1
ARPC5L	-0.131789872555541	1
NDST1	0.314873337353412	1
AOAH	-0.149377624038227	1
ADH1C	0.508696606493089	1
DEF6	-0.171480467944354	1
JAK3	-0.245910228042585	1
SPTAN1	0.0207585601667973	1
STARD7	-0.243925582886089	1
ADAM9	0.362570079384708	1
CD40	-0.19417254768899	1
COX14	0.199937570508752	1
KRCC1	-0.0914230277635948	1
SCFD1	-0.0914230277635948	1
PDLIM3	0.220841969773048	1
CLIC4	0.0547058920901347	1
ZBTB44	-0.258533013598853	1
RASSF6	0.199769512375777	1
SIGIRR	-0.114458724584915	1
PRDX5	0.0806184602082844	1
RASSF4	-0.31734082539171	1
DNAJB11	-0.254929356196738	1
UQCC3	0.306661338234052	1
PLPP3	-0.245910228042585	1
CCDC3	0.175679676168119	1
EHD4	-0.119298928372344	1
PRMT2	0	1
MAP7D1	-0.23288479515409	1
CCDC88B	-0.138706270831592	1
SLC25A24	-0.138706270831592	1
LBR	-0.218423519133502	1
STIM2	-0.166897308744744	1
RALBP1	-0.0650950282218848	1
RFLNB	-2.77555756156289e-16	1
CDHR5	0.321928094887362	1
BTBD2	-0.178597303456763	1
C1QC	-0.441915882954992	1
TLN1	-0.376969458445324	1
SELENOP	-0.497740088609093	1
RASSF5	-0.154722594798642	1
PSMD1	0.172467196004765	1
HMGA2	-0.23288479515409	1
RBP1	-0.133678435231969	1
SUGP2	-0.133678435231969	1
AZIN1	0.125530882083859	1
SUCLG1	-0.0824621601919729	1
CLCN3	0.204819791888498	1
ATP6V0D1	-0.230883882230087	1
CLU	0.363158214346334	1
STX11	-0.113458049783284	1
FRG1	0.206450877467426	1
NOSIP	-0.1087062594425	1
CD163	-0.328054197684204	1
ABI1	-0.0544477840223765	1
KCNE3	0	1
CTDNEP1	0.170884559203585	1
YIPF3	0.136736336791739	1
NCOR2	-0.130502024234128	1
BEX4	-0.0740005814437769	1
LAP3	-0.376969458445324	1
ARHGDIA	-0.288125386796624	1
PLBD2	-0.198904068414078	1
TRIM47	-0.268703155920486	1
RASGRP3	-0.201047518938093	1
NOC2L	-0.0262315415731797	1
RNF40	-0.167109985835259	1
SLC31A2	-0.0510741845942693	1
TNK2	-0.195920209975257	1
VARS	-0.222392421336448	1
RAC1	0.274859841230584	1
SERPINA6	0.161967479663393	1
SH2B1	-0.115477217419936	1
GNAI2	-0.317388935272195	1
TMEM259	-0.135655099357566	1
DUSP7	0.051074184594269	1
EZH2	0.208317236124725	1
SLC19A3	-0.14914343930581	1
ATP6AP1	-0.117183539370339	1
PPP1R11	-0.134542123378828	1
ANXA2	0.1947006874674	1
JUNB	-0.343698717558581	1
RAB3GAP1	0.0831412353002459	1
NCOA6	-0.21864028647534	1
ARID2	0.0356239097307214	1
MZT1	0.0238467419543678	1
PSMG2	-0.12988028254691	1
HCFC1	-0.180572245641821	1
BMI1	0.179323699444562	1
BOLA3	0.136204383598311	1
CARMIL2	-0.136204383598311	1
ROBO3	-0.136204383598311	1
GXYLT2	0.122335542924052	1
TMEM43	0.146841388329271	1
ZNF101	-0.146389486981523	1
HIST1H2AI	-0.294061301454418	1
SRP68	-0.2081081953302	1
ITGAD	-0.123148230772865	1
RUBCNL	-0.123148230772865	1
RRP15	-0.123148230772865	1
LPL	-0.194378045166851	1
ARRDC4	0.258311995591391	1
RAB4B	0.19854567938208	1
FBLN5	0.127550049720511	1
FOSB	-0.119189355210032	1
TRAF7	-0.186768511605726	1
RETREG3	-0.212729323985728	1
FAAP100	0.0118741002882917	1
GPCPD1	-0.169925001442312	1
SGPL1	-0.0108883161427365	1
ZNF7	-0.207324973247506	1
DDT	0.320519900494554	1
CEBPD	-0.243925582886089	1
GOLGB1	-0.0312509339844396	1
COL9A2	-0.194378045166851	1
MFAP2	-0.22431729826094	1
BAAT	0.218423519133502	1
NFX1	0.30954437043153	1
GIT1	-0.0970244543948647	1
ZMIZ2	-0.0557094325862877	1
SMIM4	0.279459953746905	1
LBH	0.306661338234052	1
ACIN1	-0.0400774393753354	1
SNX6	-0.0881309102786652	1
DUSP1	-0.306661338234052	1
HOPX	-0.235812937098769	1
LRRC59	0.0588936890535686	1
GSTP1	-0.0412226627265126	1
PITPNB	0.0874628412503393	1
RNF145	-0.233590627941312	1
SOCS1	-0.0874628412503395	1
CLSTN3	-0.274174963438994	1
MDFIC	-0.0798533076892147	1
RNASE1	-0.35453276031929	1
ZBED1	0.0766212816029123	1
ASAP1	0.10350457575386	1
GHITM	-0.0579473492092796	1
TGFB2	-0.253756592245783	1
UPF1	-0.0811367627254055	1
FRK	0.230297619421794	1
FBXW2	0.0646090814230764	1
UCHL1	0.31034012061215	1
CCDC50	-0.164386817900882	1
RELB	-0.197599959885161	1
CALM3	0.281850655512027	1
EHF	0.265238676760524	1
MAPK1IP1L	0.269839583738908	1
FAM53B	-0.147753620443692	1
GPX3	-0.156725503687453	1
NBEAL2	-0.0845335102116678	1
TBL1XR1	-0.286118018946835	1
HLA-DOA	-0.19417254768899	1
ATP6V1A	-0.0579473492092796	1
SKI	-0.238404739325079	1
TLE5	-0.353942902032004	1
GLE1	-0.113458049783284	1
NUMA1	-0.0285691521967709	1
CLSTN1	0.0103419442214588	1
ZNF117	-0.143735477461449	1
SLC37A2	-0.146389486981523	1
GCA	-0.126633438531017	1
MARCKSL1	-0.287029886902772	1
CDCA7	0.292781749227846	1
SLC44A1	0.113956189297086	1
TRIR	-0.153545258253456	1
SF3B1	-0.168200320972851	1
EIF2S3	-0.200912693925996	1
TNC	0.264827687656844	1
PLEKHB2	-0.187627003175771	1
TMUB1	0.197939377611909	1
TGFBR2	-0.293499686560845	1
OSGEP	-0.0242475462466773	1
EEF1D	0.208814014835908	1
MS4A7	-0.355480654598389	1
ARHGEF7	0.0624640869466536	1
UBQLN1	-0.0499252253316824	1
ACOT9	-0.112474729258412	1
TMF1	-0.154722594798642	1
GSN	-0.208814014835908	1
H2AFV	-0.192645077942396	1
PMVK	-0.0995356735509145	1
CCDC69	-0.0787119760140405	1
HMG20A	-0.191048293008067	1
PRELID3B	-0.215728691055437	1
ZNF581	0.275107238134369	1
CMBL	0.317291684766644	1
COMMD2	-0.115477217419936	1
OGA	0.0848888975865128	1
BCAR1	0.220500361995239	1
SHKBP1	-0.299560281858908	1
LSM14B	-0.0497530351970996	1
IL1R1	-0.281286110390016	1
1,00 LSM	0.311039778744626	1
MFSD11	0.697072867042693	1
CHST15	0.0484985176911901	1
MED15	-0.287576590096586	1
CALU	-0.24031432933371	1
NOTCH2	-0.0988533869262854	1
GPI	0.0266679504620801	1
ESS2	-0.121306296222134	1
SLC11A2	-0.119298928372344	1
LTB	-0.210896782498618	1
NSA2	0.308950240889152	1
TTLL3	-0.0906025487809065	1
PCM1	-0.0242475462466772	1
TBC1D10B	-0.154722594798642	1
TFF3	0.301169534720565	1
VDAC3	0.249978253008347	1
SYNGR1	-0.046170181432926	1
TRBC2	-0.297266040653093	1
SMCO4	0.258734268400168	1
PXDN	0.0829363409820723	1
HDAC5	-0.230883882230087	1
HNRNPA3	0.296035302402545	1
STK4	-0.239007135187344	1
STEAP2	0.256339753259786	1
PTGIS	0.1045889012772	1
KMT2D	-0.163058281954046	1
AGPAT5	0.0660891904577725	1
PPP6R2	0.120629705185539	1
RBM28	-0.239007135187345	1
DHCR24	0.347923303420307	1
CAPZA2	0.136501999904862	1
TMEM87B	0.096573259695053	1
NRAS	-0.144948335911099	1
LPXN	-0.180572245641821	1
BCL2L1	0.25685583090467	1
BCL7B	-0.205584133649894	1
RAB2A	0.230954434839872	1
AKR1C1	0.443301351497565	1
LZTR1	-0.088809266957856	1
AHCYL1	0.0289513736961289	1
RFNG	-0.0970244543948647	1
STK38L	-0.0752881273042372	1
HLA-F	-0.388853567475189	1
MAP3K20	0.258918297361562	1
PALM2-AKAP2	0.0949484040552626	1
SFRP4	0.227805917522812	1
RABEP1	-0.0362201879127533	1
HPGD	0.206450877467426	1
OXSR1	-0.183864192400186	1
PHF21A	-0.109624491174498	1
ALG6	-0.143735477461449	1
CLPX	-0.231815675223074	1
POLR2A	0.0874628412503393	1
DR1	0.277533975528909	1
UBE2D2	0.0499252253316824	1
LAMP2	-0.263034405833794	1
IRF2	-0.149377624038227	1
NDUFS5	-0.00476924414787194	1
USP11	-0.229481846122767	1
VWF	0.218180170049533	1
DYNLL1	0.111031312388744	1
OAZ2	-0.281286110390016	1
PTPRG	0.0842689168976038	1
COL4A2	-0.229025513668895	1
SLC35F6	-0.146841388329271	1
ZBTB48	0.0381351288867709	1
LST1	-0.275107238134369	1
NFKBIZ	0.204819791888498	1
HYAL2	-0.16115479181458	1
GOPC	-0.205584133649894	1
PRNP	-0.236067358233524	1
DDHD1	-0.174330180562313	1
ARMC8	-0.167109985835258	1
PRRX1	0.282530581459591	1
ANPEP	0.360402242701998	1
OGFOD3	0.213244039122263	1
ZNF638	0.0430687218918858	1
PRRC2A	-0.332270039108821	1
CA11	-0.118644496498619	1
ITGB1	0.307852909675639	1
SCRIB	0.0752881273042369	1
AP2M1	-0.228128790885592	1
NGFR	-0.371183209689416	1
TCN2	-0.184917715917785	1
ARRB1	-0.024045473966651	1
PPARD	-0.141176062960694	1
ATP5MC3	0.0634253801416336	1
SSR1	-0.257797757467647	1
TMEM120A	0.117356950638159	1
CTBS	-0.118055761521712	1
ANXA7	-0.217098121666935	1
PKIG	0.124626654513745	1
KCNJ8	-0.134542123378828	1
ATP5MC2	0.230119783361059	1
CCN2	0.315305152693627	1
CAPN2	0.155870910884763	1
TWF2	-0.156119201917282	1
TNFRSF1A	-0.274859841230583	1
CHMP4B	-0.100800640787492	1
HTATIP2	0.169925001442312	1
SLC38A10	-0.019899557437705	1
ARPC2	0.185911970933305	1
TREM2	-0.199308808223407	1
KAT6A	-0.0116818050476353	1
HIST1H3D	-0.128733314122203	1
BTBD10	-0.138706270831592	1
ITIH2	0.443918619265973	1
RPAP1	-0.163975735111126	1
HSPA1B	-0.259292004147977	1
MAP3K6	-0.0124909441831969	1
CMTM1	-0.079434467494405	1
C11orf98	0.0515303006400818	1
PER1	0.0752881273042369	1
TMEM33	0.0752881273042369	1
CERS2	0.292781749227846	1
LAMP1	-0.356934544715276	1
TMEM97	-0.0681715026415793	1
DUSP3	0.0698214494975714	1
SLC1A3	-0.212729323985728	1
CCDC92	-0.0371529984174661	1
KIAA0930	-0.208586621811417	1
SH3TC1	-0.168397531695718	1
HEATR1	-0.13632147121278	1
SEM1	0.221631706823231	1
PSENEN	-0.230883882230087	1
PSMB10	-0.230883882230087	1
IDI1	0.082462160191973	1
TK2	-0.180572245641821	1
PA2G4	0.170840707624047	1
CTBP1	-0.319880266238504	1
FAM49B	-0.122619286663956	1
FARS2	-0.0129390557074985	1
SLC39A8	0	1
ZNF462	0.204617719608472	1
NARS2	-0.206450877467426	1
STRN4	-0.179909090014934	1
CDPF1	-0.127755547198373	1
CBLL1	0.147753620443692	1
TPST1	-0.0774045036856066	1
ZNF460	-0.157952359776237	1
GLTP	-0.024045473966651	1
UBE2E3	0.161967479663393	1
DRAM2	-0.225712779628059	1
PIK3IP1	-0.148098638989134	1
TRBC1	-0.295006795572074	1
TRAPPC1	0.0344883763852907	1
VSIG1	-0.0618392538178626	1
TRIB1	-0.201633861169651	1
POLR2L	0.2088881569867	1
UBTD1	-0.15754127698648	1
VIPAS39	-0.15754127698648	1
CITED4	-0.0978473233981447	1
NCF4	-0.146389486981523	1
LIMS1	0.270089163367744	1
MAGEB2	-0.134929580086109	1
SPP1	0.0912958340195502	1
CORO1B	-0.0946368741380753	1
CEBPZ	0.251061764167718	1
HSPH1	-0.172836596862215	1
CGGBP1	-0.0293439615821443	1
TELO2	-0.0867116331933309	1
COG5	-0.12199052437861	1
DIS3L	-0.12199052437861	1
PIGA	-0.12199052437861	1
KDR	-0.12199052437861	1
SNAPC2	-0.12199052437861	1
SESN1	-0.12199052437861	1
TMEM86A	-0.12199052437861	1
COPG1	0.2717291073862	1
A2M	-0.27110383580968	1
CD99L2	0.117356950638159	1
SEPTIN6	-0.0593785470789317	1
ITM2A	0.0675632838126345	1
PHYKPL	0.117356950638159	1
VEGFB	-0.131244533278253	1
PFKP	-0.158429362604483	1
ODC1	0.0295442756140154	1
MBTPS1	-0.15417093012776	1
GLIPR2	-0.110558375147699	1
HSCB	-0.0962153152593032	1
STK11	-0.0660891904577725	1
NMI	-0.0901978089715784	1
EFHD2	-0.144816552851781	1
SUSD2	-0.0624640869466536	1
AAR2	-0.150678912497668	1
LYST	-0.0931094043914815	1
TMBIM1	0.0319428925027543	1
WASHC4	-0.0817940911636474	1
UNC93B1	-0.0321804057491496	1
CHMP7	-2.77555756156289e-16	1
DNAJB1	-2.77555756156289e-16	1
OLFML2B	-0.156303230878676	1
LIMD2	-0.13224779829844	1
ARHGAP25	-0.157100961084729	1
ARHGEF10	-0.121306296222134	1
PRKCSH	-0.0229004021100788	1
MAN2B1	-0.195395688958431	1
MED28	0.106915203916512	1
LCP2	-0.210896782498618	1
SS18	-0.155794672607424	1
DVL3	-0.10383581098454	1
SLC16A1	0	1
CLCC1	0.14086253583985	1
GAA	-0.145605322246899	1
C7	-0.222392421336448	1
CSGALNACT1	-0.123574685118533	1
ACAD8	-0.0515303006400821	1
POLK	-0.0515303006400821	1
GYPC	-0.100800640787492	1
TFIP11	-0.176877762084079	1
ILF3	-0.232660756790275	1
ORMDL1	-0.153246260295682	1
STAT1	-0.372333048324606	1
PDGFRL	-0.0811367627254055	1
PITPNA	0.0769619818148841	1
RAB13	-0.121561979880913	1
IRF1	-0.283453947072727	1
OCEL1	0.146841388329271	1
ZCCHC7	0.0227200765000836	1
AEBP2	0.0122783297784367	1
ATP8B1	0.210217707390346	1
ZBTB10	0.0852472866185111	1
SEC63	0.00921853002937856	1
PTGDS	-0.0509239351626725	1
ARHGEF11	-0.0954195650786826	1
CRABP2	-0.0954195650786826	1
C1orf54	-0.202629166515018	1
SLC25A28	0	1
C6orf62	-0.148391839892671	1
M6PR	-0.239465934695389	1
MYO1C	-0.0745469533650543	1
ARID4A	-0.150678912497668	1
GALNT1	-0.203214319652583	1
FNBP1L	-0.103093492964103	1
HSPA8	-0.205632094788872	1
IPO8	-0.0257630960650818	1
TGM2	-0.291231297664446	1
APBB2	0.0415192694382667	1
SUN2	-0.178597303456763	1
ACTA2	0.336097868023517	1
MICAL2	0.303069067636046	1
ANAPC16	-0.0764520604378733	1
MT1E	0.319820431925371	1
OGDH	-0.0852472866185111	1
CDK13	-0.0995356735509145	1
ARFGEF1	0.153350776906796	1
TMEM189	-0.146078259487945	1
NFATC3	0.0242475462466773	1
ARGLU1	0	1
OAS2	-0.172836596862215	1
ITLN1	-0.462971976342546	1
ZFYVE16	0	1
SPON1	0.245112497836531	1
SLC8B1	-0.168397531695718	1
NTRK2	-0.137503523749935	1
COPA	-0.284881108132043	1
EPB41L3	-0.165423609207371	1
PARP6	-0.157952359776237	1
ADIPOR1	0.171186650006224	1
IFITM2	0.248122696429866	1
NQO1	0.326981322613648	1
ZBTB6	-0.17306470897288	1
TBC1D8	0.051074184594269	1
PSMC4	-0.0919224894410393	1
SNX4	0.252980741169871	1
RAB31	-0.0180339228302617	1
FCGR2A	-0.309955453221286	1
RBM39	0.132585639617809	1
FGFR1	-0.0395283641866375	1
DRAP1	-0.229926094021855	1
SLC20A1	0.0210616155278297	1
GIPC1	0.0603726179794818	1
RNPEPL1	0.110558375147699	1
CCSER2	0.0987781544781735	1
ZFHX3	0.235103473086002	1
HADHA	0.0458036896131249	1
CCDC8	-0.222392421336448	1
ZMPSTE24	0.174774401103708	1
CDC27	0.131789872555541	1
ZNF618	-0.0359195742549427	1
U2SURP	-0.0773057261674487	1
UBE2J1	-0.0773057261674487	1
TNFAIP2	-0.289506617194985	1
RDH5	-0.171480467944354	1
NFATC4	0.171480467944354	1
SPINK1	-0.244236810379668	1
RAB32	-0.202188850613267	1
PLEKHO2	-0.0721497857558354	1
RYBP	-0.0721497857558354	1
CCT2	0.301655699861101	1
HTRA1	-0.209176801832284	1
FAM102A	0.11887739585192	1
SNX20	-0.156119201917282	1
CARD8	0.0395283641866375	1
SH3KBP1	-0.0447383147652844	1
VPS25	-3.33066907387547e-16	1
CBR1	0.0336831262562887	1
SSR4	0.0637255976103872	1
PDHA1	-0.0114956388378294	1
MARCH7	-0.0740005814437769	1
IER2	-0.213706693470226	1
CCDC198	0.107915339166888	1
VBP1	-0.107915339166888	1
MARCH3	-0.107915339166888	1
RUFY1	-0.107915339166888	1
TMEM176A	-0.0938669234642224	1
GLS	0.111031312388744	1
TTR	0.220500361995239	1
VKORC1	-0.129635280416596	1
PSMB9	-0.257387842692652	1
C6orf89	-0.0842689168976038	1
PCBD1	0.301002256032814	1
EAPP	-0.0986842748594069	1
TCIRG1	-0.15417093012776	1
SELENOM	-0.226003674888827	1
SPSB1	-0.0811367627254055	1
CMTM8	0.19426882042206	1
PBX3	-0.159780444036769	1
RBPMS	0.31315788525963	1
SMIM15	0.0218594339637392	1
ARHGAP4	0	1
PLCB3	0.171368418311981	1
YTHDF2	0.0944646840034922	1
DCN	0.310929095938105	1
TOP2B	0.0420232148957063	1
EP300	-0.242701403736787	1
KCTD20	0.0308060467811743	1
IQGAP1	-0.0473057147783564	1
CENPL	0.183864192400186	1
SIGLEC1	-0.174330180562313	1
1,00 VNN	0.218423519133502	1
SRF	0.178597303456763	1
MKNK2	0.199672344836364	1
MIA2	0.227951946678348	1
CENPT	-0.0608822421470225	1
WNT5A	0.231815675223074	1
AGPS	0.228531558433854	1
QSOX1	0.283072159070339	1
ZC3H15	-0.0121747139461023	1
TTC31	-0.197301440373618	1
DNM1L	0.119739244274095	1
SNX1	-0.054039839712889	1
ARPC1A	0.17597767156457	1
ADCY6	0.0721497857558354	1
MGAT1	-0.307734213304608	1
ZNF768	-0.0922585078519883	1
BBS4	0.0371529984174661	1
MRTFA	0.151117732852128	1
ZFP36	0.25583890442959	1
TTC21B	-0.197599959885161	1
MADD	-0.128897733182257	1
HECTD3	-0.24473358909085	1
MAN1B1	-0.0557094325862877	1
MBNL2	0.169925001442313	1
PYM1	0.190942782711395	1
NID1	0.0881309102786649	1
MALT1	0.1087062594425	1
POMP	-0.198904068414078	1
TXLNA	0.102361717629678	1
ABR	-0.232660756790275	1
SCIN	-0.15754127698648	1
CDC42BPB	0.139551352398793	1
TYROBP	-0.0853914912306446	1
COPE	-0.110499541265551	1
ZDHHC8	-0.220599139513397	1
SIVA1	-0.0848888975865131	1
IDH3B	0.0574854946607602	1
NME4	-0.0162102271812591	1
CHMP1B	-0.131244533278253	1
RASL12	-0.071553261025034	1
APPL1	0.0430687218918858	1
CTDSPL	0.0598714559773987	1
PNKP	0.0938669234642224	1
PAICS	0.0384741478146354	1
PLPP2	0.180572245641821	1
TAP1	-0.316184112352558	1
FIP1L1	0.197599959885161	1
NXN	-0.126633438531017	1
ANKRD50	0.138706270831592	1
VAV2	0.206450877467426	1
ULK1	-0.0255350921071376	1
OSMR	0.148098638989134	1
NAA38	0.0111405576052004	1
DDIT4	-0.356391504455584	1
HP1BP3	0.218834601923259	1
HAVCR2	-0.117569596381176	1
PLA2G4C	-0.105933444749065	1
ATOX1	-0.263034405833794	1
MICAL3	-0.115477217419936	1
RNF114	-0.147845467971394	1
PBRM1	0	1
MAT2B	0	1
CYP3A5	0.21864028647534	1
ZYX	-0.279713146980424	1
XAB2	-0.147753620443692	1
ARHGEF3	-0.120854394874386	1
PSMD8	0.267621675329446	1
SMG9	0.169925001442312	1
B3GALT6	-0.156119201917282	1
UNC5CL	-0.156119201917282	1
CD3E	-0.117569596381176	1
TIPRL	0.0350469470992008	1
SMARCA4	-0.13245029602365	1
LARP4B	-0.10479619001161	1
TFRC	-0.0861566437497145	1
RAB5A	0.171855028540712	1
WDR26	-0.171045541336228	1
ELP2	-0.0443941193584532	1
GTF3C5	-0.0831412353002459	1
NDUFS7	-0.146389486981523	1
ALG5	0.117356950638159	1
LGALS3BP	-0.139162747671626	1
TYMP	-0.29373120305671	1
TSPAN14	-0.071553261025034	1
CD46	-0.071553261025034	1
MLLT6	-0.181997833742888	1
DOP1A	0.0126000367796333	1
QPCT	0.159780444036769	1
CDH17	0.271302021817394	1
SDF2	0.0721497857558354	1
SGMS1	-0.0874628412503395	1
FAM168A	-0.243925582886089	1
SAMD1	-0.0236512680646453	1
CDC42BPA	0.212050477114989	1
CD276	0.0609680172914268	1
TRIB2	-0.0230836131130413	1
CCS	-0.085973223109853	1
CNOT2	-0.0792266911505751	1
WNK1	0.116514008726425	1
RABAC1	0.142800600399024	1
ITPA	-0.071553261025034	1
DFFA	0.0552824355011897	1
CCDC88A	0.0727563424353143	1
STOM	0.253756592245783	1
S100A16	0.174774401103708	1
NFYC	0.179168845685932	1
FOXS1	-0.0497530351970996	1
PKIB	0.0246620542342691	1
MSR1	-0.192645077942396	1
REXO2	0.060300510267814	1
KDM3B	0.198904068414078	1
SMPD1	-0.115477217419936	1
TMEM165	0.0460964145894538	1
TSPAN13	0.255257055242075	1
TMEM35B	-0.191048293008067	1
ACTR10	-0.070389327891398	1
SMARCAD1	-0.134929580086109	1
OLFM2	-0.190942782711395	1
TIMM10B	0.0368367681803715	1
APOH	0.186768511605726	1
HIST1H2BO	-0.276517635197416	1
C14orf119	-0.141661149223591	1
ZBTB22	-0.133678435231969	1
TM9SF3	0.260460462169968	1
NONO	0.108102607309376	1
SBNO2	0	1
FOXK2	-0.145050332803283	1
UBE3D	0.169925001442312	1
TRIB3	0.169925001442312	1
RNF24	-0.219009781941796	1
EIF3K	-0.272765943851567	1
OXA1L	0.203533394085132	1
CPNE1	-0.109121722380113	1
HARS	0.222392421336448	1
MCTP1	-0.169925001442312	1
PCDH1	0.0593785470789317	1
CD151	-0.194728392442885	1
NELFE	0.0924462487645951	1
GNL3L	-0.113458049783284	1
GIMAP6	-0.120854394874386	1
USP20	-0.120854394874386	1
RGS5	-0.149377624038227	1
C5AR1	-0.154509949055625	1
SSNA1	-0.216811389073148	1
NDUFV1	0.0377196659491588	1
VPS13D	-0.141176062960694	1
PILRB	-0.0959244199985354	1
6,00 LSM	0.0655883416275767	1
CST3	-0.207261152715285	1
LAMTOR2	-0.159780444036769	1
METAP2	0.247927513443585	1
SEPTIN7	-0.13224779829844	1
HEXB	0	1
C12orf57	0.235745184261465	1
RBMS1	0.218834601923259	1
SLC35F2	-0.12199052437861	1
LMTK2	-0.12199052437861	1
BRPF3	-0.104023064543228	1
FAM168B	-0.104023064543228	1
ELK1	-0.104023064543228	1
KLF11	-0.134017347971688	1
COL15A1	-0.187627003175771	1
RHOF	-0.165423609207371	1
GPX7	0.0447383147652844	1
HSP90AA1	-0.236642906942393	1
PPP1R1B	0.204617719608472	1
ASGR1	0.180572245641821	1
SPRY1	-0.253384235800074	1
VCAM1	-0.0923640181486596	1
PSTPIP1	-0.108934371553164	1
APOBR	-0.108934371553164	1
CETN3	-0.108934371553164	1
CYFIP2	-0.108934371553164	1
MSRA	-0.108934371553164	1
APEX2	-0.108934371553164	1
MIF4GD	0.108934371553164	1
BLCAP	0.0798533076892147	1
DGUOK	-0.129635280416596	1
IGFBP2	0.0266351265034668	1
ERVK3-1	-0.0321804057491496	1
NCOR1	-0.202188850613267	1
VAMP3	0.0321804057491496	1
AAMDC	-0.0129390557074985	1
CRIP2	-0.0326661889203222	1
FKBP3	-0.036525876025114	1
BNIP2	-0.222392421336448	1
SNAI2	-0.174029399775049	1
PELP1	-0.0773057261674487	1
ADD3	-0.261124815825162	1
EIF1B	0.222392421336448	1
KHDRBS1	-0.130584109810145	1
XPOT	0.186096292113458	1
ZNFX1	0.0894981508391025	1
TMEM123	-0.14359085362885	1
ANKFY1	-0.0759488532332986	1
NT5C2	-0.231325546106456	1
OAS1	-0.125530882083859	1
LRG1	0.183864192400186	1
1,00 DKK	-0.20909559872299	1
TAOK1	0.0213736507925668	1
GBP1	-0.186768511605726	1
PNPLA2	0.245112497836531	1
ITGAX	-0.19417254768899	1
HIST1H4H	0.0835233555622835	1
DDR1	0.267104070142841	1
ECD	0.178970141045319	1
YJU2	-0.130060540564373	1
RSRC1	-0.0227200765000836	1
TFEB	-0.0801703486839834	1
CUX1	-0.0114956388378294	1
ESYT2	-0.233059346388304	1
FAT1	0.126532405928932	1
14,00 ARL	-0.204617719608472	1
ABHD16A	-0.153350776906796	1
WBP11	-0.153156788061421	1
PTPRC	-0.253448357004596	1
ANTXR2	0.0588936890535686	1
SLC23A2	-0.0250909809628302	1
TIMM10	-0.0253110885291875	1
BTBD7	0.102685663974564	1
NRARP	0.231815675223074	1
SEC61A1	-0.259386628818649	1
MAP3K11	-0.184917715917785	1
CDC40	-0.145605322246899	1
1,00 PES	-0.127235188296108	1
INTS3	-0.111892880070897	1
PTK7	0.0618392538178626	1
GCHFR	0.0236512680646453	1
PSMD10	0.189661219503575	1
LRBA	-0.15754127698648	1
PLA2G7	-0.15754127698648	1
PTEN	-0.15754127698648	1
TMEM176B	-0.178092322313711	1
TMEM126B	0.111892880070897	1
NEURL1B	-0.0664954117869069	1
TMEM263	0.147845467971394	1
CFAP97	0.149747119504682	1
HBP1	0.023458972823989	1
OSBPL1A	-0.113458049783284	1
MXRA7	0.242074787198147	1
YWHAG	-0.123382415505282	1
PSMB8	-0.194010619966625	1
COPS5	0.156725503687453	1
AIMP1	-0.0787119760140405	1
TBL2	-0.0787119760140405	1
MYC	0.13352367283739	1
TMSB4X	-0.256478044436419	1
DHX38	-0.1087062594425	1
EIF5B	-0.0114047632722494	1
RERE	-0.1011467234569	1
GJA1	0.0104166159453385	1
ZER1	0.0497530351970994	1
FUZ	-0.0882271830117354	1
RXRB	-0.142444265020205	1
SLC66A2	-0.0652914602517189	1
EIF6	-0.266514974568756	1
FECH	-0.0906025487809065	1
NET1	-0.220768678856784	1
MAP2K3	-0.230483833689996	1
ABCC10	-0.178970141045319	1
ATP6V1C1	-0.158429362604483	1
ENTPD4	-0.201047518938093	1
RABL6	0.270647589943669	1
STEAP1	0.236298023361666	1
IL18BP	-0.125530882083859	1
TRAPPC12	0.0129390557074981	1
MED8	0.0681715026415793	1
SMARCE1	-0.227233684405947	1
HIST1H4A	-0.0347654181606767	1
TM9SF1	0.207232614165442	1
G3BP2	0.292511606910628	1
IGBP1	0.101879614019214	1
RBM42	0.189824558880017	1
TUFM	-0.0513468800002204	1
PHLDB3	0.168397531695718	1
SLC9A3R1	-0.117356950638159	1
PHPT1	0.158827292558982	1
UTP6	-0.0242475462466773	1
SDHB	-0.0329146224727352	1
RPRD2	-0.18286405714981	1
PRKDC	-0.0756642699320723	1
CREB3L1	0.306888695423221	1
LDLRAP1	-0.0398927271235127	1
TMC5	0.187627003175771	1
DCAF15	-0.154722594798642	1
EPN2	-0.0127110517495542	1
ACAP3	-0.123382415505282	1
SYF2	0.0916304754655683	1
1,00 BOP	0.174029399775049	1
OGT	-0.16255301278596	1
UQCRQ	0.221515136395527	1
ME3	0.195920209975257	1
N4BP2	-0.184424571137427	1
TIMM13	0.284208428938204	1
PDE8A	-0.118644496498619	1
GASK1B	-0.13224779829844	1
ITPKC	-0.13224779829844	1
HGF	-0.233490130219778	1
TCF7L2	0.123735368422245	1
BLVRB	0.0336831262562887	1
GYS1	0.169925001442312	1
HAS2	0.181329764714562	1
ATP2A2	-0.119960624040913	1
GNB4	-0.186011985609949	1
FBXO7	0.159066485967619	1
DPYSL2	-0.050626073069968	1
NDUFB2	-0.237039197300849	1
INSR	0.235628248493142	1
CD300A	-0.0519946376382611	1
COASY	-0.0519946376382611	1
STRN	-0.145050332803283	1
SRM	0.0181473467102594	1
FSTL3	0.174330180562313	1
EIF2B3	0.104336659814736	1
LRP1	0.185643235189243	1
FXYD6	0.0189831033675729	1
NRDC	-0.0520885111484542	1
EIF4EBP1	0.259087221317131	1
IPO9	-0.150678912497668	1
APH1A	0.14511670785981	1
FASTK	-0.0713846332367654	1
DNAJA2	-0.0248746686390293	1
TAOK3	0.0124909441831969	1
TMEM140	0.123574685118533	1
RAP1A	0.0506260730699681	1
PLEC	0.0524674198941357	1
THEMIS2	-0.225712779628059	1
OTUD5	0.172836596862215	1
IFI35	-0.243925582886089	1
NAA60	-0.139724763666613	1
CPSF7	-0.154509949055625	1
ZDHHC16	0.248576353140103	1
ITGA6	0.159576313149851	1
ABCE1	0.110558375147699	1
CMTM6	-0.175367086510561	1
C7orf50	-0.0331668639351991	1
C1orf43	0.153805336079035	1
H2AFX	-0.175442006409878	1
SDHA	0.202043775944645	1
ATP2B1	0.0321804057491496	1
PON2	-0.0792889098046393	1
SNRNP35	0.146389486981523	1
ACAD9	-0.125530882083859	1
SIRT7	0.0255350921071373	1
COL18A1	0.253118936968711	1
AGR2	0.293991218384239	1
CNPY4	-0.0250909809628302	1
TSC22D1	-0.0636586372223178	1
EDIL3	0.125530882083859	1
USP4	-0.159198594849254	1
SELENOH	0.0351282234036019	1
LPCAT3	0.176877762084079	1
LRWD1	-0.116514008726425	1
RBM22	-0.116514008726425	1
EDEM1	-0.0227200765000836	1
ACAP2	-0.14086253583985	1
PPIE	0.0909084961982105	1
TMUB2	0.0916304754655683	1
EMILIN1	-0.246914740470517	1
CUL2	-0.106915203916512	1
LINS1	-0.106915203916512	1
MIGA1	0.186011985609949	1
UBE2E1	0.121463512485667	1
CD84	-0.154722594798642	1
PYURF	0.0113153132278342	1
RNF34	-0.159780444036769	1
TMEM14C	0.0339473319233377	1
MRAS	-0.139930261144475	1
DNAJC15	0	1
TRAFD1	-0.0608822421470225	1
PCED1A	0.0301619705102525	1
XPO1	0.0192362188629174	1
C1QA	-0.306513042500675	1
TAF12	-0.234465253637023	1
LMNA	0.273520913022286	1
LMCD1	0.100304905795685	1
FADD	0.0253110885291875	1
SMARCD2	-0.0489096004809464	1
SPRYD3	-0.0489096004809464	1
SRP54	-0.16255301278596	1
CTSH	-0.24031432933371	1
DHRS9	-0.13245029602365	1
MAP4K1	-0.13245029602365	1
BIN2	-0.13245029602365	1
CTSA	-0.104530583471307	1
TRIM56	-0.184917715917785	1
ANTXR1	-0.0215331615496413	1
CRISPLD1	-0.103093492964103	1
HIST1H4F	-0.103093492964103	1
RABL3	0.20909559872299	1
CREBL2	-0.128324096975539	1
SLC5A3	-0.0978473233981447	1
CXCL3	-0.0374747054186626	1
ALYREF	-0.0334230015374503	1
ARL2BP	-0.222392421336448	1
DARS	0.0114956388378294	1
FBXO21	-2.77555756156289e-16	1
USP40	0.156119201917282	1
TRIM16L	0.156119201917282	1
PARL	0.073462161941021	1
ILRUN	-0.0653760088520241	1
EPS8	-0.213706693470226	1
CLDND1	-0.128897733182257	1
LIN7C	0.153350776906796	1
RDH11	0.0901978089715784	1
TAF1B	-0.143735477461449	1
CYP24A1	0.178970141045319	1
HSD17B4	-0.156119201917282	1
TIGIT	-0.119739244274095	1
PTPRT	-0.0807312721128567	1
RAB1A	-0.167599948496069	1
UBE2A	-0.161751069996612	1
NDRG2	0.0484985176911901	1
MAPRE1	-0.208946890271496	1
SPTLC2	-0.0230836131130413	1
ABCG1	-0.106041637410325	1
CCDC124	-0.102685663974564	1
ANKRA2	-0.156119201917282	1
C1orf198	0.189824558880017	1
SLC17A9	0.158989523761157	1
ARFGAP1	-0.145605322246899	1
SPRTN	-0.166897308744744	1
COX4I1	0.0881309102786652	1
IVNS1ABP	0.160464672193246	1
MAP3K8	-0.133678435231969	1
KLHDC8B	-0.0874628412503395	1
SLC39A9	0.19417254768899	1
ASGR2	0.15200309344505	1
SERGEF	0.15200309344505	1
WBP1L	-0.191141487352008	1
PDPR	-0.184424571137427	1
RTEL1	-0.051074184594269	1
TUT4	-0.171368418311981	1
BNIP3L	0.0652176594464808	1
PERP	0.230883882230087	1
SQSTM1	0.132392376235582	1
COX8A	0.256339753259786	1
ATP1B1	-0.073603090039998	1
HENMT1	-0.104969559601543	1
ZNF92	-0.104969559601543	1
EIF5A2	0.104969559601543	1
HAUS2	-0.15754127698648	1
ERCC1	0.252387161634286	1
PACS2	-0.211504105193712	1
MAPK3	-0.15200309344505	1
PIK3CD	-0.142444265020205	1
NFIB	0.12976787497033	1
NIBAN2	0.050626073069968	1
NFKBIA	-0.295775807031394	1
EIF1AD	0.138706270831592	1
GNS	-0.141661149223591	1
SMAD3	0.197939377611909	1
VMP1	-0.0904549509455037	1
SEPHS2	0.283792966000591	1
TMX2	0.0209089897629806	1
TSG101	-0.18286405714981	1
ACAA2	-0.043721377429318	1
ADAMTS1	-0.143194635827791	1
CD2BP2	-0.0359195742549427	1
RUNX1	0.247012388109451	1
NAA35	-0.119739244274095	1
RABGEF1	-0.119739244274095	1
LAT	-0.133678435231969	1
KIAA0232	-0.171368418311981	1
SND1	0.256716682077315	1
CIAO2B	-0.169925001442313	1
MAPK8IP3	-0.0248746686390293	1
EIF3G	-0.180081616478484	1
KLF13	-0.144389909335175	1
SNF8	-0.19854567938208	1
VCAN	-0.0927103738147741	1
SLFN5	-0.0501857571682169	1
NCKAP1L	-0.175849835399418	1
COX6A1	0.115147872585521	1
N4BP2L2	-0.121678556588252	1
MGAT5	0.145850866463455	1
NUP214	-0.135159583281636	1
TGFB1I1	0.0350469470992008	1
CSE1L	0.15718333255073	1
PNN	-0.10383581098454	1
ATP6V0B	-0.119147265293005	1
NDUFB10	-0.241008099503795	1
CBFB	-0.230883882230087	1
DDX31	0.100401896957837	1
TMEM59	0.109624491174498	1
SAP18	0.214124805352847	1
AK1	-0.0762355858270852	1
CCAR2	-0.113819899557162	1
TACC3	0.0388192488905279	1
RNF170	0.0388192488905279	1
VPS28	-0.0637255976103874	1
ARSA	0.107803289534515	1
FBP1	0.280107919192735	1
ROBO1	0.210987658064198	1
MEX3C	-0.0906025487809065	1
DSTYK	-0.120854394874386	1
TOX4	-0.0786098346963665	1
PFN1	-0.17092030678768	1
SEC22C	0.0331668639351994	1
RNF123	0.0331668639351994	1
UBE2K	-0.158697746019058	1
MITD1	-0.0501857571682169	1
CEP95	0.197599959885161	1
ELK4	-0.0117771677763536	1
COQ2	-0.0264722113611911	1
SERPINA1	0.255405117610631	1
ADGRE5	-0.228818690495881	1
MKLN1	-0.118319967188761	1
ARF4	0.166942376768455	1
AKNA	-0.154509949055625	1
RFTN1	0.132894270497345	1
ADGRA2	-0.159355759732125	1
KDM1B	-0.13245029602365	1
PIK3R4	-0.13245029602365	1
BCL2	0.0624640869466536	1
EFCAB13	0.0624640869466536	1
PAXX	0.135159583281636	1
TIA1	-0.0321804057491496	1
CAMK2N1	0.259386628818649	1
LOX	-0.15200309344505	1
IL15RA	-0.0914230277635948	1
IL10RA	-0.163058281954046	1
PTAFR	-0.107915339166888	1
ADRA2A	-0.107915339166888	1
ACSS2	-0.107915339166888	1
TNRC6C	0.107915339166888	1
PTGES3	0.182303133720937	1
SPRED2	-0.159780444036769	1
DMPK	0.00921853002937856	1
MSI2	0.166897308744744	1
PLK2	-0.0897966703506456	1
TBC1D3B	-0.0897966703506456	1
ZC2HC1A	-0.113458049783284	1
DDX41	-0.201139872107851	1
STK17B	-0.0232697793228472	1
SLC44A2	0.0938669234642224	1
PURB	-0.0433925955133807	1
SLMAP	0.217098121666935	1
UHRF2	-0.0658879356564572	1
UNC45A	-0.143735477461449	1
DNAJC7	-0.0813001021018482	1
PDZD8	0.132894270497345	1
SFPQ	-0.0949484040552626	1
USP22	-0.0565835283663674	1
FNDC3A	-0.16868183459168	1
SFMBT2	0.0250909809628302	1
BCL2L11	0.0250909809628302	1
EHMT1	0.217098121666935	1
CPNE3	-0.0647056893878154	1
LETM1	-0.0647056893878154	1
UBALD2	-0.0647056893878154	1
TAPBP	-0.189377364108485	1
GSAP	-0.0242475462466773	1
CARS	-0.036525876025114	1
DPP9	-0.118055761521712	1
C2orf72	0.279522528622363	1
FAM98B	-0.149377624038227	1
DNASE1L1	-0.149377624038227	1
KLHL6	-0.149377624038227	1
B3GALNT1	-0.117569596381176	1
TPD52L1	0.168397531695718	1
EHD2	-0.0874628412503395	1
AP2A1	0.144948335911099	1
DMTF1	-0.0635651287774659	1
GSTT2B	0.190942782711395	1
COL16A1	0.0331668639351993	1
EEA1	-0.0123837244558324	1
QTRT1	-0.0123837244558324	1
SELENBP1	0.142019004872428	1
AAMP	-0.142740172116082	1
POLR2K	0.168599603975745	1
ERICH5	0.15754127698648	1
ACP2	0.0938669234642224	1
SLPI	-0.169925001442312	1
SEPTIN5	-0.0484985176911901	1
DHX40	-0.0484985176911901	1
TSTA3	0.106915203916512	1
SPOCK1	-0.0914230277635948	1
ERLEC1	-0.0852472866185111	1
DENND2D	-0.192645077942396	1
ARID5A	-0.113458049783284	1
COA1	0.0894981508391027	1
LITAF	-0.217307132176665	1
MTMR3	0.0970244543948647	1
DBNDD2	-0.0371529984174661	1
FAM43A	-0.0259952085329445	1
TUBGCP5	0.15754127698648	1
FILIP1L	0.107803289534515	1
UCP2	-0.295455883526172	1
BEX3	0.11826288161982	1
TMEM214	-0.126448335240939	1
HMGXB3	-0.0762355858270852	1
FAF2	0.238404739325079	1
MANBA	-0.141176062960694	1
SSBP3	-0.132637768578119	1
CDV3	-0.0554951125917038	1
PTDSS1	0.15754127698648	1
FCHO2	-0.19417254768899	1
JTB	-0.126141030133084	1
DLGAP4	-0.0283818013698225	1
TRIP6	-0.0321804057491498	1
SURF1	-0.134301091711591	1
RAB5C	-0.160464672193246	1
WBP2	-0.070389327891398	1
PCSK6	0.141176062960694	1
TPX2	-0.1405983301728	1
HDGFL3	-0.0978473233981447	1
WIPI2	0.14957635605051	1
FLII	-0.0455146592523685	1
HLA-DMA	-0.11150831521699	1
PPP1CB	-0.112209503586025	1
PPFIBP1	-0.223964841155201	1
ITGA4	-0.181329764714562	1
SCARA3	0.197599959885161	1
KDSR	-0.0811367627254055	1
CSDE1	-0.0990100058311657	1
MTFR1L	-0.211504105193712	1
BST2	-0.261492241025388	1
POLE3	-0.159198594849254	1
ENTPD6	-0.0344883763852907	1
FOXP4	0.184917715917785	1
MARCH2	-0.155794672607424	1
TAF15	-0.0102683354538272	1
DNAJB6	-0.139724763666613	1
KPNA4	-0.126532405928932	1
WDR82	0.024522319134069	1
SPPL3	0.0544477840223765	1
CNOT10	-0.0746388008927559	1
DAZAP1	-0.0618392538178626	1
NR1H2	-0.162729500038108	1
EFNA5	-0.154722594798642	1
MAPK1	-0.155517577621287	1
TIMM44	-0.114458724584915	1
CENPC	-0.079434467494405	1
HIST1H4D	0.149480898675222	1
SEPTIN9	-0.204981737787629	1
CAMLG	0.15200309344505	1
JAK1	-0.0901978089715784	1
ATXN2L	-0.122255750050998	1
AJUBA	-0.0733731863302194	1
GBA	-0.0978473233981444	1
NPDC1	0.0229004021100788	1
HPS4	-0.175442006409878	1
MDH1	0.13632147121278	1
NCAPG2	-0.16115479181458	1
ROCK1	-0.0400774393753354	1
TBC1D20	0.135514970656481	1
BTBD1	-0.0721497857558354	1
DYRK2	-0.174330180562313	1
GNAS	0.184166924018091	1
FGB	0.306246472655093	1
PRKCD	-0.0773057261674487	1
GNB1	-0.211297222703805	1
CETN2	-0.130060540564373	1
PRCP	-0.13632147121278	1
DYNLL2	-0.13632147121278	1
SKAP2	-0.0780025120012732	1
FAM91A1	-0.216036926296624	1
RCC2	-0.0178112761164606	1
NDN	-0.0126000367796333	1
MTPN	0.0395283641866375	1
TSPAN3	0.25964381663302	1
ELOVL2	-0.150678912497668	1
CYBB	-0.301826888830853	1
NCOA4	-0.120294233717712	1
LYSMD2	-0.0534392589614605	1
ANAPC4	0.0123837244558324	1
MGAT4B	0.212848648665577	1
RNF144A	-0.141355849245542	1
HIST2H2AB	-0.00898878322725449	1
MFSD1	-0.285621090901034	1
AKAP8L	-0.142444265020205	1
AAK1	-0.142444265020205	1
DHX8	-0.142444265020205	1
IDO1	-0.142444265020205	1
AGAP1	-0.229481846122767	1
GZMA	-0.118644496498619	1
PRR13	0.0483630215613989	1
FLI1	-0.139930261144475	1
MCL1	0.0661669239657461	1
ABHD12	-0.263034405833794	1
POLR2I	0.121990524378611	1
ISG15	-0.114711658876693	1
MSH5	0.0897966703506456	1
LRP10	0.24716032648539	1
CMKLR1	-0.16255301278596	1
CHFR	-0.111508315216991	1
SART3	0.0114956388378294	1
NADSYN1	-0.0497530351970996	1
MED25	-0.0520885111484542	1
ANP32E	0.143364175171177	1
APOL6	-0.134301091711591	1
LUC7L3	0.22431729826094	1
SBF2	-0.105933444749065	1
TTC39C	-0.0524674198941356	1
MON2	-0.0381351288867711	1
CCDC85B	-0.0102683354538272	1
TRIP12	-0.095860015407516	1
GNG2	-0.109624491174498	1
BSDC1	0.0347654181606766	1
NUP62	0.135655099357566	1
SFT2D2	-0.134017347971688	1
HSPA1A	0.0492435190198492	1
FMR1	0.0248746686390293	1
CKLF	0.0248746686390293	1
FBXO11	0.0248746686390293	1
PDS5A	0.0258400049352594	1
HES4	-0.198226110205696	1
UBE2I	0.0197632548214299	1
PKDCC	-0.101445263559546	1
HNRNPH1	-0.240263098175136	1
UTRN	-0.119839770006003	1
PELO	0.184424571137427	1
GNA13	-0.107803289534515	1
IER5L	-0.108524456778169	1
NDUFC2	0.175849835399418	1
SYMPK	-0.0859732231098527	1
ZBTB17	-0.0362201879127533	1
FGF2	-0.105933444749065	1
ABCC5	-0.0970244543948647	1
ACP1	-0.129635280416596	1
BRAT1	0.0970244543948647	1
FRYL	0.0381351288867709	1
NCL	0.196308292032981	1
CYSTM1	-0.0572248686929501	1
FAM174C	-0.106041637410325	1
FAM207A	-0.0658879356564572	1
ABCA2	0.0557094325862877	1
STX7	-0.175086706558091	1
UGCG	-0.073462161941021	1
RNH1	-0.15094189807474	1
FABP5	0.0326661889203222	1
TNPO1	0.1011467234569	1
TUSC3	-0.214124805352847	1
SMAD4	0.095860015407516	1
CD9	-0.246355664687164	1
HGS	-0.0499252253316824	1
MMP11	0.115477217419936	1
NABP2	-0.0579473492092796	1
TNFRSF6B	-0.0374747054186629	1
GALNS	0.172836596862215	1
ZNF562	0.0497530351970994	1
NIPA2	0.201633861169651	1
KRIT1	-0.153350776906796	1
UBA1	-0.071553261025034	1
GIMAP4	-0.148098638989134	1
YIPF4	-0.074546953365054	1
GAS1	0.171368418311981	1
PPL	-0.133678435231969	1
DNAJB2	0.175442006409878	1
MGAT4A	0.0381351288867709	1
SYDE1	-0.0519946376382611	1
TEX10	-0.0647056893878151	1
COMMD7	-0.0236512680646453	1
HDAC1	-0.119463666601571	1
HCLS1	-0.144389909335175	1
TMEM167A	-0.222392421336448	1
CDC16	0.0329146224727352	1
MCM7	-0.0770762230186408	1
RGS3	-0.0227200765000836	1
METTL2A	0.154722594798642	1
ZHX2	0.154722594798642	1
ITGA3	0.107579887199814	1
HEY1	-0.148098638989134	1
DGKD	-0.0262315415731797	1
TOP2A	0.0353330731122807	1
ARF5	0.197301440373618	1
SDC2	0.011972641666076	1
ISCU	0.073462161941021	1
CCDC59	0.16115479181458	1
PANK3	-0.0229004021100788	1
BTAF1	-0.0868048275372726	1
RGS16	0.0676387168753633	1
RAB11A	0.21597758177302	1
HECTD4	-0.127755547198373	1
ERV3-1	-0.127755547198373	1
WTIP	0.0493277123635684	1
ADAMTS12	0	1
TASOR	-0.0465425859370303	1
PPP4R1	-0.051074184594269	1
ZNF148	0.163058281954046	1
TRIM13	-0.156119201917282	1
ANKZF1	0.124447370924488	1
HIST1H2BI	0	1
ARAP1	-0.0801703486839834	1
LRRFIP2	0	1
ZXDC	-0.104023064543228	1
JADE1	0.167109985835258	1
FAT4	0.168505724356978	1
FAM104A	-0.0362201879127533	1
UROD	-0.16017702489075	1
RIPOR2	-0.0922585078519883	1
METTL21A	-0.0922585078519883	1
SPCS3	-0.194010619966626	1
PARP9	-0.175849835399418	1
NCK1	0.175849835399418	1
IFT27	0.0608822421470225	1
SIK3	0.197301440373618	1
CD3D	-0.227667363377122	1
AXIN2	0.143735477461449	1
LUM	-0.153474480661718	1
TRRAP	-0.0931094043914816	1
BCL9L	-0.186768511605726	1
TMEM219	-0.079071570991199	1
REEP4	-0.116514008726425	1
S100A8	-0.272079545436801	1
RBM23	-0.0890050060587447	1
ERI3	-0.0874628412503395	1
THADA	-0.119739244274095	1
C2	-0.119739244274095	1
TIGAR	-0.119739244274095	1
MDFI	-0.0123837244558324	1
CYC1	0.0206102796752859	1
ACVRL1	-0.0359195742549427	1
OSBPL9	0.150866665626628	1
NR3C1	-0.104023064543228	1
CR1	-0.145050332803283	1
LAT2	-0.145050332803283	1
KHSRP	-0.176877762084079	1
THOC6	-0.118644496498619	1
SMARCA5	-0.0981803939389037	1
CXCL16	-0.0740005814437767	1
CLEC1A	-0.142444265020205	1
EIF4B	0.206450877467426	1
LGALS3	-0.245112497836531	1
IFI16	-0.240051087832954	1
UBXN1	0.14957635605051	1
RRP36	-0.155794672607424	1
SCARB1	0.142740172116082	1
CREB3L2	-0.0727563424353142	1
ZC3HAV1	-0.0727563424353142	1
HEBP1	0.168505724356978	1
AKT2	0.231325546106456	1
PIGP	-0.153350776906796	1
MAGED2	-0.0867116331933309	1
DIP2A	-0.102180394806478	1
STAT3	0.0221389772692486	1
ALG1	-0.0939761482090139	1
NEIL2	-0.0939761482090139	1
USP18	-0.0939761482090139	1
GINS1	-0.0939761482090139	1
DEXI	0.16255301278596	1
SENP5	0.174330180562313	1
N4BP1	-0.149377624038227	1
INTS4	0	1
PTGES2	0	1
AP2S1	0.152647010010477	1
TGFB3	-0.070389327891398	1
WDR33	-0.0336831262562887	1
ATP2B4	-0.0681715026415793	1
COPS7A	0.0440551800779356	1
SLC25A32	-0.0608822421470225	1
PRKAB2	0.181329764714562	1
SDCBP	-0.231591358182913	1
FRMD4B	-0.145605322246899	1
RHOQ	0	1
ZNF274	0.142444265020205	1
SNX17	-0.165737204478879	1
UBE2E2	-0.0276563429028656	1
IBTK	0.019899557437705	1
RUVBL2	-0.253118936968711	1
AGAP2	-0.125530882083859	1
ANXA1	0.0470851360697409	1
AQP1	0.19022241567554	1
CERCAM	-0.115477217419936	1
YPEL5	-0.0155968550510186	1
DDAH2	0.00939869800224957	1
NSUN4	0.0608822421470225	1
BIRC2	0.16868183459168	1
BLVRA	-0.139930261144475	1
CRK	-0.143835772573652	1
MRC2	-0.160991876672305	1
SART1	-0.0608822421470225	1
BABAM1	0.210419779670372	1
BUB3	-0.153156788061421	1
PLIN3	-0.16729474539764	1
IL4R	0.0230836131130413	1
FN3KRP	0.137503523749935	1
MVD	0.177396250873447	1
DNMT1	-0.0574854946607602	1
OSTF1	-0.113656781795567	1
RUNX3	-0.0257630960650818	1
RTL8C	-0.0257630960650818	1
STARD10	0.222392421336448	1
DAP3	0.121306296222133	1
SH3BP1	-0.157100961084729	1
TBC1D5	0.0130561528254461	1
SLC25A22	0.0130561528254461	1
GDE1	0.153350776906796	1
PHACTR2	-0.20387233336565	1
DNAJC5	-0.109624491174498	1
MYO5A	-0.115477217419936	1
SCAMP3	0.120854394874386	1
ELMSAN1	-0.0986842748594069	1
SMO	0.0746388008927559	1
PSMD11	0.0807312721128567	1
DERL1	-0.141176062960694	1
FAM171A1	-0.112474729258413	1
S100P	0.0618392538178626	1
PANK4	0.141176062960694	1
CAPN7	0.172836596862215	1
DCAF1	-0.15754127698648	1
U2AF2	-0.226965151126272	1
SPG11	-0.125530882083859	1
ARRDC1	0.157100961084729	1
NFKB1	-0.109624491174498	1
DLG1	0.0804899178603679	1
XAF1	-0.20387233336565	1
DERA	0.13632147121278	1
PSMD5	0.153350776906796	1
TMEM115	0.0740005814437767	1
RWDD1	0.189342455269553	1
SNX2	-0.0108883161427365	1
PSMA5	-0.25118468795605	1
TRPM4	0	1
TRIQK	0.155794672607424	1
TSPAN11	-0.110558375147699	1
UBL7	-0.110558375147699	1
PXN	-0.0970244543948647	1
PUF60	-0.168754457734375	1
TNFSF13	-0.191141487352008	1
OCLN	0.166897308744744	1
KIF5B	-0.10383581098454	1
MPLKIP	0.126532405928932	1
ATG14	0.119298928372344	1
TBC1D9B	-0.0312509339844396	1
SENP3	0.0938669234642224	1
C19orf47	-0.0897966703506456	1
SMG1	-0.132103536007345	1
SMCR8	-0.120854394874386	1
ARHGAP30	-0.120854394874386	1
TASP1	0.0515303006400818	1
APOA2	0.206450877467426	1
PTCD1	-0.0922585078519883	1
SRSF2	0.440572591385981	1
EPB41L1	0	1
NAB1	-0.0824621601919728	1
KDM5A	-0.148098638989134	1
SPG21	0.186413124230881	1
BAG5	0.138706270831592	1
TOMM5	0.210035214816465	1
LBP	0.168397531695718	1
STAG1	0.186413124230881	1
BTRC	-0.106915203916512	1
NFE2L2	0.21244961808887	1
LMF2	-0.0203199843795959	1
FAM214A	0.0890050060587447	1
EIF3M	0.156401557342567	1
CXCL2	-0.273376350055253	1
FNBP1	-0.176426567384268	1
DDX17	-0.17823463501823	1
WDR5	-0.154722594798642	1
CUL4B	0.0353330731122807	1
CSNK1E	0.181329764714562	1
FBRS	-0.131244533278252	1
ISG20L2	-0.0593785470789317	1
KNTC1	0.106915203916512	1
NRP2	-0.242570303274078	1
STT3B	-0.152951922838599	1
GUCY1A2	-0.184424571137427	1
ASAP3	-0.0946368741380753	1
IDUA	-0.0759488532332983	1
SGCE	0.228531558433855	1
MUC13	0.209792384556815	1
ICAM1	-0.282808079144122	1
PTPN23	-0.191048293008067	1
ST6GALNAC4	0.142019004872428	1
DMAC2	-0.111892880070897	1
HIST1H2BB	-0.147225953183178	1
NAIP	-0.116514008726425	1
TRAJ17	-0.107915339166888	1
MDN1	-0.107915339166888	1
PCF11	-0.107915339166888	1
ANP32A	0.127379306476227	1
SH3RF1	0.168599603975745	1
UTP11	0	1
DNM1	-0.167109985835258	1
UBE2Z	-0.117356950638159	1
ZNF641	-0.0801703486839834	1
DCHS1	0.114458724584915	1
RNF187	-0.0955776599822311	1
ABRACL	-0.0938669234642224	1
CUL4A	0.162271428898877	1
HDDC2	0.208814014835907	1
DEFB1	0.181997833742887	1
PAQR7	0.0986842748594069	1
GEMIN7	0.143735477461449	1
TPD52L2	-0.0689473537174915	1
SLC35C1	0.19417254768899	1
ZFP36L2	-0.0788554207112397	1
MROH1	0.127755547198373	1
SERPING1	-0.160854011027315	1
CALCRL	0.0242475462466773	1
SMIM19	0.0242475462466773	1
SEPTIN8	-0.185355042011918	1
RBMX2	-0.0787119760140405	1
ZNF703	-0.0787119760140405	1
GIMAP5	-0.159780444036769	1
COX15	-0.159780444036769	1
DGCR8	-0.0733731863302194	1
SLC30A6	-0.0733731863302194	1
GPRIN3	-0.0501857571682169	1
ZFP36L1	-0.15315678806142	1
TMEM203	0.114458724584915	1
KPNA3	0.114458724584915	1
FOLR2	-0.119839770006003	1
PYROXD1	-0.0906025487809065	1
AGO4	-0.0906025487809065	1
CYHR1	0.0336831262562887	1
BRI3	0.16681909057449	1
HNRNPK	0.214124805352847	1
PPP2R5C	0.0860398310666912	1
BPTF	-0.158697746019058	1
UBA3	-0.158429362604483	1
PARP4	-0.108524456778169	1
SMPDL3A	-0.0759488532332986	1
TGIF1	-0.285672209513525	1
ERG28	0.126633438531017	1
GTF3C2	0.0124909441831969	1
PPP1R37	0.0124909441831969	1
IFRD1	-0.119739244274095	1
TFEC	-0.119739244274095	1
TPCN2	-0.119739244274095	1
VCPKMT	0.119739244274095	1
SERBP1	-0.160962496573924	1
MICOS13	-0.0519946376382611	1
REL	-0.0948591863414413	1
TRIM66	-0.0948591863414413	1
CELF2	-0.0948591863414413	1
TIPIN	-0.0948591863414413	1
KCTD2	-0.0948591863414413	1
RAPH1	-0.0948591863414413	1
GAPVD1	-0.0948591863414413	1
ZNF613	-0.0948591863414413	1
DPF2	-0.119298928372344	1
HMG20B	0.0443941193584535	1
AMFR	-0.126633438531017	1
MARK3	-0.0671141958585371	1
PAM	0.139403056665417	1
PFKFB3	-0.079617168063368	1
WWC2	0.13245029602365	1
B3GALNT2	0.174330180562313	1
TXNDC5	-0.192645077942396	1
NAAA	0.197301440373618	1
PHLDB2	-0.00991546886508288	1
DUSP4	0.0374747054186626	1
CHCHD5	0.0374747054186626	1
PLA2G15	-0.131244533278252	1
DDB1	-0.181838322985813	1
ARRDC2	-0.0647056893878154	1
HIST1H2AG	-0.113210610447991	1
DTX3L	-0.0561430780375338	1
RNF4	-0.15200309344505	1
MED29	0.0740005814437767	1
UGP2	-0.220768678856784	1
INTS11	-0.0283818013698225	1
NOC3L	0.165423609207371	1
FAM3C	0.149055809394713	1
RHOB	-0.0237160689738073	1
2,00 LSM	-3.33066907387547e-16	1
LRRC8B	-2.77555756156289e-16	1
PDE7A	0.112474729258412	1
AHNAK	-0.136265690091081	1
S100A4	-0.104969559601543	1
PRPF38B	0	1
STAT5A	-0.179821037584812	1
SP1	-0.0852472866185111	1
ZNRD2	-0.0635651287774659	1
NSFL1C	-0.0882271830117354	1
UBE2V1	0.200298650485831	1
MCCC1	-0.0897966703506456	1
EBAG9	-0.0867116331933309	1
ARHGAP21	0.046170181432926	1
NEPRO	-0.0501857571682169	1
GGT7	-0.0838315908034707	1
SOX4	0.030588319833423	1
QARS	0.051225323355173	1
RNASEK	-0.0911478880581953	1
CASC3	-0.023458972823989	1
ABL1	-0.012072832300575	1
CCNB1	0.113458049783284	1
BCL6	-0.214124805352847	1
ATP2C1	-0.0108067549565828	1
TCTN3	0.0129390557074979	1
[truncated: 4,863 more rows]

## Sheet: DifferentialGeneExpression #A4
Gene Name	avg_log2FC	p_val_adj
SPP1	1.58310813666008	8.15208387614692e-24
SERPINA1	-1.85704204615796	2.41602171047742e-16
UBD	1.47366885629407	2.78746532813694e-16
DCDC2	1.26517967766535	2.38142888080835e-15
KRT8	1.01752605258501	3.18154739177904e-15
C4BPA	-1.22128094590328	4.07347713669339e-14
TFPI	-1.24245804439055	3.4944090551526e-13
FGG	-1.42734485470158	7.29442732597353e-13
C1S	-0.851136614085517	9.17027180143321e-13
ATP1B1	1.04800537291083	1.29670343438373e-12
S100A6	0.767143742831231	2.0622609419081e-12
ALB	-1.63341576874823	2.6066609807571e-12
5,00 F	-1.32832586608551	2.90996599850959e-12
GMNN	1.18810894573609	4.53870846021804e-12
FGB	-1.46700135270006	8.42187319256968e-12
HP	-1.45889178886827	1.88450538148454e-11
A2M	-1.26562065398541	5.93955682324931e-11
FGA	-1.27253227464979	7.471126874635e-11
C7	-1.31748218985617	8.71522516575046e-11
APOE	-1.16907209273235	9.33504949223337e-11
FABP1	-1.37180400152693	1.74381688754012e-10
ALDOB	-1.59885694237954	1.8222243849675e-10
APOB	-1.15991960762878	2.05126078005383e-10
KNG1	-1.18367815650964	3.76774337861414e-10
UBC	0.42678768927887	5.88243259167181e-10
B2M	-0.562180564652633	6.65355005318608e-10
SPINT2	0.982824856191868	1.13158013923963e-09
EPCAM	1.07696198181488	1.28862577636417e-09
FAM171A1	1.01495034146597	1.42473652102652e-09
PTGDS	-1.0679040645018	3.42503572056082e-09
APOA2	-1.42735444930034	3.97312819067219e-09
FTL	-0.692189853831629	4.27714846336077e-09
APOC1	-1.21397659087323	4.42662216707238e-09
LTB	1.13310878169258	4.83135025496357e-09
C3	-0.754741369467381	5.83248907518947e-09
TNFRSF11B	0.845388054052192	7.76983227500848e-09
LRG1	-1.0910241736954	1.69431588474899e-08
APOC3	-1.38960628412325	1.75045247976091e-08
FGL1	-0.858338850776409	1.76481883293689e-08
ANXA2	0.737580684791976	2.68032509543888e-08
APOC2	-1.24792751344359	3.26442515993278e-08
GC	-1.16992500144231	3.29994083286107e-08
AMBP	-1.26254954780843	4.23337035978663e-08
SERPINF1	-0.806024636079634	4.34918048996774e-08
CFHR2	-1.06202919735651	4.61854744090074e-08
GAMT	-0.954196310386875	4.69383707794303e-08
AADAC	-0.971511443040304	4.92059908456079e-08
HPD	-1.42597297696	5.73590106566493e-08
CLU	-0.984632573005661	5.90503509551957e-08
C8B	-0.935869662580284	1.38207573157199e-07
ITIH5	0.977135891648263	1.51208000998833e-07
C12orf75	0.802698559626382	1.68456402310525e-07
ITIH3	-0.944002218714716	1.96688102900871e-07
TF	-1.15399753738592	2.00056305651274e-07
CHI3L1	-0.966641403053569	2.19598962041196e-07
HPX	-1.00921853002938	2.21385482146216e-07
AHSG	-1.39437283706131	2.70068169079821e-07
PPP2R1B	-0.976667496169376	5.36929673840037e-07
TMEM176B	-0.85852757404712	5.64972838059334e-07
CP	-1.05708109520727	6.37707136842772e-07
LBP	-0.889219569281463	8.03194818150281e-07
ACSL4	-0.879705766282288	8.96527669707323e-07
AOX1	-0.869415890189856	9.38388806009771e-07
KRT18	0.617460858594783	1.19728557476942e-06
HMGCS2	-0.911943823334804	1.34783892302129e-06
ORM1	-0.823880819148483	1.35393639840748e-06
SLC2A2	-0.860448647601207	2.26616610170924e-06
C4BPB	-0.832740240477518	2.35832088237871e-06
PKHD1	0.919829651316016	2.45158709438638e-06
UCHL1	0.797370833484982	3.69102871575063e-06
2,00 F	-0.977515985848621	4.81305084757266e-06
HRG	-1.40790131799722	4.99100309374301e-06
CFHR3	-0.82701519880863	5.09837480405225e-06
APOA1	-1.19694521537602	7.20280281705621e-06
CPS1	-1.30269862340731	9.12800100832913e-06
BICC1	0.931884975075388	1.18320359466833e-05
PRAP1	-0.994099398560315	1.2546316681506e-05
CDH1	0.818553128662468	1.3180467044417e-05
AFM	-0.844606317354176	1.38071100485634e-05
CFTR	0.831877241191673	1.55518135222316e-05
ITIH1	-0.835255237663368	1.67511624512499e-05
AZGP1	-0.906501151675559	1.95920229434708e-05
ASGR1	-0.831344417945254	1.95962991148964e-05
OTC	-0.631355406205607	2.16179069426802e-05
ASS1	-0.753360032416875	2.88796209344668e-05
C6	-0.762823762087232	3.4859853452173e-05
FLNA	0.521205135832896	7.93781743103002e-05
ENO1	0.680179568074629	7.98060488839279e-05
TM4SF5	-0.804528877978841	8.14458599528826e-05
PROS1	-0.750021746991653	8.59730970129757e-05
HNF1B	0.784610966401315	9.20499619234018e-05
SYNGR2	0.708537185839689	9.56300348528988e-05
LYZ	-0.907792561902911	9.73620768143023e-05
CFH	-0.629162304631691	0.000104358581493419
ANXA11	0.582180060049829	0.000114315869625091
FOXA1	0.777607578663552	0.000148217010230407
ANXA4	0.669422853809972	0.000158905014329493
AGT	-0.652446097437143	0.000218868674123728
PRRC2C	0.529510054373438	0.000242804030639612
12,00 F	-0.823122237915921	0.000406261256483438
ADH1A	-0.773724144176324	0.000414649581717201
ABCC1	0.69484011849353	0.00046548887467263
1,00 VNN	-0.766154061693754	0.00052833743961962
ITGB1	0.423657981851188	0.000568794725501595
SELENOP	-0.638140432838906	0.000652926378448644
SLC34A2	0.657112286476991	0.000737045916708128
SEM1	0.464733401432715	0.000780040881901008
CRP	-0.659237228491818	0.000791786287498831
SERPINF2	-0.736965594166206	0.000833048612630426
MMP7	0.730079208580966	0.000844113640388809
HKDC1	0.720957717965814	0.00092763930819002
MYC	0.680081696532474	0.00107755954445043
ZFP36L2	0.530233022850206	0.00112402128712541
ARNT2	0.473370809595171	0.00121949992910229
HSP90AB1	0.53492181822156	0.00126160638510301
CFHR4	-0.825795271180451	0.00136456120552313
KRT7	0.827595714495229	0.00140234364699559
PSMB4	0.532716044672529	0.00145162025152628
ADH4	-0.734810709462532	0.00148191886852725
MRS2	0.669175504624241	0.00193217030735853
C1R	-0.546968335735117	0.00198506703284618
EEF1E1	0.545434136534519	0.00219991542765191
KCNK5	0.51048428476188	0.0023135756215857
DNASE1L3	-0.575860293613904	0.00252407356273923
SCTR	0.761145406661333	0.00277079665046275
LCN2	-0.650850436377613	0.00293625891076405
CLPTM1L	0.303577068790301	0.00320134536057158
CAV2	0.68000970935413	0.00339296714424327
MAT1A	-0.628031222613042	0.00363608174971218
RBP4	-0.900119637631082	0.0036933695664931
PROM1	0.483876375606842	0.00421518786157314
PMEPA1	0.60167989566609	0.00426370306130955
SLC12A2	0.736965594166206	0.00484421116090718
CPD	-0.673018677386352	0.00493762141896802
ITIH2	-0.87808656696114	0.00515261991834108
MMP14	0.679005990636294	0.00524862424487007
ASGR2	-0.67137725253863	0.00582106968165337
ADO	0.458205358435217	0.00655896193938407
PTGES3	0.513232585735413	0.00694003013310719
JPT2	0.695419148676534	0.00702524192936867
S100A14	0.570089224239626	0.00710977861502429
EEF1AKNMT	0.326981322613648	0.00777781240325442
TTPA	-0.597035333021731	0.00841381390712762
ANG	-0.756190161431105	0.00876109573554343
SOX9	0.645157282639903	0.00930431074703366
SERPING1	-0.653589219913294	0.00942639859750759
MCM3	0.675649242845782	0.00956295095248475
ATP8B1	-0.531523241759695	0.0101495230093553
FKBP3	0.605140382658787	0.0106912618623468
TNFRSF12A	0.554588851677637	0.0118748532143108
CXCL8	0.675377795943374	0.0121888781043012
LPCAT1	0.442518235700951	0.0126129327530456
CTSD	-0.46477773208494	0.0127441438021051
HPN	-0.670982480326318	0.0136696912704986
TAGLN2	0.482465426799135	0.0148868495553951
TSPAN8	-0.759601790609236	0.0150595562661181
C6orf141	0.525319554293754	0.0156816701385321
A1BG	-0.803054784623979	0.0158084023470077
GSTO1	-0.682611064727805	0.0162918486331358
CCT3	0.532940288372874	0.0165997643621805
TNFRSF21	0.637429920615292	0.0167903556222219
NNMT	-0.516249750637142	0.0172158258648011
F13B	-0.661016740932908	0.0189331126296664
BCL2L1	0.580240090478753	0.0208715754942692
KIFC3	0.679959014656903	0.024280227957844
SPEF2	0.3536369546147	0.0256456695245346
HGD	-0.577185150129437	0.0273833964461671
HHIP	-0.375211518785656	0.0287668361586388
PDZK1IP1	0.569365645670137	0.0295539730216208
ADAMTS16	0.534336427651188	0.0304128544824797
CDC42EP1	0.553484269247988	0.0313791677452654
AARS	0.584962500721157	0.0329281688730228
OGN	-0.584962500721156	0.033755986967264
NEDD8	0.536343795500977	0.0341042673665422
LAD1	0.632543565255266	0.0351260373485018
SERPIND1	-0.761342524300768	0.0372790161092983
RASSF4	0.612976876890753	0.0377777471761173
MBOAT1	0.539810464328781	0.0384547521045829
ANGPTL1	0.459431618637297	0.0384992273709398
MYO5C	0.408464845355358	0.038934051155771
CITED4	0.622930350920177	0.0424154733848755
LAMC2	0.684224132094233	0.0425755538550637
ILF3	0.489884178937004	0.0454809327093074
TMEM139	0.42809365210429	0.0462926980539033
SPATA20	0.540568381362703	0.0463877429229767
CTNND2	0.479992941119613	0.0463978046294404
ERBB2	0.637429920615292	0.0481919913305603
ECEL1	-0.679480099505446	0.0500467956734464
SCCPDH	-0.681580690889776	0.0512694542679387
RTN4	0.466004272560783	0.0518141181784358
SERPINC1	-0.752072486556415	0.0520364272842375
UBTF	0.574908836057233	0.0524968601719038
IGFBP1	-0.709141911941886	0.0528043776362341
HAO1	-0.619727918881833	0.052811031374534
KIAA1522	0.65521469681825	0.0539901889946713
KLB	-0.546827371834385	0.0555324793998914
HMGA1	0.610053481683987	0.0590400227034054
FAM107B	0.63815543988675	0.0595761589585714
HEXIM1	0.38627850629742	0.0650465739303328
UBQLN4	0.567807779682089	0.0658962379710127
CCT5	0.590355759491375	0.0707001448478823
SOX4	0.604290761655578	0.0712675130345206
ZDHHC7	0.362570079384708	0.0725925170815214
ILF2	0.658692889254528	0.0771996046276662
PSENEN	0.508146903670325	0.077664013471336
KRT80	0.332983283396358	0.0823812201005845
CDK4	0.541825997343158	0.0831476819903772
RNASET2	-0.539447841468788	0.0837702341990015
HIST1H2AC	0.611075341040287	0.0855054486135044
KCNMA1	0.566583971406301	0.0923487332459431
MAP3K14	0.391687012001463	0.0933795264725846
CYP2E1	-0.956243723865063	0.09860512708595
HES4	0.548520504753096	0.104161727946391
PHYH	-0.615336149764675	0.105610614245787
SELENOM	0.530036290217563	0.109670222006195
ST6GAL1	-0.614490650621451	0.128690458764957
CD300LB	0.340340132001243	0.131740957522807
S100A11	0.576647232509153	0.134033147633238
GCN1	0.559427408614019	0.136482468229499
SEC14L6	0.319068440748122	0.139923440726798
CLDN1	0.553549548089694	0.140898627923405
EPHX1	-0.639824435755674	0.154692965004351
PLOD2	-0.520007058880387	0.155855373352177
BACE2	0.615082489097492	0.157710004766313
TRIB1	0.488747185461853	0.158135099724432
TMEM158	0.189033824390017	0.163497569094746
FUOM	-0.401362562381767	0.184670860489975
SCD	-0.649615459063409	0.186016485368943
CDHR5	-0.607379966828753	0.186086122396857
JMJD1C	0.458430094792224	0.207364840934895
NELFE	0.524526646859182	0.209622109737074
ATXN7L3	0.43389652653016	0.222226490666339
HDGF	0.523561956057013	0.228085871293345
TMC5	-0.540568381362703	0.230718151539419
LRATD2	0.389946518316014	0.244786154008362
SLC6A19	0.31625934480067	0.247448716651579
NUAK2	0.421296489750526	0.264870732141063
PON2	-0.571616475473419	0.269242994964856
PABPC1	-0.316351238230648	0.271558468930983
UGDH	-0.487265826834023	0.289499109409771
VARS	0.488286481309482	0.298487585461181
PPM1H	0.307572801910292	0.302082775278777
PEBP1	0.431177201934097	0.308965186826328
KIF26B	0.424026282506098	0.335736087836959
STARD10	-0.546359661497409	0.342435304668859
SPINK1	-0.757298596263213	0.355674676632054
AGAP9	0.556011127025027	0.377249830436779
CAV1	0.518873310263384	0.381311389560835
SCNN1A	0.308122295362332	0.406271432109483
ODC1	0.514573172829758	0.409538065952856
SCARB1	-0.486987341157859	0.418798282330458
PAQR5	0.448204363214043	0.427568011801727
HJV	-0.640671933307444	0.430004633947319
FTCD	-0.601564468058286	0.431641343942986
SULF1	0.559695742110726	0.437763280004349
VTN	-0.605140382658787	0.437942177712793
SRPRA	0.0278342081967256	0.453180208227708
FTH1	-0.34275020850193	0.471589046122212
FARP1	0.397234676759091	0.47544630370364
APEX1	0.518873310263384	0.477488119246395
IGFBP5	0.675160309692734	0.484218328906169
ZNF428	0.471305718925589	0.50709912516601
VEZT	0.325400286794167	0.517268962405493
APRT	0.37851162325373	0.521372798407135
PON3	-0.588468444222692	0.5395859749881
UTP4	0.445411148322363	0.559779494243553
OCA2	0.54564957669633	0.561903972386365
HSPA1A	0.463400520840243	0.565442431305328
ORM2	-0.612443237143263	0.569384285178879
JUP	0.594485274839663	0.569815373744219
VGLL4	0.520832163301441	0.590379553987495
MASP2	-0.513409239696122	0.635532116933437
C1orf116	0.368387405980022	0.635795617947416
HNRNPC	0.446213395162022	0.658986278725596
CBX4	0.312277924853643	0.663488690178919
HMGN4	0.447458976971221	0.686811602910225
IGKC	-0.680700031609693	0.734992027514246
COPE	0.192645077942396	0.740249038462546
DDX39B	0.434995011405165	0.751363251204564
TMEM156	-0.561115758766788	0.774524076252226
CPN2	-0.438121112391885	0.796572391932708
CXCL5	0.16349873228288	0.798657716295283
TM6SF2	-0.214124805352847	0.798657716295325
IL33	-0.189033824390017	0.798657716295338
SERPINA3	-0.611337916145454	0.818194805414008
RILP	-0.35184367279165	0.82931245890896
TSPAN15	0.531274629827168	0.83937915260041
FXYD2	0.375509135092206	0.846750588198071
CCN2	0.295714491274348	0.873051497736041
SPHK1	0.434628227636725	0.932242954147427
CTSF	-0.424752654112055	0.947623822420065
FLOT1	0.37851162325373	0.964523602469932
GTF2H4	0.405514725160337	0.965526469518169
COL4A5	0.362570079384708	0.980543957112374
SOX6	0.382469636822413	1
SPINT1	0.492113722297485	1
FKBP8	0.385593721386362	1
HTRA1	-0.425305834732671	1
FAM3B	0.35954238668714	1
COL5A3	-0.302184159588947	1
XAF1	-0.448273828752776	1
CPSF6	0.371558862611963	1
ZSCAN18	0.398163680714448	1
TPM2	0.459431618637297	1
TMEM176A	-0.584962500721157	1
PSMC4	0.415037499278843	1
GNL2	0.32930762525296	1
PAWR	0.519778331961019	1
PON1	-0.491853096329675	1
PSMB5	0.466176348270645	1
PDCD4	-0.584962500721156	1
LDLR	0.310787537282162	1
CHEK1	0.230297619421794	1
LAMA5	0.493246331629541	1
MCL1	0.400114448244844	1
SLCO1B1	-0.517217894085322	1
PSMA4	0.443080536460647	1
AKAP7	0.497499659470817	1
KHK	-0.405514725160337	1
BYSL	0.345135486048687	1
UBE2Q1	0.436682493318824	1
CUL7	0.417726586806484	1
CHRAC1	0.150559676575381	1
THSD4	0.339088646045545	1
AGXT	-0.616258631210695	1
ID1	0.757143476103836	1
PLAAT4	-0.456378294659743	1
CD302	-0.520530628126158	1
CCL20	0.561115758766788	1
ONECUT1	0.510034013214591	1
MCTP1	-0.239950792720752	1
KLHL12	0.44961064782627	1
SULT2A1	-0.310787537282162	1
MUSTN1	-0.49364733397521	1
PSAP	0.315072011209907	1
NDUFS6	0.410330496601316	1
CD2BP2	0.475733430966398	1
OXTR	0.28177096841538	1
SCAMP4	0.349584437790228	1
ICE1	0.389274403213762	1
AGO2	0.442142729441442	1
PWWP3A	0.489965986785409	1
TXNIP	-0.445283786146964	1
XRCC3	0.234465253637023	1
TMPO	0.314381285834014	1
HDLBP	-0.410029378561026	1
IGHM	-0.435501601838559	1
UGT1A1	-0.547487795302493	1
FAM136A	0.472588521841002	1
CLEC14A	-0.529680065219966	1
TXNDC5	0.415037499278844	1
G0S2	-0.49364733397521	1
C21orf62	0.285754482333877	1
ATXN10	0.295648770088513	1
NUP153	0.426814667055198	1
NME1	0.401362562381768	1
HIST1H4C	0.242570303274078	1
AKR1A1	0.50753752877599	1
ZBTB22	0.168397531695718	1
SNAP25	0.434628227636725	1
ZNF687	0.305413008104346	1
IL7R	-0.445625819112267	1
MLPH	-0.288244968631074	1
NPAS2	0.324525206373401	1
FJX1	0.316473664795254	1
EHF	0.392914688380704	1
GSTK1	-0.399143852856446	1
SEL1L3	0.525681562962836	1
AKR7A3	-0.454901960156783	1
ETFRF1	-0.198226110205696	1
IL1RAP	0.531230516783367	1
PLXNB2	0.373458395527444	1
PUF60	0.453172628165615	1
PFKFB3	0.537965021183987	1
HLA-DPA1	-0.31685710533994	1
SLC22A9	-0.415037499278844	1
NEURL3	0.115477217419936	1
PPP1R8	0.287098110724263	1
SMARCE1	0.393094946398167	1
STK36	0.131244533278253	1
TNFRSF19	0.314108590428063	1
EEPD1	0.303616216610421	1
CNNM3	0.274174963438994	1
KLHDC3	0.445687712119028	1
SLC12A8	0.260866569151084	1
GMDS	0.358260307573587	1
UCK2	0.389946518316014	1
PCID2	0.429507982087177	1
SLC40A1	-0.502939985524476	1
YIPF6	0.380423744197507	1
SOD2	-0.445943540864559	1
TBC1D8	0.387023123109247	1
FAM83H	0.418065191976412	1
SLC5A1	0.39231742277876	1
TGM2	0.350098767578523	1
MBNL1	0.458832617158529	1
NOB1	0.0938669234642224	1
CTNND1	0.439650053760457	1
CXCL12	-0.506634140036197	1
PPFIBP1	0.489655540625429	1
LLGL2	0.415037499278844	1
C2	-0.460904508036173	1
NFKBIA	0.387925653661602	1
GOT1	-0.485426827170242	1
LAPTM4B	0.374395514781498	1
CIRBP	0.355828501505653	1
SPEG	0.349746039027125	1
KIF22	0.244236810379668	1
APOH	-0.501269896922922	1
NFKBIL1	0.371367027621867	1
EIF6	0.441371647092306	1
MYOM1	-0.365455470428283	1
RASGEF1A	0.21215323683161	1
PTK6	0.199769512375777	1
MRC1	-0.290779396316698	1
RRN3	0.293046974900233	1
NPNT	0.398549376490275	1
CYB561	0.374744793330811	1
GPATCH2	0.397759507847008	1
MUC13	-0.338168735894573	1
USH1C	0.376563351464208	1
C8A	-0.28177096841538	1
A4GNT	0.345995854849192	1
METAP1D	0.158989523761157	1
BRI3	-0.377789252359448	1
KLF7	0.194010619966625	1
MTPAP	0.33652547110032	1
SEC24C	0.333830183943654	1
SLC4A4	0.30610312772568	1
QSOX1	-0.325770161181757	1
NUP214	0.0852472866185111	1
ZNF551	0.216491819896764	1
H1FX	0.453365617937943	1
ANGPTL4	-0.38627850629742	1
OTUD7B	0.308122295362332	1
DMPK	0.442709917763399	1
PARD3	0.477478074054751	1
NDFIP2	0.329568157089494	1
UGT2B7	-0.276840205358824	1
RELN	-0.246437895303099	1
STRAP	0.464790534475944	1
WDR43	0.330916878114617	1
TRIM11	0.384917510902508	1
MTCH1	0.444974783432948	1
TIMP1	-0.384722205783554	1
GLUL	-0.390076754835252	1
ZNF121	0.343301745679929	1
TIMM13	0.350815056324517	1
MMP2	-0.478047296804644	1
CD151	0.36536735615226	1
TMED10	-0.326406200006514	1
TAT	-0.395408692529911	1
NUTF2	0.425182056684387	1
HSPA4	0.380142708832658	1
ART4	0.270961321605423	1
TOX3	-0.256013978156021	1
SERPINE1	0.426780832346982	1
PECAM1	-0.490570130446201	1
LAMC1	0.491853096329675	1
PPDPF	-0.349235440883098	1
ERO1A	0.443408356507137	1
RPGRIP1L	0.197939377611909	1
SLC38A10	0.379538818057457	1
MED10	0.388270589716058	1
RBM8A	0.432959407276106	1
CAVIN1	0.310543331407738	1
ESRP1	0.271673324107666	1
ZWINT	0.321928094887362	1
FKBP5	0.379796493495305	1
MPHOSPH8	0.304854581528421	1
AMY2B	-0.251538766995964	1
PIEZO1	0.46505303698596	1
AQP9	-0.424026282506098	1
BTBD2	0.44555944405574	1
SSR1	0.268401866336046	1
NEDD4	-0.3536369546147	1
CNTROB	0.196142522178623	1
IFNGR2	0.410406050547198	1
SLC35B2	0.465663572348812	1
CFB	-0.428148414769782	1
POMT2	0.242074787198148	1
ITGB4	0.380142708832658	1
PLXNB3	0.283306800860055	1
PCDH1	-0.363883411328741	1
BRD9	0.369233809665719	1
NUDT5	0.448984831202181	1
FOXO1	-0.347019075850193	1
KHSRP	0.336049203132015	1
ARPC5	0.336427664582478	1
SHBG	-0.199769512375777	1
TRAPPC8	0.226275855823676	1
FTSJ1	0.0588936890535686	1
VWF	-0.448313654153142	1
ADAM9	0.339974550304816	1
IFT122	0.287098110724263	1
HELZ	0.272252935863172	1
LUC7L3	0.38060400221497	1
DCTN2	0.40002046363812	1
RNF11	0.364914019853007	1
NSD2	0.355094958822562	1
MAP3K21	0.391190757324476	1
RALY	0.288389980110688	1
PSMC5	0.36109869216804	1
AKT1S1	0.347923303420307	1
NFYA	0.434182548545547	1
BTBD7	0.430304255932154	1
TPMT	0.210896782498618	1
ABCC4	0.347019075850193	1
ATXN2L	0.419376435003181	1
CHRDL2	-0.246437895303099	1
CRYAB	0.492280498211304	1
GPX2	-0.294591010266717	1
WAPL	0.439421657905803	1
LIMK1	0.283792966000591	1
MASP1	-0.344334507935642	1
ATN1	0.433205621977768	1
RCC2	0.451106753986366	1
TBC1D7	0.371094151691247	1
GPRIN2	0.201047518938093	1
ARHGDIA	0.374558429923773	1
PAH	-0.380423744197507	1
PRPS1	0.333243408115197	1
FSTL1	-0.29104878200339	1
CYP4F2	-0.246437895303099	1
EGR1	-0.49364733397521	1
UQCRB	-0.423744194629743	1
PDCD6	0.330779012469628	1
H3F3B	0.459431618637297	1
ADGRG6	0.370715168293549	1
BIVM	0.364663976763724	1
BAAT	-0.255411164630769	1
MLLT3	0.352516414720785	1
KMO	-0.234465253637023	1
SURF4	0.333900736553438	1
RNF126	0.425091163942767	1
MMP15	0.445237737054543	1
TICAM1	0.33151414371656	1
FAM83B	0.295455883526171	1
SVEP1	-0.374395514781498	1
JDP2	0.0892673380970874	1
PBDC1	0.168505724356978	1
PITPNC1	0.264763219750545	1
SRSF3	0.334770159432708	1
VIM	0.239025013224693	1
YWHAG	0.345995854849193	1
PSMA3	0.371510123737923	1
KRT10	0.39231742277876	1
DDX5	0.299700943394718	1
LONP1	0.216036926296624	1
AKR1C1	0.41055010828653	1
FCGR3A	0.150334273084432	1
EPHA3	-0.351165316112459	1
STBD1	-0.393481355912396	1
TOMM7	-0.360782906606286	1
CPE	-0.452905684869287	1
FKBP9	0.283532716150352	1
SMPDL3A	-0.340340132001243	1
ITGB8	0.294061301454418	1
UTRN	0.377756483199384	1
LRRC59	0.35889442124131	1
PPP1R9A	0.222392421336448	1
CIP2A	0.131244533278252	1
ZNF219	0.349584437790228	1
MGST3	0.48893561294738	1
HABP2	-0.151277938847783	1
TBK1	0.263034405833794	1
NME2	0.319068440748122	1
HAL	-0.272079545436801	1
FAH	-0.401362562381768	1
NUAK1	0.319459839296613	1
CDT1	0.263034405833794	1
CLEC10A	-0.38627850629742	1
DDX42	0.385290155884792	1
LASP1	0.394140158385578	1
MEF2A	0.40821623342283	1
SPIB	0.40243746249921	1
SGPL1	0.321928094887362	1
FKBP10	0.402546555095647	1
CACTIN	0.304257068560307	1
LYSMD2	-0.355331253154576	1
SEC11C	-0.381090167355506	1
ZNF292	0.329568157089494	1
CPB2	-0.479667557881557	1
UBL5	0.290449863414194	1
MDK	-0.37851162325373	1
SERINC5	-0.442943495848728	1
ANKRD1	0.174678531412947	1
MON2	0.292553492753849	1
RBM42	0.426008617099847	1
DDX21	0.429073558965705	1
GNE	0.161967479663393	1
CLK2	0.0718929184817855	1
FGGY	-0.347019075850193	1
C6orf132	0.251538766995964	1
AGPAT1	0.393536430067922	1
DHX9	0.436952275707285	1
EMILIN1	-0.443834763586279	1
PRRC2A	0.415037499278844	1
DPP9	0.422571171964251	1
METAP2	0.353636954614701	1
ZNF507	0.36513259345253	1
ZNF460	0.302269569116894	1
PIBF1	0.16255301278596	1
APLP2	-0.362078279468274	1
DNAJC12	0.345135486048687	1
TRAC	-0.380423744197507	1
ACSL5	-0.400179540551731	1
GUCY1A1	-0.375757511617032	1
TAF15	0.385891153619327	1
CDK13	0.127917474920737	1
ANXA7	0.435138705335353	1
FUS	0.220876188889068	1
ZNF888	0.297904865680846	1
GAS8	0.229867541898594	1
CHFR	0.301890341650817	1
ZBED1	0.124545097938303	1
PARG	0.226068079479846	1
VCP	0.444610614662191	1
GIPC1	0.457101558845388	1
TERF2IP	0.319756995845735	1
METTL7B	-0.324525206373401	1
HIST1H2AD	0.396300936697258	1
LUM	0.21800065221929	1
EPPK1	0.132894270497345	1
IGFBP2	-0.400240497350763	1
UQCC2	0.355094958822562	1
LIG3	0.142019004872428	1
CEBPA	0.134301091711591	1
HIST1H2BB	0.321928094887362	1
CCDC9B	0.350281290936602	1
1,00 MAF	0.374679761662703	1
SNRPC	0.280107919192735	1
TYW3	0.194378045166851	1
INHBE	-0.33486715059486	1
KRT23	-0.208317236124725	1
TRAFD1	0.21501289097085	1
ATP13A1	0.321928094887362	1
SUCNR1	0.464841055199458	1
TMEM208	0.291462814160311	1
NDRG2	-0.386058432307078	1
HIST1H2BG	0.481271197678931	1
RAD9A	0.228268987673117	1
TADA1	0.228268987673117	1
PYCARD	0.233199176293031	1
ZER1	0.147225953183178	1
YWHAH	0.420662048472722	1
TEAD2	0.24473358909085	1
ANXA5	0.312467765638296	1
STK35	0.230883882230087	1
FAM168B	0.233888060174277	1
NUP93	0.271302021817394	1
SLC48A1	-0.0681715026415793	1
SERP1	0.300931013592322	1
HNRNPH3	0.391281376026236	1
NFKBIE	0.250543461650597	1
CDKL5	0.185555653156076	1
NOP53	-0.308752706139629	1
FAM200A	0.0931094043914815	1
LGI1	0.314635602321006	1
MTHFSD	0.153246260295682	1
TLCD4	-0.253756592245783	1
CYP2D6	-0.274439169106043	1
C19orf48	0.432959407276106	1
SLC25A13	-0.339486466271667	1
RASSF7	0.247927513443585	1
STMN1	0.112474729258413	1
CST1	0.208317236124725	1
DYNLL2	0.337869638756384	1
ESAM	-0.230483833689996	1
CLIC4	-0.303704336268455	1
ACAT1	-0.372233176735428	1
COA5	0.23703919730085	1
NCEH1	0.254183488251528	1
FCGR3B	0.0250909809628302	1
POM121C	0.353109750135642	1
CTSC	0.505575045692446	1
PLCD3	0.258734268400168	1
SERF2	0.240178904831416	1
WBP2	0.39231742277876	1
CHST4	0.290677160902923	1
ITPA	0.388853567475189	1
ABCC2	-0.439421657905803	1
CCNB2	0.118644496498619	1
E2F5	0.183864192400186	1
LARP4B	0.409390936137702	1
F2RL3	0.272079545436801	1
TSEN34	0.278535499373982	1
TBC1D3B	0.415037499278844	1
SCARB2	-0.349491734494396	1
GOLGA3	0.361637804689334	1
CBL	0.135159583281636	1
STAU1	0.393144893430001	1
IER3	0.41761144294267	1
CHTF8	0.25924282667142	1
ANKRD6	0.278535499373982	1
CETN2	0.321928094887362	1
EVC	0.312277924853643	1
ADAT1	0.321928094887362	1
7,00 LSM	0.306838758764422	1
COL10A1	0.363436302791631	1
SRBD1	0.145050332803283	1
SLC38A4	-0.316672369435867	1
CES2	-0.334000927187937	1
AKAP13	0.321928094887362	1
ABI1	0.331011199649801	1
HSD17B10	0.380744321724966	1
NR5A2	0.417017863407085	1
PLEKHA5	0.284729476933113	1
PTHLH	0.284729476933113	1
CHCHD1	0.376969458445324	1
HNF4A	-0.406625259462644	1
NCL	0.271302021817394	1
HNRNPK	0.34866447735949	1
ALKBH5	0.369233809665719	1
SLC16A3	0.189270351161739	1
POLD4	-0.280495375900016	1
BCL7A	0.319689622691363	1
CENPX	0.330916878114617	1
AVPI1	0.14914343930581	1
ZNF485	0.14914343930581	1
BMPR2	-0.391767719955997	1
HACD2	0.409984271552558	1
KIF11	0.163975735111126	1
CBX3	0.395928676331139	1
ABCF1	0.35868664489748	1
JOSD2	0.249978253008347	1
DROSHA	0.367208974188229	1
PSMD7	0.34577483684173	1
FMO5	-0.394077880643197	1
SPP2	-0.251538766995964	1
HSPA1B	0.403896941673643	1
ACADVL	-0.328054197684204	1
ABCA1	-0.29176612437711	1
GTF2I	0.356143810225275	1
IGFBP3	0.401880596075139	1
MTMR3	0.19417254768899	1
KPNB1	0.40357838390378	1
MOXD1	-0.272079545436801	1
RUVBL2	0.377069649079823	1
ANGPTL3	-0.2203900684253	1
AASDHPPT	0.314873337353412	1
PRC1	0.216491819896764	1
HSD11B2	0.214594050776041	1
ARHGEF16	0.243925582886089	1
NUP58	0.148644081355135	1
RFTN1	0.15094189807474	1
SH2D3A	0.247217700371019	1
OTX1	0.104969559601543	1
RRAGB	0.264972210075286	1
CCL14	-0.370562870138239	1
MCM5	0.36564947231668	1
LEPROT	0.236298023361666	1
NYNRIN	-0.210217707390346	1
3,00 VNN	-0.218423519133502	1
16,00 ARL	0.29876211030832	1
EPAS1	-0.349449157651267	1
SP2	-0.0630097975258002	1
ZNF22	0.364663976763724	1
RGS5	-0.387023123109247	1
ADAMTS1	0.0104923738176422	1
CLN6	0.259087221317131	1
OAF	-0.344911412888201	1
TBC1D2B	0.358793388639224	1
STK19	0.202816882999687	1
SRGAP1	0.360175564244325	1
DMTN	0.304257068560307	1
ZNF32	0.395137941841139	1
SLC9A3	-0.351472370501378	1
TP53BP1	0.309104054529779	1
CTSK	-0.373458395527444	1
HSD17B6	-0.347923303420307	1
SRSF5	-0.297904865680846	1
USP13	0.254183488251528	1
MSL1	0.337441094258687	1
LRRC14	0.122619286663956	1
WDR18	0.251061764167718	1
RNASE4	-0.323294930651268	1
DARS2	0.0909084961982105	1
NPRL3	0.301890341650817	1
SDCBP2	0.185555653156076	1
PPP1CC	-0.00799279075353077	1
BCAT2	0.281412935148648	1
PIN1	0.343301745679929	1
HIST1H2BN	0.37851162325373	1
APOC4	-0.426533138116673	1
TGFBR2	-0.334918933407123	1
CSRNP2	0.206450877467426	1
FLNC	0.127755547198373	1
INTS1	0.246160587269398	1
FOXJ3	0.276209794581527	1
BEX3	0.353459249984201	1
AJUBA	0.383003671639131	1
TMC4	0.252063288012791	1
GATM	-0.391716425044224	1
CYP26B1	0.260866569151084	1
DNAJA1	0.35679235824289	1
OPLAH	0.282399730700725	1
VDAC1	-0.227023870068094	1
RGS9	0.17306470897288	1
TM4SF1	0.411630897835594	1
SNRPF	0.224123309415564	1
PTGFR	0.196142522178623	1
S100A16	0.337581359198848	1
CLDN7	0.329064276168991	1
MACC1	0.205584133649894	1
TIFA	0.160464672193246	1
UBE2T	0.160464672193246	1
PPP1R15B	0.358135108044367	1
CNKSR3	0.361266242837863	1
RIC8B	0.344648171387446	1
GABARAPL2	0.360089089880953	1
HSPBP1	0.194378045166851	1
PRPSAP1	0.333423733725192	1
PHLDB2	0.376442253966266	1
ACTB	0.16769590107772	1
NFIC	0.145050332803283	1
NCAPD3	0.157952359776237	1
EI24	0.292553492753849	1
DDX23	0.385891153619327	1
RBBP5	0.173767067736706	1
XYLT2	0.120294233717712	1
STX2	0.371448230731161	1
OPA3	0.175849835399418	1
MAP2	0.206450877467426	1
OGFOD1	0.0838315908034707	1
OS9	0.301169534720565	1
KLHL5	-0.322947307251115	1
TMED1	0.0242475462466773	1
NUSAP1	0.267104070142841	1
EIF4H	0.28436854751267	1
DDX55	0.240134003723715	1
FSTL3	0.406625259462644	1
ZNF30	0.171480467944354	1
CYP1B1	-0.38163434101163	1
DOK1	0.186011985609949	1
DIPK1A	-0.301169534720565	1
DTD2	0.308122295362332	1
CEP95	0.281570357271221	1
INHBA	0.457279947782249	1
MAPRE1	0.366782330671623	1
BUD23	0.268105395381216	1
MGST1	-0.276124405274238	1
VBP1	0.273451021779132	1
KIN	0.271302021817394	1
COPZ1	0.24168257125095	1
UNC50	0.252542032016152	1
AP3M1	0.346450414021431	1
CYTIP	-0.297266040653093	1
MBD3	0.200077835448913	1
RAB18	0.311742611041029	1
NREP	0.164229395778309	1
BAHCC1	0.159780444036769	1
PGAM5	0.210896782498618	1
SLC22A18	-0.326810316267109	1
SERPINA5	-0.321928094887362	1
DUS1L	0.302847353321657	1
BAMBI	0.309104054529779	1
PRKCZ	0.227951946678348	1
KIF1BP	0.246639967583125	1
UGT2B10	-0.21215323683161	1
CPNE2	0.243042930646328	1
C9	-0.243042930646328	1
CD52	-0.379413589548123	1
NAMPT	0.0308060467811743	1
REPIN1	0.321928094887362	1
PLA2G4C	0.229481846122767	1
AP1G2	0.240134003723715	1
PLIN2	-0.362570079384708	1
CDK12	0.263034405833794	1
RASAL2	0.27399361782366	1
LINS1	0.178970141045319	1
CYP27A1	-0.409875794163065	1
MUC1	0.296393002780225	1
DBNDD1	0.287098110724263	1
COL9A2	0.144389909335175	1
APOM	-0.444099964881307	1
TRIM28	0.391082767127121	1
ARRB1	-0.210896782498618	1
CAPG	0.298081352932995	1
ARPC1B	0.241489479234951	1
LARS2	0.13245029602365	1
RNPEP	0.289506617194985	1
MLH3	0.165423609207371	1
SLC26A2	-0.256636634635643	1
BAHD1	0.240051087832955	1
CCL28	0.15200309344505	1
FBLN5	-0.396758765560535	1
GOLT1A	-0.270647589943669	1
BOLA1	0.0986842748594069	1
PFDN6	0.399270183420527	1
UNC5CL	0.380142708832658	1
LDLRAD4	0.222392421336448	1
CAPN6	0.174678531412947	1
VRK2	0.30954437043153	1
FRAS1	0.304257068560307	1
TENT4A	0.295006795572074	1
ASAP1	0.337034987277571	1
SRSF8	0.0916304754655683	1
PXN	-0.0103419442214588	1
GALNT18	0.277228287416548	1
PYCR1	0.277228287416548	1
TBL1XR1	0.291302130856599	1
LTBR	0.365396123463472	1
IGKV4-1	-0.548125732540785	1
PHF10	-0.339850002884625	1
RAD54L2	0.154722594798642	1
CREB3L3	-0.339088646045545	1
JUN	0.370183263494583	1
DCAF7	0.325875279404025	1
TM4SF18	0.29876211030832	1
TMED6	0.14914343930581	1
TRIP13	0.14914343930581	1
KAZALD1	0.14914343930581	1
FBXL12	0.208317236124725	1
CD164	-0.380370367390024	1
RARRES2	-0.329900808194303	1
SAA1	-0.417990816668191	1
PSME2	0.369233809665719	1
ATG14	0.211504105193712	1
PPP1R15A	0.339850002884625	1
ZXDC	0.165737204478879	1
TADA3	0.356485316923731	1
RIBC2	0.136204383598311	1
KIAA1109	-0.290677160902923	1
DENND4A	-0.0455146592523685	1
DPYSL2	-0.314510623324879	1
NUCKS1	0.286994304777975	1
NME4	0.309104054529779	1
HIST1H4E	0.365549316459728	1
DMKN	0.204617719608472	1
MTCL1	0.206450877467426	1
ZFP28	0.127755547198373	1
HNRNPA0	0.348377195209764	1
AACS	0.212729323985728	1
PHYKPL	-0.295455883526171	1
TP53	0.372912023606167	1
RNASE1	-0.384010603658219	1
SEPTIN2	0.203241320991536	1
CLIP4	0.275634442613427	1
TMEM265	0.333609899934998	1
B4GALT5	0.24297675349254	1
HYOU1	-0.216317906926764	1
ATP5F1B	0.262476411225836	1
EMG1	0.246639967583125	1
TRABD2B	0.263034405833794	1
XIAP	0.236700258020331	1
HHEX	0.395928676331139	1
ZNF618	0.254572827085597	1
VEGFA	0.407769498814804	1
CTHRC1	0.200024608307994	1
STK10	-0.181169758609935	1
TMSB4X	-0.180774129408396	1
PARK7	0.240688246927185	1
C6orf89	0.364488557115408	1
FOSL2	0.242856523896163	1
ADCY9	0.20909559872299	1
CAPZA2	0.26960705975728	1
DVL3	0.184424571137427	1
FMNL3	-0.196800707433707	1
CDHR2	-0.196142522178623	1
MEAF6	0.310642287340847	1
FZD4	-0.260866569151084	1
TNFSF14	-0.355761689963238	1
GTF2IRD1	0.191048293008067	1
SPRED1	0.247927513443585	1
CTDP1	0.180572245641821	1
KHDRBS1	0.289506617194985	1
IGSF3	0.194378045166851	1
C12orf49	0.020037753236545	1
TMX2	0.233490130219778	1
CMTM3	0.34617564113404	1
FANCL	0.276209794581527	1
TRMT6	0.226275855823676	1
CDC27	0.028758992981424	1
DZIP1L	0.172836596862215	1
GLS	0.350497247084133	1
NEDD1	0.115477217419936	1
TAF8	0.191141487352008	1
SZRD1	0.373153418242535	1
MAZ	0.374395514781498	1
TKFC	0.312277924853643	1
SLC9A3R1	0.35434957257974	1
TCEA3	-0.354108500636512	1
GTPBP4	0.334068657759575	1
SYS1	0.267283878835152	1
IGFALS	0.183864192400186	1
SYNDIG1	0.183864192400186	1
COLCA2	0.183864192400186	1
ANKRD65	0.183864192400186	1
HOOK1	0.314873337353412	1
UAP1	-0.29176612437711	1
SNRPG	0.276517635197416	1
FAM98A	0.202188850613267	1
DGCR2	0.25924282667142	1
CASP4	-0.333294349837307	1
SH3BGR	0.182203331220749	1
MRTO4	0.148391839892671	1
ZFP36L1	0.314635602321006	1
SH3BP5L	0.233199176293031	1
CREM	-0.337500898807823	1
HPS6	0.0130561528254464	1
RASGRP2	-0.229867541898594	1
RHOQ	-0.0867116331933309	1
VPS28	0.235530890795572	1
MAPK13	0.297266040653093	1
FAM162A	-0.319541502050484	1
ABCA6	-0.247217700371019	1
CDK14	0.200077835448913	1
RILPL1	0.228531558433854	1
TXNDC9	0	1
ITGA11	0.256972653046593	1
ADK	0.285091326706991	1
ICA1L	0.147753620443692	1
KBTBD7	0.147753620443692	1
PIP4K2A	-0.12199052437861	1
DENND10	-0.326103770858556	1
RALGAPA1	0.200077835448913	1
USF2	-0.190199417006	1
MAPK12	-0.247217700371019	1
ZNF692	0.239338313390437	1
MCM3AP	0.326360341202623	1
ANAPC7	0.0751014552407187	1
HNRNPA2B1	0.315558570011635	1
LRRC47	0.280736407567253	1
PDPR	0.247927513443585	1
ZNF8	0.171368418311981	1
PYGO2	0.349334252228014	1
ZNF708	0.240134003723715	1
TRNP1	0.105182236692057	1
ZC3H12A	0.216811389073148	1
MVD	0.269186632815389	1
CDH11	-0.00708942478631913	1
RABL6	0.30732368197859	1
NOP56	0.256098358623418	1
TGFBRAP1	0.164386817900882	1
SERPINB8	0.158989523761157	1
ZNF70	0.158989523761157	1
NR1H4	-0.284143432427892	1
NSUN4	0.21501289097085	1
HIST1H2AI	0.186011985609949	1
CDC42EP4	0.157952359776237	1
GRM8	0.260866569151084	1
DIP2A	0.310340120612151	1
MTMR10	0.247927513443585	1
POSTN	0.335790748269108	1
MYO5A	-0.289506617194985	1
HSPE1	0.280107919192735	1
RNF121	0.237394584675695	1
YDJC	0.202816882999687	1
PTP4A3	0.0367585500101175	1
PPWD1	-0.138605238229507	1
ATAD2B	0.118055761521712	1
PBLD	-0.364874704540749	1
MARVELD3	0.218423519133502	1
TM7SF3	0.342524999494476	1
SLC6A1	-0.249978253008347	1
GRB14	0.315096061404937	1
SEZ6L2	-0.29876211030832	1
ARHGEF5	0.100401896957838	1
GPRC5B	0.261386552952312	1
CHTOP	0.343541907993425	1
HNRNPUL1	0.312488399001057	1
IGF1R	0.253384235800074	1
SEC24B	-0.30954437043153	1
CSPP1	0.229867541898594	1
ACSM5	-0.304257068560307	1
RANGAP1	0.345135486048687	1
DNAH14	0.209792384556815	1
PISD	0.308122295362332	1
EXT1	0.319372389983606	1
DOP1A	0.0356239097307214	1
EFNA1	-0.263034405833794	1
DNPH1	0.365396123463472	1
EEF1AKMT2	-0.260960077595936	1
EFTUD2	0.256339753259786	1
XRCC6	0.320462685882864	1
GATD1	0.211975805391109	1
CCDC186	-0.189270351161739	1
NAPEPLD	0.201633861169651	1
ECSCR	0.0123837244558324	1
IQCE	0.137503523749935	1
AK4	-0.265238676760524	1
ZCCHC24	-0.328622747461371	1
2,00 LSM	0.325986311461716	1
SIRPA	0.139930261144475	1
IRF7	-0.30954437043153	1
OTULIN	0.233888060174277	1
ZFR	0.358453970912476	1
TRADD	0.18997094364407	1
PAQR7	0.0867116331933309	1
MT1E	0.32930762525296	1
SOBP	-0.226275855823676	1
POLDIP3	0.335420331215476	1
STAT1	0.408911396482002	1
CLIC1	0.259690962759424	1
TRBC1	-0.336049203132015	1
NCKIPSD	-0.0242475462466773	1
WDR1	-0.0056465631411422	1
SAT2	-0.384663850235325	1
PPP1R14C	0.174678531412947	1
KIF23	0.119739244274095	1
SFRP4	0.32996541395278	1
UBFD1	0.326360341202623	1
PNPO	0.330148601692331	1
ERMP1	-0.138706270831592	1
LGALS1	0.235045309280121	1
C21orf91	-0.229867541898594	1
URB1	0.290590128354355	1
A1CF	-0.315355440963876	1
NAA25	0.207324973247506	1
MTLN	0.252980741169871	1
UQCRQ	-0.239187663879426	1
EPS15	-0.197301440373618	1
MGMT	-0.279382399921277	1
USP6NL	0.273018494406416	1
AATF	0.273018494406416	1
KIAA0930	0.306888695423221	1
ARHGAP12	0.274622380109006	1
PIP4K2B	0.280736407567253	1
RABGGTB	-0.200697350237129	1
SERBP1	-0.262296643076275	1
IL6ST	-0.32087078810432	1
MTMR4	0.133266530863464	1
BDP1	-0.280107919192735	1
PCBP2	0.240666592805339	1
CYSTM1	0.219445137286111	1
FSCN1	0.360294534684412	1
MYO1F	-0.252063288012791	1
EDEM3	-0.0547429645944318	1
GTF2F1	0.15417093012776	1
HPR	-0.14914343930581	1
PKIG	-0.018615678167347	1
TMC8	-0.265238676760524	1
TRIM27	0.374395514781498	1
COX14	0.320040985343097	1
THNSL2	0.273018494406416	1
PARP6	0.23769155771933	1
MAB21L2	0.174330180562313	1
UPB1	-0.288345494362981	1
DNAJC10	0.360589715256467	1
ERVK3-1	0.209792384556815	1
CENPM	0.14914343930581	1
PI4KB	0.0662336984000869	1
TFDP1	0.337441094258687	1
CTSA	-0.29005757960034	1
DDX6	0.2784644464034	1
DNAJC16	0.178970141045319	1
PHETA1	0.136204383598311	1
ELFN1	-0.136204383598311	1
SPATC1L	-0.136204383598311	1
TRIM45	0.192645077942396	1
PTRHD1	-0.280107919192735	1
KLHL22	0.248576353140103	1
NDUFB9	0.286304185156641	1
C1QTNF6	0.273760812426852	1
KLF5	0.20387233336565	1
PCDHGB3	0.123148230772865	1
SLC17A9	-0.0894981508391025	1
ZNF592	0.319617934200161	1
GATC	0.135159583281636	1
ZNF236	0.0995356735509142	1
SEMA3C	0.304854581528421	1
ATL2	0.101086125114315	1
TOGARAM1	0.183864192400186	1
PLXND1	-0.281068328664056	1
BST2	-0.334419039070559	1
GLO1	0.370715168293549	1
RAB11FIP5	0.251061764167718	1
TGIF2	0.265238676760524	1
RERE	0.34418090173449	1
WDTC1	0.242856523896163	1
ATP6V0E1	0.110644063683992	1
MPPED2	-0.17306470897288	1
DDX27	0.214124805352847	1
PIAS4	0.261124815825162	1
YTHDF2	0.172180975382681	1
CTIF	0.167944637314071	1
SEC61G	0.330570709767967	1
AXIN1	0.190942782711395	1
FDX2	0.224123309415564	1
OSBP	-0.238786859587117	1
TSPAN4	0.319756995845735	1
SRF	0.236067358233524	1
NTPCR	0.115477217419936	1
CERS2	-0.270511016360864	1
COL4A4	-0.245112497836531	1
ANKRD52	0.232173442129033	1
PHF1	0.301655699861101	1
ZDHHC1	0.285091326706991	1
NACC1	0.292781749227846	1
JMJD8	0.239007135187344	1
TRIT1	0.168397531695718	1
PRCC	0.327294604637178	1
PINX1	0.103093492964103	1
NKD2	0.184424571137427	1
ACSM1	-0.204617719608472	1
DSP	0.410861823307651	1
CYP2C8	-0.253756592245783	1
ZNF276	0.143364175171177	1
TTC37	-0.217805151840796	1
KPNA4	0.241008099503795	1
CST3	-0.279005362745577	1
TTC39A	0.183446141095931	1
DESI1	-0.195724470874368	1
TPX2	0.102685663974564	1
MALSU1	0.166009951438929	1
TC2N	-0.275107238134369	1
PNKP	0.0627357553479625	1
12,00 LSM	0.289506617194985	1
OGFOD2	0.265142068795785	1
KATNAL1	0.160464672193246	1
ITGA7	-0.160464672193246	1
VPS54	0.280552167091823	1
SPG21	-0.227133454327687	1
IFI44L	0.171480467944354	1
C19orf54	0.171480467944354	1
YRDC	0.171480467944354	1
VPS41	0.257387842692652	1
ENPEP	-0.245910228042585	1
HCST	-0.21864028647534	1
DTNBP1	0.150779952175609	1
B4GALNT4	0.315096061404937	1
TUFM	0.268615438097094	1
ELF3	0.364663976763724	1
STRADA	0.169925001442312	1
SLC25A3	0.258809819972069	1
CLEC2B	-0.305413008104346	1
DDX50	0.213244039122263	1
NAA60	0.353972348093112	1
REEP6	-0.219009781941796	1
CORIN	0.148098638989134	1
COL27A1	0.305413008104346	1
GPX3	-0.396890152568584	1
CCNY	0.276604104377872	1
CCDC92	-0.0192362188629174	1
CLEC7A	-0.250543461650597	1
AFAP1L1	-0.30732368197859	1
ARL4A	0.166009951438929	1
ZC3H4	0.30844486552374	1
LCP1	-0.356485316923731	1
PIGC	0.210566985939659	1
CFDP1	0.279522528622363	1
POLR3F	0.15754127698648	1
RNF44	0.263034405833794	1
SAMD1	0.335420331215476	1
SKAP1	-0.247927513443585	1
EBLN2	-0.147753620443692	1
ZNF764	0.147753620443692	1
GPR171	-0.147753620443692	1
PLLP	0.21864028647534	1
MDH1	0.225420114034016	1
ARG1	-0.383328639551506	1
ZNF605	0.16255301278596	1
AP2S1	0.161589142274248	1
MARCKSL1	0.363404730863521	1
NIPA1	0.28080910756177	1
1,00 LSM	0.288569497940931	1
AATK	0.158989523761157	1
PEX26	0.323944440485867	1
GLB1	-0.0641303374197155	1
ACTN4	0.345135486048687	1
POLR2K	0.308489720562558	1
DPYS	-0.258734268400168	1
MTA1	0.315096061404937	1
THBS1	0.312334546649247	1
COPG1	0.190578672660655	1
DYNC2H1	-0.134929580086109	1
IL2RG	-0.0114047632722494	1
CPEB4	-0.214124805352847	1
VARS2	0.207232614165442	1
MXI1	-0.346557761396077	1
GIMAP5	-0.299560281858908	1
RCN2	0.215337663802498	1
C11orf95	0.134017347971688	1
IFIT5	0.134017347971688	1
MIF	0.318464239583791	1
FXYD5	-0.321928094887362	1
GPR137B	-0.342232191342451	1
KCNIP2	-0.0948591863414413	1
PRXL2B	0.0109711178210032	1
NPLOC4	0.3636383467722	1
RSPH3	0.138706270831592	1
NABP2	0.310340120612151	1
CBX5	0.31315788525963	1
ANKLE2	0.349235440883098	1
PLD4	-0.146389486981523	1
FGD6	0.258311995591391	1
TGFB1	-0.37851162325373	1
CLYBL	0.0931094043914815	1
SYVN1	-0.253527320089418	1
QKI	-0.0462441847692279	1
PCSK7	0.287576590096586	1
MYL12B	0.345135486048687	1
TPPP3	0.0374747054186629	1
GAA	0.305292093295501	1
YWHAQ	0.0689866101913077	1
FCER1A	-0.212729323985728	1
SNRPD1	0.333737397176995	1
TINAGL1	-0.267104070142841	1
PARD6B	0.321928094887362	1
CORO1C	0.366597144221091	1
PPP1CA	0.231670234924458	1
NCOA5	0.254572827085597	1
KDM4C	0.267480310864986	1
RPRD2	0.294285339818234	1
EIF4A1	0.209368782329838	1
SLC66A2	0.134017347971688	1
CAVIN3	0.258152184454048	1
PAPSS1	0.300866479359533	1
SAFB	0.306661338234052	1
SSBP2	-0.154722594798642	1
NMT1	0.317858430578316	1
LMOD1	-0.263034405833794	1
NFATC2IP	0.0752881273042372	1
CSF2RA	0.243925582886089	1
AEBP2	0.117356950638159	1
HIST1H2BH	-0.199308808223407	1
GNL1	0.115477217419936	1
KLHL9	0.240051087832955	1
ITIH4	-0.269186632815389	1
MAGOHB	0.178970141045319	1
ZNF71	0.178970141045319	1
HECTD2	0.243669080966863	1
SLIT3	-0.272620454662992	1
NKTR	-0.139274788602128	1
NRG1	0.177396250873447	1
SDHA	0.216317906926764	1
MCM6	0.309955453221286	1
POLR3A	0.260866569151084	1
OLFM2	-0.261124815825162	1
TNS3	0.146841388329271	1
ZNF623	0.245476034449489	1
IDE	0.255257055242075	1
TUBGCP5	0.132894270497345	1
DOCK11	-0.21864028647534	1
SMAD4	0.130786607535354	1
4,00 LSM	0.325240828928198	1
SNU13	0.287896466312571	1
C6orf47	0.127755547198373	1
MST1R	0.195920209975257	1
PAQR9	0.183864192400186	1
BHLHA15	0.194378045166851	1
MLEC	0.21468157967283	1
ALCAM	0.0579473492092797	1
VEZF1	0.121136437501635	1
ITGB1BP1	0.214124805352847	1
NCK2	0.292607521217141	1
PRICKLE4	0.180572245641821	1
ZNF207	0.311659759433535	1
FBLIM1	0.34228115684353	1
TRBC2	-0.272620454662992	1
DOCK9	-0.263034405833794	1
CYREN	0.35434957257974	1
KCTD12	-0.313366081383939	1
PRDM11	0.143735477461449	1
COLEC11	-0.333126301492226	1
VSIR	-0.270647589943669	1
HIST1H4B	0.319820431925371	1
SFSWAP	0.108524456778169	1
ZYG11B	0.11150831521699	1
SMURF2	0.198904068414078	1
KIF5B	0.141043881455183	1
GTF3C6	-0.331409147898248	1
EVPL	0.182203331220749	1
RRP7A	0.312882955284355	1
PSMA7	0.209308407573978	1
CYP3A7	-0.197939377611909	1
ZMYND11	0.229481846122767	1
CYP4V2	-0.349334252228014	1
CUEDC1	0.273451021779132	1
GZMA	-0.204617719608472	1
WAC	0.291997888822315	1
KDM2A	0.175679676168119	1
IMPA1	0.0356239097307214	1
DAZAP2	0.209176801832284	1
ARID3B	0.0801703486839834	1
DNMT1	0.276124405274238	1
TTC23	0.139724763666613	1
RAB2B	0.0465425859370303	1
PCBP1	0.206090609007347	1
COL11A1	0.324272035355662	1
ANTXR1	0.269033146455237	1
PSMD4	0.295455883526171	1
APP	0.284633630595946	1
SOX12	0.192645077942396	1
NFAT5	0.308950240889152	1
WARS	0.238610931894576	1
BTBD10	0.224123309415564	1
ECHS1	-0.341556901636295	1
CDK19	0.249171752452048	1
C5AR1	0.116514008726425	1
RBM26	0.303780748177103	1
MCFD2	-0.215937399199148	1
GUF1	-0.10350457575386	1
PSMA5	0.310340120612151	1
9,00 F	-0.249978253008347	1
IFT74	0.189270351161739	1
CCAR2	0.205748665216576	1
SCRN1	0.229481846122767	1
CARM1	0.252542032016152	1
PSKH1	0.0989150260726872	1
BRD1	0.228818690495881	1
PALB2	0.166897308744744	1
GINS1	0.166897308744744	1
HIPK2	0.275234859439321	1
EDNRB	-0.202816882999687	1
BORA	0.183864192400186	1
OCLN	0.236536603656718	1
CREB3L1	-0.266645659386173	1
CRYM	0.190942782711395	1
INHBB	0.150779952175609	1
SYNPO	0.337695410745679	1
NONO	0.176030364091499	1
NRXN2	-0.192645077942396	1
CAPN12	-0.192645077942396	1
DLGAP4	0.186596033269591	1
COX5A	-0.325095373966045	1
MRTFA	0.347923303420307	1
KLK13	-0.171480467944354	1
TRIM55	-0.171480467944354	1
NAA15	0.0388192488905279	1
FARSB	0.146078259487945	1
SF3B4	0.169925001442312	1
PLIN3	0.287576590096586	1
CCL2	0.289506617194985	1
HPS4	0.276654015122922	1
RHOV	0.169925001442312	1
CHD9	0.226965151126272	1
SLC38A2	-0.263034405833794	1
ARID5B	-0.141355849245542	1
GSDMB	0.011972641666076	1
SLPI	0.308950240889152	1
DENND2D	-0.199672344836364	1
YWHAE	0.112474729258412	1
SULF2	-0.355094958822562	1
RNF34	0.109121722380113	1
VASP	0.349688788087976	1
CHPT1	-0.231815675223074	1
RBMX2	0.222392421336448	1
RNF187	-0.0821267667135619	1
SCP2	-0.286182433602419	1
HIST1H1B	0.242360837569044	1
PIGL	0.0746388008927559	1
PPIL4	0.113819899557162	1
ZBTB4	0.0415192694382667	1
GNA12	0.176877762084079	1
CNP	0.291462814160311	1
SLC8B1	0.0906025487809065	1
DCP1B	0.0906025487809065	1
UNG	0.224215156943266	1
HIP1R	0.195550809117807	1
PCBD1	-0.0397097098019714	1
CTTNBP2	0.174029399775049	1
MOCS2	-0.291603558030565	1
POR	-0.224372785464688	1
ALDH3A2	-0.332144490930499	1
B4GALT2	0.303780748177103	1
POLD2	0.253118936968711	1
COX6A1	0.227478036424748	1
MZT1	0.282638963773305	1
GRWD1	0.213244039122263	1
DSG2	0.156119201917282	1
ARMC6	0.171480467944354	1
ZC3H18	0.144873629386945	1
SPPL3	0.272620454662992	1
RNF2	0.204617719608472	1
SDC4	0.241928772822142	1
SLC25A17	0.0986842748594069	1
MS4A6A	-0.288797501898875	1
EIF3B	0.34564416386117	1
ACTA2	-0.177408934966105	1
XRN2	0.104697378666693	1
RC3H1	0.23288479515409	1
FBP1	-0.231730285915784	1
PEX10	0.15754127698648	1
ZBTB14	0.15754127698648	1
FCMR	-0.158989523761157	1
FBXO2	0.158989523761157	1
ZNF808	0.158989523761157	1
PSME1	0.21287535806844	1
SHARPIN	0.180572245641821	1
SRP54	0	1
ILKAP	0.0106472441995083	1
SSH1	0.134929580086109	1
POLR1C	0.207324973247506	1
MGST2	-0.2081081953302	1
MAP3K1	0.204140716780225	1
USP22	0.238966645871964	1
AKT1	0.0170735133589414	1
ZNF599	0.0787119760140405	1
PC	-0.20909559872299	1
TMEM19	0.153350776906796	1
GCNT2	0.178970141045319	1
ERC1	0.195724470874368	1
PLA2G12B	-0.220500361995239	1
ZMYM2	0.256972653046593	1
LYAR	0.192645077942396	1
SPRY4	0.0614005446641432	1
PRODH2	-0.147753620443692	1
ATG13	0.279459953746905	1
HAAO	0.180572245641821	1
HIST1H4A	0.383914981783063	1
PRPF31	0.20945336562895	1
CCNG1	-0.252980741169871	1
HIRIP3	3.05311331771918e-16	1
SLC22A1	-0.287098110724263	1
DCUN1D3	0.202629166515018	1
CITED2	-0.0548619350345184	1
RO60	0.296531317821881	1
NDRG3	0.263034405833794	1
ENPP2	-0.192645077942396	1
ELK1	-0.0798533076892147	1
LMBRD1	-0.29373120305671	1
GAS2	-0.158989523761157	1
PRKAR1B	0.265053573470446	1
ARID5A	-0.0229004021100788	1
ATP8B2	-0.157952359776237	1
ABCA8	-0.202816882999687	1
AKR1C3	0.298179492114754	1
PDZK1	0.221079089392416	1
PSMB3	0.279522528622363	1
SNF8	0.287696460068063	1
CYHR1	0.125530882083859	1
KMT2D	0.304393435594851	1
RANBP6	0.147753620443692	1
GRB7	0.165737204478879	1
TMEM256	-0.172836596862215	1
GOLM1	-0.269839583738908	1
PNPLA4	0.124447370924488	1
NFIX	0.172836596862216	1
THADA	0.120294233717712	1
AKNA	-0.263034405833794	1
TMPRSS6	-0.24473358909085	1
EBP	0.126633438531017	1
TRAF2	0.10350457575386	1
MOB3A	0.249171752452048	1
MIPOL1	0.146389486981523	1
LYRM4	0.179821037584812	1
ARHGEF10	0.206450877467427	1
CWC22	0.116409492115311	1
PGRMC2	-0.267104070142841	1
MAPK14	0.286304185156641	1
COL22A1	0.134929580086109	1
GCKR	-0.134929580086109	1
PFN1	0.183664288349029	1
CWC25	0.0624640869466536	1
CHD4	0.211054877402167	1
PTMS	0.209834839239911	1
CIAO2B	0.310021328203188	1
MSTO1	0.0874628412503395	1
MTAP	0.21501289097085	1
RPP21	0.292553492753849	1
TRIM47	0.235378062930928	1
SLIT2	-0.273451021779132	1
DUSP3	0.287281952080471	1
WDR75	0.141661149223591	1
BLOC1S6	0.00915999928547606	1
TRAPPC12	-0.273018494406416	1
SPATA17	0.133678435231969	1
DNAJC4	-0.113656781795567	1
EIF5	-0.209638148855701	1
RAD51AP1	0.12199052437861	1
LARGE2	0.12199052437861	1
UBAP1L	0.12199052437861	1
HSD17B8	0.12199052437861	1
APLNR	-0.204819791888498	1
CNBP	0.248161129352263	1
MPHOSPH10	0.227177483901825	1
HSP90AA1	0.21501289097085	1
NOL4L	0.183962834842595	1
ENG	-0.254220357063349	1
ALDH1L1	-0.256908303036952	1
CCDC3	-0.288505093349912	1
TTC7B	-0.0347654181606766	1
AAR2	0.143194635827791	1
D2HGDH	0.220688115124199	1
RASEF	0.201047518938093	1
ERCC3	0.116324117967232	1
TLNRD1	0.224215156943266	1
ZBTB45	0.0497530351970994	1
TSPO	0.326500824677186	1
FLAD1	0.272620454662992	1
KMT5C	0.142444265020205	1
DYNC1LI2	0.251132316777502	1
ECM2	-0.180572245641821	1
BAIAP2L2	-0.24473358909085	1
NCAPH	0.107915339166888	1
SBNO1	0.207804885113402	1
CGN	0.260960077595936	1
COA3	0.289506617194985	1
STAG2	0.131644005810471	1
IFI44	-0.230483833689996	1
SRPX	-0.239007135187344	1
CNPPD1	0.257157839497124	1
ADIPOR1	-0.129041945001739	1
INPPL1	0.178597303456763	1
TBCC	0.241972790305964	1
ZNF106	-0.230883882230087	1
STAP2	0.18286405714981	1
YARS2	0.21501289097085	1
LAPTM4A	0.232660756790275	1
CXCR4	-0.250226629533174	1
PTPRH	-0.182203331220749	1
PPP3CB	0.0280143761695966	1
DNAJB6	0.240134003723715	1
MTMR2	0.235628248493142	1
ETNK1	0.257157839497124	1
EZH1	0.222392421336448	1
GRB2	0.219313028404476	1
CDC6	0.189270351161739	1
MTM1	-0.168397531695718	1
LGR4	-0.317291684766644	1
TJP1	0.291048782003391	1
IMMT	0.0995356735509145	1
FARSA	0.0756642699320723	1
PAQR3	0.154722594798642	1
ACADSB	-0.190942782711395	1
NTAN1	-0.246160587269398	1
CPQ	-0.31673542566704	1
RUNX3	0.105933444749065	1
PPM1A	0.35954238668714	1
ZC4H2	0.174330180562313	1
SPTLC1	0.292553492753849	1
FRY	0.115477217419936	1
SWAP70	0.223896011926836	1
SAP30BP	0.293991218384239	1
SNAPC5	0.111508315216991	1
BCAM	0.323348769586989	1
NCKAP1	0.144705011453036	1
WNT7B	0.165423609207371	1
G6PC	-0.21864028647534	1
RBBP7	0.285402218862248	1
WASHC2A	0.236298023361666	1
ADRM1	0.161751069996612	1
ZDHHC5	0.185214872466908	1
MAPK8IP3	0.26960705975728	1
VAPB	0.230483833689996	1
ZNF766	0.070389327891398	1
GNAI3	0.26559011073755	1
NCOR1	-0.30732368197859	1
GASK1B	-0.161062432732516	1
SERPINA7	-0.177396250873447	1
OTULINL	0.0506260730699678	1
COX5B	0.148522524710088	1
MOB1A	0.263034405833794	1
SCFD2	0.189270351161739	1
RNF185	0.214124805352847	1
DOCK5	0.255559285271647	1
PKDCC	0.208946890271496	1
NSL1	0.0473057147783567	1
TMEM238	0.287576590096586	1
DAP3	0.0665977487290239	1
NPC2	-0.321928094887362	1
TRGV10	-0.182203331220749	1
KTN1	0.299118211979276	1
TMEM68	0.180572245641821	1
MTERF3	0.189477798863713	1
MPI	0.16255301278596	1
MICALL1	0.16255301278596	1
PACSIN3	0.131244533278252	1
ZNRF1	0.247310053540777	1
PARP16	0.0510741845942693	1
ZNF19	0.178970141045319	1
ST14	0.247310053540777	1
LMNA	0.238637751526327	1
TTC28	0.19854567938208	1
SEL1L	0.210217707390346	1
PTPRF	0.193879733594035	1
TMEM120A	-0.229481846122767	1
FAM193A	0.154328146391294	1
DDX18	0.284208428938204	1
ZNF830	0.116514008726425	1
RFC1	-0.295455883526171	1
EMC10	0.27026597506487	1
STAM2	0.288505093349912	1
YPEL5	-0.255096586409154	1
CDCA3	0.160464672193246	1
ACAA2	0.178597303456763	1
ZBTB47	-0.245476034449489	1
RBP5	-0.216811389073148	1
IGFBP7	-0.199617079689208	1
CXCL16	-0.253756592245783	1
PICK1	0.207324973247506	1
GNPDA1	0.213244039122263	1
BICRA	0.121678556588252	1
NFKBIB	0.15200309344505	1
TCERG1	-0.0101957671058884	1
CHST9	0.0914230277635948	1
HIST1H3A	0.157100961084729	1
TRIAP1	0.2081081953302	1
POP5	0.0598714559773987	1
LIMCH1	0.171368418311981	1
ANAPC1	0.180572245641821	1
SBNO2	0.318271071279273	1
C16orf72	0.150866665626628	1
TOR1A	0.0117771677763536	1
FURIN	-0.34383904559895	1
TMEM258	-0.124057992684983	1
CUL4A	0.286713402303304	1
LENG8	0.201633861169651	1
TPM1	0.249683210417482	1
ATIC	0.272079545436801	1
ADNP2	0.1045889012772	1
LRRC45	0.156119201917282	1
PPHLN1	0.110182917750423	1
IPO5	0.301304422761511	1
KIF13A	0.0395283641866375	1
ZNF165	0.169925001442312	1
SLC30A5	-0.138605238229507	1
KLRG1	-0.225881407416328	1
DIP2B	0.192645077942396	1
KLF13	-0.019899557437705	1
SLC38A3	-0.190942782711395	1
6,00 ARL	0.190942782711395	1
HIST2H2AB	0.295775807031394	1
GABBR1	0.118319967188761	1
CCND1	0.200077835448913	1
ALDH5A1	0.236298023361666	1
MIEF1	0.245476034449489	1
BCAT1	0.0506260730699678	1
ARHGAP26	-0.205584133649894	1
CASZ1	0.192645077942396	1
FAM49B	0.248437029620836	1
CREBZF	0.246355664687164	1
LTBP4	-0.308752706139629	1
C5orf24	0.0229004021100788	1
RAB3GAP2	0.178092322313711	1
ERV3-1	0.202105407191462	1
SH2D4A	0.0922585078519883	1
KLF15	-0.134017347971688	1
ALDH9A1	0.179909090014934	1
KIFC2	0.181329764714562	1
PEPD	0.232173442129033	1
LPCAT3	-0.235628248493142	1
CEP89	0.216811389073148	1
RAD51C	0.123382415505282	1
MEX3C	0.123382415505282	1
SRSF4	0.0207585601667973	1
METTL21A	0.061927749143202	1
TGFA	0.15754127698648	1
MBNL3	0.246793764826583	1
POLE3	0.187370135901722	1
INTS3	0.300013318458922	1
MCM4	0.178970141045319	1
ELMOD3	-0.0121747139461023	1
ZNF326	0.126532405928932	1
SMARCA4	0.204140716780225	1
CSNK1G2	0.302760684149404	1
SEPTIN1	-0.171368418311981	1
ZNF598	0.226965151126272	1
ARFGEF2	0.30367639033114	1
CHCHD5	0.11276793016195	1
ATF5	-0.236198220861478	1
RALGPS2	0.220768678856784	1
SHOC2	-0.235020029664197	1
SPARCL1	-0.270961321605423	1
TYSND1	0.171186650006224	1
FXYD6	-0.347923303420307	1
KCNC4	0.079434467494405	1
FASN	0.214504511906135	1
SIRT5	0.234465253637023	1
CCDC14	-0.0356239097307214	1
KDM3A	0.227951946678348	1
TXN	0.251538766995964	1
NT5C	0.287281952080471	1
WDR73	0.142740172116082	1
DCTN1	0.299560281858908	1
EIF4ENIF1	0.238159737194765	1
PSPH	0.256908303036952	1
PRPF4B	0.311708252569484	1
DGKD	0.174330180562313	1
ITPR3	0.241972790305964	1
DENND5B	-0.132894270497345	1
AP5Z1	-0.201633861169651	1
UBE2E2	-0.200912693925996	1
MAPKAP1	0.178597303456763	1
GDAP2	0.0114956388378294	1
GTPBP2	0.102361717629678	1
PPOX	0.163058281954046	1
SEPTIN6	-0.276517635197416	1
MILR1	-0.180572245641821	1
GHR	-0.180572245641821	1
C2orf72	0.304153393159386	1
ZNF841	-0.0766212816029123	1
CDYL2	0.150866665626628	1
ZNF235	0.0780025120012732	1
VTI1A	0.0108883161427362	1
SNX9	0.10764072318797	1
NDUFS8	0.140047960107696	1
TM9SF1	0.264703226194412	1
PDE8A	-0.209792384556815	1
TIMM17A	0.183962834842595	1
DDX52	0.205584133649894	1
MPLKIP	-0.285402218862248	1
MYLK	-0.282282290427072	1
BCAR1	0.123871658162169	1
ZNF432	0.184424571137427	1
GALNT2	-0.276383959492814	1
PLEKHG5	-0.20387233336565	1
OSMR	-0.235020029664197	1
INSIG1	-0.215728691055437	1
CCL19	-0.22431729826094	1
FBXL19	0.231325546106456	1
TSC1	0.0126000367796336	1
LAMA2	-0.343301745679929	1
MDFI	0.216811389073148	1
ISM1	0.184424571137427	1
AIFM2	0.278716028066064	1
MED11	-0.197599959885161	1
PCNX4	0.189661219503575	1
SETD4	0.225881407416328	1
HOXB3	-0.186011985609949	1
SENP2	-0.234465253637023	1
UNC5B	-0.0310268956206245	1
NR1H2	-0.163498732282879	1
TRAPPC11	-0.179821037584812	1
ARIH2	0.11276793016195	1
MYO1B	0.217453371524898	1
PPIL2	0.109121722380113	1
TOMM40L	0.175849835399418	1
SORBS2	0.293991218384239	1
UHRF1	0.143735477461449	1
LITAF	-0.155711142222611	1
RUSC2	0.0811367627254055	1
NCOA4	0.149226008774476	1
PARP10	0.0868048275372726	1
ZFC3H1	0.233363539157451	1
GIT2	0.213706693470226	1
NFIA	-0.254101281063786	1
SLC17A5	-0.178970141045319	1
GOT2	0.297201008984985	1
C8G	-0.273018494406416	1
MED27	0.145050332803283	1
EIF3A	-0.124370693005742	1
CNDP2	0.124545097938304	1
ZSWIM4	0.0970244543948647	1
RAI1	0.0721497857558354	1
AMOTL2	0.241888596962245	1
DPEP1	-0.257600519783165	1
FOXK2	0.2081081953302	1
PHRF1	0.254421275529086	1
INPP5F	-0.146389486981523	1
FLRT3	0.146389486981523	1
TMEM87B	0.1965886659311	1
TBL2	0.21735683143915	1
CRIM1	0.267399598395196	1
CCDC102A	0.169925001442312	1
PLEKHH3	0.229481846122767	1
SPECC1	0.0438542895894273	1
CXorf56	0.218834601923259	1
GADD45GIP1	0.298081352932995	1
MEX3A	0.209792384556815	1
PPID	0.209792384556815	1
TNFRSF1B	-0.209792384556815	1
DSTYK	0.143835772573652	1
AGMO	-0.130703691644594	1
HIST1H4F	-0.168505724356978	1
TMEM203	0.0630097975258002	1
DENND11	0.0798533076892147	1
GGT5	-0.192645077942396	1
KCTD13	0.0111405576052004	1
RING1	0.252607034383456	1
RRP1B	0.148391839892671	1
PRIMPOL	0.0506260730699678	1
ASB8	0.0506260730699678	1
BCAS3	0.155517577621287	1
EMC8	0.101879614019214	1
NDST2	0.144948335911099	1
C17orf75	0.0371529984174661	1
ABHD2	0.235628248493142	1
RFWD3	0.201047518938093	1
SCAF8	-0.0859732231098527	1
ZBTB5	0.156119201917282	1
EXOC8	0.147753620443692	1
AKAP8	0.275107238134369	1
SRSF6	0.278859372995476	1
LPGAT1	0.100632363106491	1
PID1	0.266786540694901	1
DHODH	-0.222392421336448	1
3,00 F	-0.219168520462161	1
GK5	0.167109985835258	1
CALR	0.202326798282342	1
COX8A	-0.237863830098888	1
VDR	-0.13245029602365	1
MLLT11	0.13245029602365	1
GSE1	0.236298023361666	1
IST1	0.220768678856784	1
ATP5MG	-0.25294558821021	1
PTER	0.0321804057491496	1
LPCAT4	0.0766212816029123	1
VKORC1L1	0.281286110390016	1
FBLN1	-0.151007788099683	1
MCCC1	0.108524456778169	1
MYO9B	-0.0209089897629808	1
GRSF1	0.272079545436801	1
SRRT	0.158147833665959	1
USP36	0.179168845685932	1
CYB5B	0.268105395381216	1
MX1	-0.0579473492092796	1
TULP3	0.200532987372709	1
DNAJC1	-0.226068079479846	1
MALT1	0.172639386139349	1
CDKN3	0.134929580086109	1
POLR3B	0.146389486981523	1
SMAD6	0.249720052552913	1
COA1	0.0729315224538509	1
WASHC4	0.264647256802095	1
HIP1	0.223896011926836	1
ABHD17B	-0.0381351288867709	1
TMEM65	-0.024045473966651	1
KHDC4	0.299013702939361	1
OXA1L	-0.242134325197904	1
ITM2C	-0.153246260295682	1
RNF111	0.210419779670372	1
SNX14	-0.255559285271647	1
PAICS	0.102685663974564	1
UBE2I	0.131244533278252	1
WDR45B	0.130060540564373	1
TMEM184A	0.20387233336565	1
SIGIRR	-0.212408332763826	1
SNCG	-0.161589142274248	1
CALU	0.218305463813205	1
CXXC1	-0.15200309344505	1
PEX2	0.288569497940931	1
MKRN2	-0.0733731863302194	1
U2SURP	0.227667363377122	1
CPVL	-0.200697350237129	1
CLDN3	0.195920209975257	1
EVL	-0.197358231565425	1
BLMH	0.197036847059554	1
QPRT	-0.0898855035171952	1
TMEM163	-0.233199176293031	1
ANO1	0.317858430578316	1
UBR7	0.163975735111126	1
3,00 NPR	0.202188850613267	1
BAG1	-0.277007348386398	1
SHISAL2A	0.133678435231969	1
SLC26A6	0.133678435231969	1
PSORS1C1	0.133678435231969	1
ZNF239	0.133678435231969	1
GLB1L2	0.133678435231969	1
UBAC2	0.145850866463455	1
CTPS2	0.181329764714562	1
ALKAL2	0.248576353140103	1
CDKN1A	0	1
EMC4	0.292607521217141	1
DEDD2	0.195920209975257	1
TARS	0.320040985343097	1
AMOTL1	0.305808429524085	1
COL5A1	0.00378164054242647	1
TMEM70	0.202188850613267	1
NADK	0.095860015407516	1
CCDC6	0.210679000772658	1
QPCTL	0.134929580086109	1
CD320	0.233888060174277	1
NEMF	0.272252935863172	1
GCLC	0.257600519783165	1
P4HA1	-0.21735683143915	1
EXOC6B	0.0655883416275769	1
TLE2	-0.217098121666935	1
PPP1R3E	-0.180572245641821	1
TIMM44	0.206450877467427	1
MRNIP	-0.0353330731122807	1
MICAL3	0.15200309344505	1
ANP32E	0.236606280556149	1
IGLC1	-0.565597175854225	1
POMGNT1	0.251538766995964	1
SLC35E2A	0.18286405714981	1
LOXL4	0.11150831521699	1
ANKRD10	0.179706022234898	1
IPO4	0.153350776906796	1
ECSIT	0.12075215946061	1
FGD4	0.259759273800933	1
ATP11A	0.253118936968711	1
PDGFRB	-0.11509316443194	1
TCEAL4	0.247553419044785	1
FOXJ1	0.12199052437861	1
GDNF	0.12199052437861	1
FZD5	0.158697746019058	1
PCDHGA7	0.120854394874386	1
GCFC2	0.120854394874386	1
DDA1	0.120854394874386	1
ABHD16A	0.230483833689996	1
SERINC1	-0.249978253008347	1
HIST1H2BD	0.278716028066063	1
HLA-DMB	-0.261492241025388	1
WSB1	-0.1426043954428	1
DHX58	0.156119201917282	1
AS3MT	-0.156119201917282	1
GPBAR1	-0.175849835399418	1
CBR1	0	1
YEATS2	0.225881407416328	1
UBE2J2	0.25583890442959	1
PCOLCE	-0.250226629533173	1
NR2F2	0.247437550782775	1
ADI1	-0.253286429282232	1
PDPK1	0.181240314670146	1
ZNF140	0.0867116331933309	1
NME7	0.165423609207371	1
[truncated: 7,542 more rows]

## Sheet: DifferentialGeneExpression #A5
Gene Name	avg_log2FC	p_val_adj
CAVIN2	0.38060400221497	0.00541795721221497
ARL4C	0.53051471669878	0.0080856344420534
3,00 DKK	0.56730383422465	0.0429587166762203
PTPRF	0.407948074492525	0.0504575361746706
CD53	0.0430687218918861	0.0529480589023275
ACTA2	0.51789225797673	0.113313115396859
COL3A1	0.609692943123847	0.172351200993309
CASP8AP2	0.335348610649684	0.205803898594626
PDGFRB	0.541612425582111	0.243362503128753
HSPH1	0.330389673635558	0.250104776596817
KRT7	0.514573172829758	0.335747789302764
TNFRSF12A	0.364996816779248	0.345007396405858
TMEM139	0.189033824390017	0.361376183600258
NPC2	-0.0430687218918859	0.433756962433104
UBR1	0.242856523896163	0.533653100068396
TM4SF4	0.324350757154218	0.566060798956767
LAMA5	0.403632736006594	0.635017584186473
PDGFA	0.168819064216143	0.637838892617174
ACE	0.16349873228288	0.797050004325298
ZNF44	0.16349873228288	0.797050004325298
BCAR3	0.16349873228288	0.797050004325311
TAF6L	0.16349873228288	0.797050004325323
GNAQ	-0.0293439615821443	0.85644081440468
ZNF445	0.108934371553164	0.868967327833693
HCFC1R1	0.455451767724752	0.954443982987808
COL1A2	0.577503730664655	1
MBD2	0.0646090814230765	1
PLCB3	0.3298477581836	1
C6orf89	0.264897149850984	1
OLFML3	0.128897733182257	1
COL1A1	0.533432200081074	1
ARID4A	0.234465253637023	1
ITGA7	0.236606280556149	1
ASB1	0.0995356735509145	1
TSEN54	0.142444265020205	1
HDAC5	0.326360341202623	1
PODN	0.312590230308026	1
SPIN1	0.434182548545547	1
PABPC4	-0.0308609637047605	1
TMEM158	0.150559676575381	1
DAGLA	0.150559676575381	1
PHLDB1	0.242570303274078	1
RALY	0.245979241654064	1
PRPF3	0.258734268400168	1
CAV2	0.3298477581836	1
FBXO9	0.247927513443585	1
RDH14	0.228268987673117	1
KLHL2	0.362570079384708	1
SFRP1	0.398989558046974	1
GABRP	0.362570079384708	1
DCDC2	0.306427001347175	1
TMEM123	0.179323699444562	1
LOXL1	0.307181509518176	1
ANAPC2	0.247217700371019	1
BAD	0.215389033598686	1
APOC3	-0.263034405833794	1
CDC42BPB	0.319820431925371	1
ARIH1	0.213403638109193	1
RARA	0.249978253008347	1
KIAA1755	0.222392421336448	1
MCCC1	0.0115879742752119	1
FAF2	0.268488835925902	1
CEP250	0.274439169106043	1
LBH	0.255500733148386	1
MYOF	0.30610312772568	1
SNAP25	0.141176062960694	1
SF3B5	-0.185111405256988	1
UBXN11	0.272079545436801	1
QKI	0.281631624711124	1
BGN	0.396551928433666	1
JRK	0.302562770020431	1
SYDE1	0.124447370924488	1
EP300	0.314381285834014	1
1,00 PES	0.374065718222538	1
ZNF331	0.117569596381176	1
PLTP	0.334419039070559	1
CRISPLD2	0.347923303420307	1
REG1A	-0.600904044590178	1
ACAA1	0.109877617772374	1
PLXDC1	0.233797184608697	1
CCDC68	0.210217707390346	1
SGPP1	0.0676387168753633	1
KLC1	0.31685710533994	1
USP39	0.232362710091376	1
LMCD1	0.326810316267109	1
RAB24	0.15754127698648	1
PPARGC1A	0.288569497940931	1
ZNF444	0.220500361995239	1
PPP4R1	0.242074787198148	1
MCAM	0.372477037050798	1
RIC8B	0.204617719608472	1
EIF2S3	0.125530882083859	1
TACC2	0.29176612437711	1
PTP4A3	0.303616216610421	1
MYLK	0.383704292474052	1
NAPRT	0.0293439615821443	1
S100A6	0.581642142429545	1
C5AR1	0.218423519133502	1
ZNF467	0.18727856819258	1
TRIM4	0.293046974900233	1
EPOR	0.174678531412947	1
ZNF598	0.31685710533994	1
ZFP36L1	0.264703226194412	1
LAMB1	0.379287474329642	1
COL4A2	0.44491454061346	1
ACOT8	0.122335542924052	1
LARS	0.311586150665903	1
EEF2	0.232622530083131	1
MEGF6	0.406625259462644	1
TOMM5	0.0885366746016574	1
COL6A3	0.461851958398793	1
BAG1	0.413043449146756	1
DHX30	0.281570357271221	1
MDFI	0.297904865680846	1
CAPZB	0.0295947821882957	1
IFT20	0.31734082539171	1
BRD4	0.178337241258512	1
RYBP	0.242074787198148	1
CMTM1	0.210217707390346	1
TMEM238	0.096573259695053	1
TMEM219	0.387023123109247	1
FBXO28	0.190942782711395	1
CCDC50	0.304334034872624	1
LRRC40	0.197939377611909	1
GEM	0.222392421336448	1
CDIPT	0.319541502050484	1
CEP170	0.0962153152593032	1
NME3	0.169925001442313	1
WDR81	0.158429362604483	1
ST3GAL1	0.300305283187567	1
ITGA5	0.300305283187567	1
TMEM256	0.247927513443585	1
TTC8	0.208317236124725	1
RBM14	0.267104070142841	1
CUL7	0.220599139513397	1
CHRD	0.243925582886089	1
FTL	-0.24845315380262	1
LAS1L	-0.0104923738176422	1
FAM102A	0.35889442124131	1
PLSCR1	0.246160587269398	1
PLP2	0.251061764167718	1
MACO1	0.105353000146228	1
CMTM3	0.102685663974564	1
STAT2	0.17730453180791	1
RAB13	0.365396123463472	1
PLAAT4	0.326228232320988	1
LAMC3	0.266786540694901	1
GOT2	-0.0995356735509145	1
RPUSD3	0.174678531412947	1
SLC11A1	0.111031312388744	1
UBXN1	0.149377624038227	1
APOC2	-0.2741235844956	1
MAP3K1	0.161967479663393	1
GABARAP	0.305317132042447	1
DEPP1	0.421956913218634	1
PKNOX1	0.168397531695718	1
EPCAM	0.116514008726425	1
COLEC11	0.356934544715276	1
KIF13B	0.237863830098888	1
CDH5	0.28080910756177	1
SREBF1	0.29373120305671	1
RCBTB1	0.123382415505282	1
SRSF2	0.319541502050484	1
FAM32A	0.23395717296937	1
FLNA	0.341380457553535	1
CAVIN3	0.398917833915567	1
SLC39A13	0.0937821463206169	1
FAM3C	-0.0452292539929979	1
LZTS2	0.228268987673117	1
DYNC1H1	0.230954434839872	1
PLAT	0.256908303036952	1
SRPX2	0.104336659814736	1
PTK7	0.373458395527444	1
BABAM1	0.330916878114617	1
FAM89B	0.271912557180246	1
TINAGL1	0.263034405833794	1
TIMP1	0.287331754280828	1
BUD23	0.127111917903339	1
APOA2	-0.336419221572895	1
CUEDC2	0.350687087868786	1
NDEL1	0.254572827085597	1
CDK8	0.17306470897288	1
IGLV3-1	0.600392541290762	1
HSD17B10	0.305936062119461	1
CERK	0.208317236124725	1
PTPRS	0.196142522178623	1
COA3	0.0313641709093352	1
BOLA3	0.21864028647534	1
SLCO3A1	0.0655883416275769	1
PKD2	0.299560281858908	1
VASH1	0.256339753259786	1
NDUFAF5	0.120294233717712	1
APP	0.296920399986204	1
APOB	-0.31114825613412	1
GLIPR1	0.121678556588252	1
SMARCD2	0.130703691644594	1
RRAS2	0.258533013598853	1
COL16A1	0.278101853922736	1
FBXO7	0.0931094043914812	1
CMC1	0.192645077942396	1
NUDT3	0.211504105193712	1
NISCH	0.286304185156641	1
FBXO2	0.174678531412947	1
DERL1	-0.0521512820511068	1
RELCH	0.239007135187344	1
RAB27A	-0.178597303456763	1
SLAIN2	0.263034405833794	1
ANAPC7	0.245112497836531	1
ZNF326	0.245112497836531	1
NOD1	0.161967479663393	1
CEP170B	0.163058281954046	1
SLC25A36	0.14914343930581	1
ZNF385A	0.14914343930581	1
PSKH1	0.186768511605726	1
LARP1	0.252063288012791	1
BLMH	-0.0931094043914816	1
ICMT	0.310700839464108	1
KIFC3	0.258918297361562	1
TNFRSF21	0.344959063542703	1
ACTR10	0.148391839892671	1
FOXRED2	0.216491819896764	1
VPS13A	0.276209794581527	1
NR4A1	0.303191532305777	1
LUZP1	0.154722594798642	1
SEMA4C	0.184424571137427	1
CLSTN1	0.250543461650597	1
IKZF1	0.0331668639351994	1
SYNRG	0.208317236124725	1
CREB3L1	0.310700839464108	1
COX7C	0.236955283091671	1
SLC25A30	0.120681482422463	1
ZC3H4	0.271596419337218	1
CD37	0.121678556588252	1
MAP2K4	0.222392421336448	1
BTAF1	0.222392421336448	1
C1QTNF6	0.222392421336448	1
FBP1	-0.129930304045134	1
MAP4K4	0.270647589943669	1
IRF9	0.279382399921277	1
ZBTB37	0.206450877467426	1
NUP214	0.189477798863713	1
NDUFA6	0.0520885111484542	1
RAE1	0.15200309344505	1
SAT2	0.088657619820397	1
SAMD4B	0.213706693470226	1
SNRNP25	0.191224403242769	1
COA1	0.249978253008347	1
HIST1H2AD	0.273451021779132	1
WFDC2	0.29876211030832	1
SRD5A3	0.17306470897288	1
CCL2	0.17306470897288	1
FAM189B	0.17306470897288	1
RERE	0.300233023788043	1
RBM17	0.319820431925371	1
LSM14A	0.0680184234286512	1
GXYLT2	0.13632147121278	1
SEH1L	0.157100961084729	1
SLC35B2	0.321928094887362	1
SLC66A3	0.271302021817394	1
TIMP2	0.320367580899745	1
PLSCR3	0.0557094325862877	1
ABHD2	0.163190167413585	1
SNRPD1	-0.0295947821882957	1
CTDNEP1	0.0801703486839834	1
TFCP2	0.194378045166851	1
LANCL1	0.160464672193246	1
NEDD4L	0.0356239097307214	1
EPHA3	0.253384235800074	1
COPE	-0.197510833114212	1
FAM204A	0.117836490293858	1
MMP2	0.372912023606167	1
KIAA0930	0.292553492753849	1
UBE4B	0.29176612437711	1
RRAS	0.280107919192735	1
LRIG1	0.070389327891398	1
ADNP	0.212993723334198	1
MICAL2	0.295455883526171	1
NUCKS1	0.0886143871735681	1
FIS1	0.0707730744133808	1
GTF2H4	0.178970141045319	1
TMEM255B	0.178970141045319	1
F2R	0.285402218862248	1
PSMD2	0.281181752544053	1
LAPTM4A	0.258734268400168	1
DNAL4	0.210896782498618	1
C1orf122	0.308950240889152	1
RAB5A	0.331981759551285	1
DIAPH2	0.212544635380101	1
VPS36	0.289506617194985	1
CCDC9B	0.226275855823676	1
RNASE4	0.0917924759194905	1
APC	0.214594050776041	1
MGMT	0.214594050776041	1
GNAS	0.167819798907825	1
CHTF8	0.130703691644594	1
EPN1	0.236067358233524	1
LSP1	0.0406419844973459	1
RBM15B	0.175086706558091	1
AP5Z1	0.0630097975258002	1
BRK1	0.285560974850402	1
IGFBP2	0.144389909335175	1
PBLD	-0.073462161941021	1
MARCH8	0.19426882042206	1
HBS1L	0.291339775053939	1
NDUFB11	0.139606067295582	1
KCNK6	0.119739244274095	1
LRWD1	0.119739244274095	1
RHOD	0.325575871902507	1
PGGT1B	0.19426882042206	1
TBC1D9	0.251061764167718	1
FAM219B	0.176877762084079	1
TRRAP	0.189270351161739	1
QSOX1	0.314873337353412	1
RELB	0.133678435231969	1
SCARB1	0.331709115679948	1
LPCAT3	0.231815675223074	1
MORF4L2	0.0874628412503393	1
CANT1	0.141661149223591	1
MXD4	0.303780748177103	1
MEPCE	0.246160587269398	1
MYO5C	0.161967479663393	1
MTCH1	0.30732368197859	1
CTDSP1	0.184424571137427	1
CNKSR3	0.161751069996612	1
PEX2	0.283792966000591	1
CREB3	0.265142068795785	1
SYNGAP1	0.216491819896764	1
ARHGAP17	0.241817919924098	1
RAB3IP	0.204617719608472	1
EVC	0.161967479663393	1
1,00 ERN	0.12075215946061	1
RNF135	0.134017347971688	1
MTFR1	0.274174963438994	1
FDPS	0.192645077942396	1
ARTN	0.136204383598311	1
PIGN	0.136204383598311	1
ZMYM5	0.136204383598311	1
LRRC32	0.173536254994691	1
APEX1	0.317858430578316	1
IER5	0.0894981508391027	1
IL6ST	0.115477217419936	1
CTSL	0.306427001347175	1
APOA1	-0.479901899246558	1
ARL6IP5	0.175679676168119	1
TBK1	0.131244533278252	1
TM2D3	0.169925001442312	1
TMEM33	0.187627003175771	1
TYSND1	0.109624491174498	1
HIST1H2AE	0.0970244543948647	1
CLIC4	0.139551352398793	1
SYNE2	0.329705445479082	1
CKAP4	0.0187365625815858	1
TNIP1	0.0978473233981447	1
EPS8L2	0.263034405833794	1
ATP2B4	0.220599139513397	1
GOSR1	0.231815675223074	1
CCDC124	0.25964381663302	1
ELF2	0.124447370924488	1
ZFP1	0.17306470897288	1
KIF3B	0.123382415505282	1
BIVM	0.256339753259786	1
CCND1	0.128897733182257	1
C1orf198	0.125530882083859	1
ELMO2	0.180572245641821	1
WDR41	0.125530882083859	1
PPP1R15A	0.305413008104346	1
PIDD1	0.177396250873447	1
SDSL	0.240134003723715	1
TGOLN2	-0.0790715709911989	1
GRPEL1	-0.219168520462161	1
SETD7	0.11276793016195	1
PRELID3B	-0.041820175694627	1
CSNK2B	0.192645077942396	1
PLXNB2	0.330362191897901	1
F11R	-0.0636586372223178	1
SNX19	0.118644496498619	1
ARMCX3	0.273018494406416	1
HACL1	0.183864192400186	1
MIF4GD	0.201047518938093	1
PET117	0.145050332803283	1
TTC23	0.145050332803283	1
ANKS6	0.171480467944354	1
PDCL	0.171480467944354	1
CNRIP1	0.0128240403575836	1
FKBP10	0.286713402303304	1
CMTM7	0.147753620443692	1
OSBPL11	0.147753620443692	1
APMAP	0.147753620443692	1
COBLL1	0.147753620443692	1
PON1	0.0271361299375139	1
PTPRG	0.243925582886089	1
MLLT1	0.119298928372344	1
TMEM14C	0.212544635380101	1
MDH1	0.0898855035171952	1
WIPF2	0.241008099503795	1
LYPLAL1	0.290449863414194	1
QPRT	-0.0892673380970874	1
ARHGEF40	0.260960077595936	1
SMAD7	0.0890050060587447	1
SGPL1	0.164744762336632	1
PNPLA2	-0.0895515849782922	1
RBM39	0.299560281858908	1
GRB2	0.245910228042585	1
PROCR	0.138605238229507	1
FXYD1	0.210896782498618	1
COG6	0.158989523761157	1
LY6E	-0.174774401103708	1
SERPINA5	0.235103473086002	1
CLK3	0.22431729826094	1
ACY1	0.054039839712889	1
WAC	0.200298650485831	1
COPS8	0.207324973247506	1
MCM5	0.0664954117869069	1
LAMA4	0.228531558433854	1
EGLN1	0.222392421336448	1
PGAP2	0.0773057261674487	1
RILP	0.186011985609949	1
NDST1	0.289506617194985	1
PKIG	0.150025444004608	1
FTSJ3	0.229867541898594	1
DMD	0.19426882042206	1
TAF6	0.102685663974564	1
UBA2	0.164229395778309	1
MFSD1	0.0131154997902583	1
AP1AR	0.0339473319233377	1
TF	-0.236876667582783	1
SLC38A2	-0.0379678501990205	1
MAT2A	-0.110644063683992	1
COPS7B	0.233199176293031	1
C12orf10	0.275634442613427	1
HACD2	0.190942782711395	1
ILF3	0.198127142958811	1
CHURC1	0.278301162487104	1
GJC1	0.194378045166851	1
ZDHHC24	0.252063288012791	1
ANKRD17	0.16115479181458	1
STK40	0.162271428898877	1
TPPP3	0.192645077942396	1
COX7B	-0.231005551641156	1
ITGB1	0.23535416003661	1
ATAD1	0.242856523896163	1
PTTG1IP	0.295455883526171	1
DUSP23	0.259464007940709	1
PLPP1	0.164038158365398	1
EMC3	0.0676387168753633	1
ATF7	0.141176062960694	1
EIF1AX	0.106915203916512	1
OARD1	0.106915203916512	1
DUSP22	0.222392421336448	1
BDKRB2	0.0906025487809065	1
NOSTRIN	0.0787119760140405	1
BOK	0.286522758756163	1
ASB13	0.199308808223407	1
LAMTOR2	0.205748665216576	1
CLDN7	0.187627003175772	1
NOP16	0.224215156943266	1
MSI2	0.169925001442312	1
SORBS2	0.243925582886089	1
MSRB1	0.0276563429028653	1
MAN1A1	0.233199176293031	1
VARS	-0.131705679211822	1
CCDC6	-0.0868048275372726	1
LRP5L	0.130703691644594	1
MTFP1	0.178970141045319	1
MMP24OS	0.203214319652583	1
UACA	0.0824621601919731	1
NXF1	0.238159737194765	1
RNPS1	0.238159737194765	1
IQGAP1	0.284143432427892	1
NKD1	0.224215156943266	1
TSPAN14	0.135351852894886	1
SDF2L1	-0.105449298583729	1
ADAMTSL2	0.292976721191233	1
HIBADH	0.0347654181606766	1
TLN1	0.176877762084079	1
CD276	0.306427001347175	1
LAPTM4B	0.237039197300849	1
CLASRP	0.246639967583125	1
WDR6	0.275179835695883	1
PHF21A	0.178970141045319	1
TSPAN13	0.130060540564373	1
SNAPIN	0.130060540564373	1
HIPK3	0.106915203916512	1
ADARB1	0.119298928372344	1
DUS1L	0.19854567938208	1
PTPRD	0.136204383598311	1
SESN3	0.136204383598311	1
GABARAPL1	0.227209437634224	1
R3HCC1	-0.0232697793228472	1
GPC1	0.096573259695053	1
TUBB2A	0.118644496498619	1
SLC35B4	0.112474729258412	1
LGALS3	0.112474729258412	1
JMJD8	0.18286405714981	1
VPS53	0.163975735111126	1
KHDC4	0.21501289097085	1
LCMT1	0.225881407416328	1
ADAMTS12	0.216036926296624	1
CTXN1	0.123148230772865	1
HSF2	0.123148230772865	1
OSCAR	0.123148230772865	1
RNGTT	0.123148230772865	1
UBA6	0.123148230772865	1
ARRDC2	0.202188850613267	1
SLIT2	0.222392421336448	1
SNX1	0.15417093012776	1
FNDC1	0.184424571137427	1
CLSTN3	0	1
SRRD	0.11150831521699	1
GID8	0.236298023361666	1
PBRM1	0.256908303036952	1
LITAF	0.311086535239935	1
MFSD10	0.225712779628059	1
TMEM248	0.198904068414078	1
CREM	0.24473358909085	1
PDHX	0.0630097975258002	1
AQP1	0.421296489750526	1
FMOD	0.211504105193712	1
POLR3A	0.0978473233981444	1
SIL1	0.176877762084079	1
IFI27L1	0.222392421336448	1
PPP6R2	-0.00887815134645265	1
PDPN	0.171480467944354	1
EXOC3	0.241972790305964	1
AXL	0.250543461650597	1
TRAF5	0.165423609207371	1
EPHX1	0	1
IDH2	-0.125530882083859	1
NCKIPSD	0.169925001442312	1
KLHL7	0.116514008726425	1
ARPP19	0.174497731232137	1
SRSF11	0.141245925435752	1
RHOU	0.153011618505966	1
PBXIP1	0.145299553148973	1
IGFBP7	0.30908177335323	1
CPD	0.170932821979901	1
ZNF335	0.131244533278252	1
FNDC3B	0.332843872366546	1
UBE2E2	0.171111916392755	1
IRF3	0.143835772573652	1
ACAD9	0.190942782711395	1
CDR2L	0.190942782711395	1
ACSL3	0.222392421336448	1
RAB20	0.0845335102116678	1
CTNNBIP1	0.251061764167718	1
KLF13	0.023458972823989	1
TRAF3	0.213706693470226	1
NDUFA2	0.0440071822390928	1
SEMA6A	0.192645077942396	1
PHC1	0.0986842748594069	1
GIPC1	0.303392143449935	1
DDX24	0.0606627819066242	1
SPPL3	0.101283335837181	1
DOCK8	0.101283335837181	1
HEYL	0.281412935148648	1
ARCN1	0.0196288067489325	1
VLDLR	0.210896782498618	1
DUSP7	0.147753620443692	1
MIEN1	0.129283016944966	1
WASHC5	-0.165586065717975	1
HES4	0.236298023361666	1
EIF2B1	0.257387842692652	1
PDZD8	0.220599139513397	1
S100A11	0.267695783203657	1
PIKFYVE	0.15754127698648	1
PPME1	0.15754127698648	1
PLAUR	-0.086877450679967	1
GYPC	0.281412935148648	1
RNPEP	0.200819009388096	1
ARPC1A	0.0919224894410393	1
TMEM273	0.0946368741380753	1
CACNA1H	0.171368418311981	1
EMP2	0.154722594798642	1
NCKAP1	0.323575947768845	1
EGLN2	0.211504105193712	1
ZNF438	0.134929580086109	1
OXSR1	0.134929580086109	1
PAFAH1B3	0.134929580086109	1
PRODH2	0.134929580086109	1
AOC3	0.134929580086109	1
TRAPPC10	0.197301440373618	1
TELO2	0.0116818050476353	1
TFRC	-0.0278342081967256	1
UGT1A1	-0.0577154978562873	1
OXR1	0.141176062960694	1
INSR	0.190605932668797	1
SLC1A4	0.11150831521699	1
SNRPC	-0.0524674198941355	1
HSF1	0.0554951125917034	1
SLC45A3	0.146389486981523	1
DDX39B	0.280628465848532	1
GPR107	0.230883882230087	1
C1QA	-0.074546953365054	1
CDYL	0.128584206061413	1
IGHG4	0.592911253836647	1
SOCS6	0.215389033598686	1
CDC34	0.252484486492884	1
PGAM5	0.143735477461449	1
ATP2A2	-0.285707906974609	1
SPINT1	0.237039197300849	1
UFC1	0.0455146592523685	1
ERCC1	0.139551352398793	1
PRPF6	0.196397212803503	1
LIPC	0.213244039122263	1
PAXX	0.219009781941796	1
PHLDA1	0.180572245641821	1
CAMLG	0.246914740470517	1
ENC1	0.214124805352847	1
DENND2A	0.144389909335175	1
EMC1	0.144389909335175	1
SCRIB	0.0889337284202881	1
RBP5	0.071553261025034	1
ADAMTS2	0.306479695798698	1
DAG1	0.206450877467426	1
A1BG	-0.103093492964104	1
SMIM20	0.266645659386173	1
UBAC1	0.220500361995239	1
RAB4B	0.176030364091499	1
ESYT2	0.227667363377122	1
RAP2A	0.197599959885161	1
RGS3	0.0641303374197155	1
DENND10	0.123735368422245	1
TEX2	0.213244039122263	1
MIPEP	0.0534392589614605	1
PDLIM3	0.276012259832004	1
SDC2	0.0406419844973459	1
FAM114A1	0.142740172116082	1
SLC15A4	0.128897733182257	1
WDR82	0.266174113364361	1
AMBP	-0.212087412944709	1
TGM2	-0.130584109810144	1
LAMTOR1	0.222392421336448	1
BRAT1	0.0246620542342691	1
DNASE1L1	0.238159737194765	1
LUC7L	0.20945336562895	1
CCDC92	0.231325546106456	1
AAR2	0.0780025120012732	1
PDRG1	0.217098121666935	1
LRRC14	0.146841388329271	1
CDK6	0.133855746734791	1
ORM2	-0.265029637859056	1
KANK2	0.243925582886089	1
FGG	-0.230218547178619	1
ANKRD52	0.211504105193712	1
METTL9	0.225881407416328	1
ILK	0.21864028647534	1
SPARC	0.333243408115197	1
CIAO2B	-0.0165828841956042	1
CAMK2N1	0.234465253637023	1
NCSTN	0.275634442613427	1
HPF1	0.167294745397641	1
SEC11C	-0.293445718729888	1
LIPG	0.168397531695718	1
ZNF688	0.168397531695718	1
POLR3C	0.0939761482090139	1
ZNF641	0.0939761482090139	1
ATP5PF	-0.217591435072627	1
ATG16L2	0.169925001442312	1
PRKRIP1	0.18286405714981	1
TMPRSS6	0.172836596862215	1
NPEPL1	0.0588936890535686	1
ST13	0.29716018973842	1
CTNNA1	0.253384235800074	1
BLOC1S5	0.117569596381176	1
PRICKLE1	0.117569596381176	1
UBAP1	0.118319967188761	1
TNKS1BP1	0.254421275529086	1
ID2	0.137503523749935	1
TMED4	0.207324973247506	1
HGS	0.271596419337218	1
CRELD1	0.289506617194985	1
FAM20C	0.1405983301728	1
MFSD12	0.210566985939659	1
ACSS3	0.103093492964103	1
FAM3A	-0.103950964038908	1
INHBA	0.113956189297086	1
CNOT8	0.258918297361562	1
TSHZ2	0.110053545464914	1
COPS2	0.224123309415564	1
RNF11	0.25183619922893	1
AZIN1	-0.242074787198148	1
COL6A1	0.307852909675639	1
EMILIN1	0.136688671968381	1
MAP2K6	0.105933444749065	1
CARD8	0.0749620576812221	1
GJA1	0.287980762964025	1
MLLT6	0.200532987372708	1
SNRNP35	0.0619277491432017	1
SCAF8	0.178970141045319	1
CLEC14A	0.219168520462161	1
PYGB	0.082462160191973	1
TMC5	-0.276654015122922	1
ALB	-0.308383068199923	1
ITGBL1	-0.0295442756140154	1
PLCB2	-0.156119201917282	1
SMARCC2	0.235103473086002	1
3,00 NPR	0.252542032016152	1
ECHDC1	0.188203735160621	1
POLR2C	0	1
ARHGDIB	0.131244533278252	1
C16orf58	0.123871658162169	1
UBL5	-0.0767257906428283	1
ATRAID	0.134929580086109	1
PAQR5	0.192645077942396	1
HSPA9	0.0666710396452879	1
FAM171A1	0.216811389073148	1
PPP1R9B	-0.0164881227885689	1
ABHD12	0.273323665225299	1
CHP1	-0.0212686167536511	1
RAB37	0.067114195858537	1
CMPK1	-0.265894059973034	1
ZC3H12C	0.15754127698648	1
DNTTIP2	0.13632147121278	1
TNS1	0.217805151840796	1
FAT1	0.223964841155201	1
STBD1	0.095860015407516	1
AQP9	-0.0413407953808995	1
ERG28	0.147225953183178	1
ASNSD1	0.227667363377122	1
CARD14	0.147753620443692	1
NPHP4	0.147753620443692	1
RETREG2	0.175849835399418	1
JAG1	0.175849835399418	1
TUBGCP6	0.159198594849254	1
HECTD1	0.179168845685932	1
TAP1	0.194087052116302	1
SPARCL1	0.202188850613267	1
BMERB1	0.255257055242075	1
OGFOD2	0.0384741478146357	1
MAP7D1	0.229133999215503	1
TMEM106B	0.189477798863713	1
FBXL17	0.165737204478879	1
SLC30A7	0.19426882042206	1
PGP	0.239187663879426	1
SERPING1	-0.0495394608013151	1
POLR1D	0.283792966000591	1
APTX	0.195920209975257	1
HMG20A	0.0995356735509142	1
YIF1A	0.208399149256948	1
ATXN7L3	0.222392421336448	1
CCDC82	0.0721497857558354	1
NPEPPS	0.127755547198373	1
MLLT3	0.127755547198373	1
NT5C3B	0.192645077942396	1
AC118549.1	0.145050332803283	1
USP10	0.145050332803283	1
NCS1	0.145050332803283	1
C1RL	0.20909559872299	1
SRRT	0.120294233717712	1
TPP1	-0.0793224526614056	1
TBCD	0.186768511605726	1
MAN2C1	0.130703691644594	1
RAB1B	0.189661219503575	1
SERPINA1	-0.266632585121026	1
PDE4D	0.146389486981523	1
FAM131A	0.146389486981523	1
ZBTB44	0.146389486981523	1
MARCKSL1	0.287696460068063	1
LIMS2	0.122856747785533	1
ZDHHC2	0.195724470874368	1
COPS5	-0.17298480119137	1
MTREX	0.134929580086109	1
GLDC	0.134929580086109	1
ZNF574	0.134929580086109	1
PITHD1	0.142444265020205	1
EPG5	0.142444265020205	1
CASP6	0.217098121666935	1
GLTP	0.0236512680646453	1
GRK3	0.178337241258512	1
CIAO1	0.206450877467427	1
TXNDC11	0.197301440373618	1
FMC1	0.231325546106456	1
GATAD2B	0.0614005446641434	1
IRAK1	-0.140660406937118	1
APH1A	0.0940434899151379	1
GMPR2	0.242856523896163	1
ARRDC3	-0.0207585601667973	1
MBOAT7	0.0592971836837721	1
CHMP4B	0.226275855823676	1
TNFAIP2	0.241008099503795	1
PRKG1	0.250543461650597	1
TRAF4	0.156401557342567	1
SKIL	0.095347876587481	1
SGSM3	0.20909559872299	1
DLAT	0.150779952175609	1
TBC1D14	0.150779952175609	1
DVL2	0.166897308744744	1
PAICS	0.166897308744744	1
ACSL5	-0.160464672193246	1
TMEM63A	0.227410496103072	1
WSB1	0.122856747785533	1
BRD2	0.190521906049426	1
CDC42BPA	0.0995356735509145	1
ATP6V1F	0.0156816222322697	1
WDR13	0.100304905795685	1
TEAD2	0.187627003175771	1
STOM	0.292692254792726	1
NONO	0.189433933951173	1
GNL3L	0.0773057261674487	1
TP53I3	0.123574685118533	1
IFT122	0.148391839892671	1
NDUFC1	0.123514536485354	1
VPS26B	0.137503523749935	1
C11orf74	0.133678435231969	1
DHRS7B	0.133678435231969	1
VEGFA	0.0756642699320723	1
GSKIP	0.13224779829844	1
MLLT10	0.189270351161739	1
VIM	0.307734213304608	1
ZNF329	0.12199052437861	1
CAMK2G	0.12199052437861	1
YJEFN3	0.12199052437861	1
WBP4	0.12199052437861	1
PHF12	0.128897733182257	1
GIGYF2	0.19426882042206	1
COX7A1	0.205584133649894	1
SMARCA5	0.0544477840223765	1
DPYSL3	0.0817940911636474	1
RAB25	0.119739244274095	1
SC5D	0.119739244274095	1
VWF	-0.0610294333975594	1
DPP9	0.186413124230881	1
CHST15	0.135159583281636	1
PDE9A	0.131244533278252	1
CDC42EP5	0.215389033598686	1
OGFOD3	0.177396250873447	1
ARSE	0.177396250873447	1
HAND2	0.245112497836531	1
MFSD14B	0.187932950593075	1
POLR2B	0.217098121666935	1
NAB1	0.250696071270551	1
NUDT9	0.071553261025034	1
CLDN1	0.202492863898743	1
SH3BGRL3	0.266174113364361	1
ITPA	0.159198594849254	1
ARHGAP35	0	1
FARP1	0.121561979880913	1
MRVI1	0.20387233336565	1
TCEA3	0.241817919924098	1
SMURF1	0.116514008726425	1
PTGES2	0.234465253637023	1
DMTN	0.252542032016152	1
ADGRA2	0.177396250873447	1
ARL17A	0.14235292341133	1
FBRS	0.145605322246899	1
SLC9A3R2	0.276012259832004	1
SMPD1	0.231325546106456	1
CCDC88B	0.11150831521699	1
ANXA1	0.110323414905999	1
GMDS	0.169925001442312	1
UCK2	0.0986842748594069	1
REPIN1	0.0882271830117351	1
SUFU	0.187627003175771	1
8,00 LSM	0.225881407416328	1
CTHRC1	0.195920209975257	1
BCL6	0.117356950638159	1
PHF20L1	0.0406419844973459	1
TMEM9B	0.198904068414078	1
USP9X	0.179821037584812	1
STK35	0.186011985609949	1
SYPL1	0.186011985609949	1
EIF4A1	0.196619868107733	1
CA2	0.116409492115311	1
UROD	-0.0155129993713246	1
DCTN3	0.178597303456763	1
STAT6	0.15200309344505	1
NARF	0.0608822421470225	1
MTPN	0.0415192694382667	1
TRIM28	0.175571564583454	1
SMAP1	0.179821037584812	1
VAMP8	-0.101538026462062	1
LRRC47	0.201633861169651	1
WDTC1	0.225881407416328	1
BANF1	-0.19713246893471	1
KIAA0100	0.238159737194765	1
PRPS1	0.108524456778169	1
EBP	0.16115479181458	1
ELMSAN1	0.0381351288867709	1
GPR157	0.0381351288867711	1
NCOR2	0.274756890858335	1
WDFY1	0.252387161634286	1
SLC39A7	0.105610187960599	1
IP6K1	0.169925001442312	1
S100A14	0.187627003175772	1
CTDSP2	0.285043026767553	1
SP110	0	1
POFUT2	0.171368418311981	1
GGH	-0.231325546106456	1
ST14	0.230883882230087	1
DYNLT1	-0.031708859727338	1
PITRM1	0.203214319652583	1
LZIC	0.199672344836364	1
VARS2	0.15754127698648	1
ZDHHC7	0.176426567384268	1
SLC29A1	0.206450877467426	1
PTAR1	0.186413124230882	1
CAPRIN1	0.10383581098454	1
IP6K2	0.220768678856784	1
PRCC	0.109877617772373	1
ECE1	0.300173542246841	1
MTPAP	0.0874628412503392	1
RRM2B	0.0874628412503392	1
HMG20B	0.261441147758127	1
MKNK2	0.15754127698648	1
ACYP2	0.176877762084079	1
DBI	-0.10350457575386	1
RNF185	0.205584133649894	1
LTBP2	0.247927513443586	1
CCNY	0.180572245641821	1
RTRAF	-0.227561524110631	1
TPD52	-0.03629612922299	1
ZGPAT	0.215389033598686	1
E2F4	0.0798533076892147	1
GAB2	0.186011985609949	1
CLUH	0.124545097938303	1
KLHDC4	0.104969559601543	1
CELSR1	0.104969559601543	1
EXOSC2	0.104969559601543	1
LYL1	0.104969559601543	1
NUP42	0.239187663879426	1
RAD21	0.213706693470226	1
LIME1	0.0123837244558324	1
PCGF2	0.210419779670372	1
TRAPPC1	0.0937144348221937	1
OPN3	0.180572245641821	1
LRP11	0.213244039122263	1
GOLGA4	0.250696071270551	1
AZGP1	0.00296545847656171	1
EXT1	0.134485332187021	1
VGLL4	0.130256385951342	1
ALKBH7	0.117039421190219	1
PDXP	0.120854394874386	1
IFI44	0.212050477114989	1
MSTO1	-0.0692626624371138	1
ADIPOR1	0.192645077942396	1
KIF1B	0.212544635380101	1
PCBP4	0.165737204478879	1
NFKB1	-0.0660891904577725	1
SH3TC1	-0.220599139513397	1
HSPA4	0.148391839892671	1
LRRC41	0.166897308744744	1
CERCAM	0.244803668756707	1
PXDN	0.155069396492833	1
GAS6	0.153011618505966	1
PALM	0.212729323985728	1
MSL2	0.0978473233981444	1
ILKAP	0.195920209975257	1
ZNF263	0.143735477461449	1
GALK2	0.143735477461449	1
ATP6V1H	0.110182917750423	1
PANK3	0.0121747139461023	1
SERGEF	0.0121747139461023	1
SMIM14	0.174330180562313	1
FKBP5	0.140177658048261	1
MIDN	0.0608822421470225	1
APBB2	0.113956189297086	1
DCTN2	0.00965017003371937	1
PSMD11	0.156590362940702	1
CRIP2	0.228941207165386	1
ZNF207	0.164744762336632	1
SLC43A2	0.1087062594425	1
EPHB4	0.234465253637023	1
SLC38A10	0.0775829409525434	1
ZNF684	0.0809199953835675	1
ZNF24	0.0809199953835675	1
HSPB6	0.217151968640568	1
AKAP11	0.189477798863713	1
TXNDC9	0.124447370924488	1
PITPNM2	0.15754127698648	1
GNA12	0.158989523761157	1
SERPINE2	0.0931094043914815	1
LTBP4	0.261774960061195	1
IRS2	0.141176062960694	1
LGALS4	-0.289506617194985	1
TUSC2	0.184424571137427	1
AP2A2	0.0509839287188047	1
CSTF1	0.0262315415731797	1
NUFIP2	0.172836596862215	1
TRIM2	0.172836596862215	1
ATP10D	0.172836596862215	1
HS2ST1	0.146389486981523	1
TP53INP2	0.146389486981523	1
ATG3	0.143735477461449	1
PCTP	-0.0687127500840143	1
ACOT9	0.21501289097085	1
NPL	0.0890050060587447	1
ESAM	0.19417254768899	1
NIPSNAP1	-0.111645355828909	1
STIM2	0.145050332803283	1
AIMP2	0.145050332803283	1
PRR15L	0.145050332803283	1
ZBTB20	0.145050332803283	1
DCTPP1	0.175442006409878	1
ANXA5	0.268615438097094	1
MATR3	0.203214319652583	1
NAIP	0.14235292341133	1
MACF1	0.227177483901825	1
YAP1	0.155794672607424	1
LTBP3	0.0476967420312961	1
ARSB	0.135159583281636	1
RABAC1	0.231005551641156	1
FAAH	0.143194635827791	1
RMDN1	0.178597303456763	1
WDR33	0.0493277123635684	1
PTPA	0.196800707433707	1
RNF149	0.0554951125917034	1
PSMD9	0.175849835399418	1
RELL1	0.0609680172914268	1
SLC9A3R1	0.230119783361059	1
TP53	0.172836596862215	1
CRP	-0.20464536565358	1
MAGED1	0.186413124230882	1
MCF2L	0.106915203916512	1
ABI1	0.0368367681803715	1
AHNAK	0.180035029087154	1
RAB17	0.0838315908034707	1
HLA-DOA	0.12075215946061	1
DRAM2	0.0378020327123844	1
LYSMD2	0.0378020327123844	1
SPG11	0.191048293008067	1
DNAJC13	0.144948335911099	1
HAPLN1	0.130060540564373	1
DDX3Y	0.0579473492092796	1
NFIB	0.22404027421793	1
CDH11	0.0409302640548818	1
ZNF277	0.0811367627254055	1
DNAJB2	0.25964381663302	1
PACS2	0.0324214776923775	1
EIF4G3	0.0250909809628302	1
TIMM22	0.125530882083859	1
RABGAP1	0.0787119760140405	1
BUB3	0.0206102796752859	1
KDM2A	-0.0232697793228472	1
PELO	0.102685663974564	1
SVIL	0.137503523749935	1
MSH2	0.209792384556815	1
MTA1	0.204819791888498	1
CAPG	0.101640261875838	1
IRF1	0.237394584675695	1
SLC12A4	0.264897149850984	1
B4GALT2	0.0970244543948647	1
MYC	-0.202043775944645	1
NCOA2	0.143491593589532	1
TBC1D10C	-0.146389486981523	1
NUMBL	0.146389486981523	1
MAPK13	0.192645077942396	1
ANKIB1	0.13245029602365	1
NFATC3	0.163975735111126	1
NME1	0.113528945630414	1
GAA	0.00952277411850666	1
SLC25A11	0.186413124230882	1
COPS7A	0.0859000734056471	1
CDK7	0.198904068414078	1
DLC1	-0.0359195742549427	1
EXOSC3	0.154722594798642	1
SNRPA	0.154722594798642	1
RNFT1	0.192645077942396	1
FBXW5	0.162056758108973	1
ODF2L	0.177396250873447	1
ITGA3	0.223896011926836	1
IFT172	0.15754127698648	1
FBXO44	-0.023458972823989	1
ZMYND8	0.0116818050476353	1
D2HGDH	0.149747119504682	1
CPNE2	0.166897308744744	1
C12orf66	0.166897308744744	1
GDPD3	0.133678435231969	1
RIC1	0.133678435231969	1
SBF2	0.133678435231969	1
MKRN2	0.178970141045319	1
SULF1	0.300659478133711	1
IFI27	-0.0102683354538272	1
ETHE1	0.158262083916732	1
RNF111	0.130060540564373	1
DRAM1	0.130060540564373	1
SEPTIN4	0.156119201917282	1
KIAA0355	0.143194635827791	1
HIST2H2AB	0.227667363377122	1
STX8	0.181329764714562	1
SORBS1	0.168599603975745	1
NUP88	0.132894270497345	1
NT5C	0.186011985609949	1
HAUS4	0.169925001442312	1
CSTF3	0.204819791888498	1
AREL1	0.0647056893878154	1
NENF	-0.14359085362885	1
LRPPRC	0.189477798863713	1
TMEM165	-0.028758992981424	1
CDA	-0.1087062594425	1
ADHFE1	-0.263034405833794	1
CLTB	0.122682519774828	1
TMEM186	-0.165423609207371	1
PAK4	0.197599959885161	1
CHD4	0.143835772573652	1
RAF1	0.011972641666076	1
DBP	0.134929580086109	1
MGAT1	0.158503822362487	1
IGHG3	-0.127111917903339	1
DUT	0.0919224894410393	1
KRT8	0.213844243648228	1
NUDCD1	0.0630097975258002	1
FCGBP	0.190942782711395	1
RBPMS	0.204140716780225	1
CREB3L3	0.128324096975539	1
TOP1MT	0.212544635380101	1
NTHL1	-0.0229004021100788	1
CXorf40A	0.113458049783284	1
OGT	0.113458049783284	1
ITGAX	-0.0636586372223178	1
ACOT13	0.205584133649894	1
DMXL2	0.12199052437861	1
FXR2	0.12199052437861	1
SFRP5	0.12199052437861	1
TNFRSF6B	0.12199052437861	1
CLIP4	0.12199052437861	1
RAB11FIP2	0.12199052437861	1
CRYAB	0.274362411635307	1
CD3D	0.0391705972806778	1
NDUFAF2	-0.108376161044792	1
TMEM258	0.281570357271222	1
GNAI2	0.263034405833794	1
TRIB2	0.12075215946061	1
NSFL1C	0.217098121666935	1
POLE3	0.0987781544781735	1
TCEAL8	0.179323699444562	1
RAP2C	0.0641303374197154	1
TCF25	0.264377072325204	1
SH2D3A	0.0759488532332983	1
HP	-0.149388330534658	1
APOC1	-0.136108734251374	1
USF2	0.22978708150757	1
FAM193B	0.136419198226595	1
H3F3B	0.0691243606548203	1
LARS2	-0.120854394874386	1
TCF4	0.120854394874386	1
GTF2E1	0.120854394874386	1
NPAT	0.120854394874386	1
MFSD4B	0.120854394874386	1
VPS26A	0.120854394874386	1
KTN1	0.232173442129033	1
COX15	0.208814014835907	1
COL4A1	0.254372282868523	1
LAMB2	0.258311995591391	1
MYPOP	0.109624491174498	1
SLC30A9	0.212544635380101	1
DEK	0.03708931873522	1
AP2A1	0.0374747054186626	1
ESF1	0.0374747054186626	1
TOMM6	-0.117183539370339	1
CTNND1	0.228531558433854	1
SUPT6H	0.197939377611909	1
ZNF799	0.165423609207371	1
SDCBP2	0.142444265020205	1
FBXL12	0.142444265020205	1
KIAA0513	0.142444265020205	1
FBXO25	0.104023064543228	1
C16orf70	0.104023064543228	1
COX6A1	0.0258915331320235	1
GTPBP6	0.245756414401959	1
SPPL2A	0.105182236692057	1
SLC30A1	0.12988028254691	1
ZFC3H1	0.188203735160621	1
TPGS1	0.225559700415131	1
NAMPT	-0.12976787497033	1
GGT7	0.178970141045319	1
LRP5	-0.106041637410325	1
EVL	-0.194087052116302	1
PPP3R1	0.118644496498619	1
NR2F2	0.192645077942396	1
ZADH2	0.146841388329271	1
EMID1	0.108934371553164	1
MDP1	0.108934371553164	1
PCDHGC4	0.108934371553164	1
MDN1	0.108934371553164	1
POLD1	0.108934371553164	1
ZNRF3	-0.108934371553164	1
ABCB8	0.108934371553164	1
BORA	0.108934371553164	1
DIPK1B	0.108934371553164	1
C5orf22	0.108934371553164	1
CAMSAP1	0.108934371553164	1
FAM229A	0.108934371553164	1
JADE3	0.108934371553164	1
PLBD1	0.108934371553164	1
C19orf47	0.108934371553164	1
APOL3	0.0574854946607602	1
MYRF	0.111892880070897	1
ARHGAP9	0.0127110517495542	1
TMEM129	0.0852472866185111	1
SLCO1B1	0.0852472866185111	1
RGS14	0.0817940911636474	1
GCN1	0.213403638109193	1
RHOT2	0.163135835779673	1
PTPRB	0.145605322246899	1
SH3PXD2A	0.0689473537174915	1
SLC12A7	0.0740005814437769	1
SRGAP2	-0.16115479181458	1
PYCARD	0.197301440373618	1
NAP1L4	0.18696293179885	1
SF3B1	0.0175940600147382	1
RABL6	0.203214319652583	1
PSME2	0.188856817452688	1
SMC2	0.106915203916512	1
SEPTIN6	0.189477798863713	1
ZNF692	0.165423609207371	1
GTF2I	0.142019004872428	1
NUMA1	0.246160587269398	1
CDH1	0.0544477840223765	1
ARHGEF2	0.119839770006003	1
PLRG1	-0.114458724584915	1
SLC25A16	0.114458724584915	1
FNBP1L	0.0801703486839834	1
MARCH5	0.131789872555541	1
CMIP	0.0524674198941356	1
JUP	0.189661219503575	1
NUP62	0.0520885111484542	1
GLO1	0.169925001442313	1
PBX3	0.168505724356978	1
STX10	0.190331212104149	1
NPTN	0.268995964072511	1
ZCCHC7	0.206450877467427	1
SSBP4	0.143735477461449	1
HCN2	0.143735477461449	1
MAN1C1	0.143735477461449	1
MCUR1	0.145430439521564	1
CTSA	0.0840642647884746	1
CD34	0.127550049720511	1
WBP1L	0.203214319652583	1
SLC38A7	0.169925001442312	1
OSBP	0.14957635605051	1
TBL3	0.0129390557074981	1
WDR61	0.0347654181606766	1
ITPR2	0.0752881273042369	1
C4BPB	-0.129283016944966	1
C7	0.248312900127028	1
MAGED2	0.165423609207371	1
GIT2	0.153350776906796	1
LURAP1L	0.154509949055625	1
ARID1B	0.127550049720511	1
BZW1	-0.079968304703415	1
MZT1	0.0362201879127533	1
SCCPDH	-0.222392421336448	1
RABGGTB	-0.0310268956206245	1
AAMP	0.111892880070897	1
MCRS1	0.204819791888498	1
MYH10	0.0804899178603679	1
ETV3	0.186768511605726	1
ZDHHC20	-0.00978102079258547	1
ARHGEF10L	0.219168520462161	1
AFMID	0.231325546106456	1
GATM	-0.181240314670146	1
MICA	0.212050477114989	1
ACAT2	0.102180394806478	1
MTCH2	-0.0253853184199136	1
NRP2	0.082462160191973	1
RAB40C	-0.0515303006400821	1
ESS2	0.167294745397641	1
SFMBT2	0.142444265020205	1
TAF12	-0.095860015407516	1
TFG	0.118644496498619	1
TMEM37	0.16868183459168	1
UBE2R2	0.0384741478146358	1
DNMT1	0.179168845685932	1
PSMG2	0.111892880070897	1
FAM83H	-0.0443941193584535	1
COX6B1	-0.23247242769388	1
WDR59	0.0246620542342691	1
POLR2H	0.222392421336448	1
PPFIA1	0.241888596962245	1
RXRA	0.211504105193712	1
MGST3	0.118941072723508	1
M6PR	-0.00952277411850666	1
SZRD1	0.203533394085132	1
NMT2	0.143835772573652	1
TYMP	-0.0271361299375139	1
MAP2K2	0.0733166776429206	1
GPAM	0.172836596862215	1
CCN1	-0.095347876587481	1
POLR3D	0.176030364091499	1
DIPK2A	0.0641303374197154	1
P2RX1	0.0641303374197154	1
SYNJ2BP	0.0641303374197154	1
S100A13	0.207595419408367	1
ZZEF1	0.213244039122263	1
SMDT1	0.222392421336448	1
AHCYL1	0.148098638989134	1
PDIA4	-0.221873186117279	1
TXLNA	0.19854567938208	1
NKRF	0.179821037584812	1
DVL1	0.14086253583985	1
IFNAR2	0.0692626624371138	1
UCK1	0.16115479181458	1
FBLN2	0.31034012061215	1
RBPJ	-0.156119201917282	1
FBXL4	-0.135351852894886	1
CREB1	0.175849835399418	1
RRP1	0.172836596862215	1
MMGT1	0.131244533278252	1
CGREF1	0.131244533278252	1
BOD1L1	0.131244533278252	1
NOL9	-0.131244533278252	1
GJA4	0.131244533278252	1
HPS4	0.131244533278252	1
MUC1	0.131244533278252	1
EXOC5	0.18286405714981	1
PAPOLG	0.0253110885291875	1
BCAT2	0.0253110885291875	1
C19orf48	0.16115479181458	1
SH3BP5	0.076815597050831	1
PIM2	-0.0121747139461023	1
RAP1A	0.0641303374197155	1
ACTR1B	0.202629166515018	1
ETFA	-0.138328156547974	1
ACAP2	0	1
ZDHHC9	0.051225323355173	1
YPEL5	-0.127614196584348	1
EPC1	-0.16255301278596	1
EID2	0.15200309344505	1
BCL3	0.120294233717712	1
GRASP	0.110558375147699	1
MAF	0.191141487352008	1
IL4R	0.0631938264871938	1
LMO7	0.183599938339389	1
TMEM11	0.178337241258512	1
ATOX1	0.0562682196467453	1
ARHGEF10	0.128897733182257	1
NFYC	0.0780025120012732	1
TMUB2	0.187932950593075	1
SMIM26	0.240134003723715	1
GPATCH4	0.168505724356978	1
URB1	0.128584206061413	1
TPM1	0.26194599005913	1
C11orf96	0.179168845685932	1
ATXN10	0.0770762230186408	1
NEDD9	0.0115879742752119	1
RGL2	0.180572245641821	1
DYNLL1	0.00741747156248307	1
IGFBP5	0.249978253008348	1
PINX1	0.0766212816029123	1
SHC1	0.14172810961166	1
COL14A1	0.244152940075259	1
ANXA11	-0.0707345115372338	1
UBP1	0.191298652234879	1
CD302	-0.0350469470992008	1
C16orf91	0.157100961084729	1
RBP4	-0.240920020194821	1
ATF4	0.237039197300849	1
NFXL1	0.13245029602365	1
TMED8	0.13245029602365	1
NACC2	0.13245029602365	1
SLC22A15	0.13245029602365	1
TAF4	0.13245029602365	1
RMDN3	0.113458049783284	1
EFNA1	0.229025513668895	1
CDYL2	0.184424571137427	1
AGO2	0.120294233717712	1
GON7	0.138706270831592	1
ATP2B1	0.138706270831592	1
CCL19	-0.204617719608472	1
NBDY	0.203214319652583	1
ZC3H8	0.103093492964103	1
ADD1	0.208814014835907	1
ANO6	0.164229395778309	1
BACE2	-0.118970811961439	1
MICU2	0	1
EIF4G2	0.233845938306246	1
ANKRD37	0.0801703486839834	1
GABPB2	0.0801703486839834	1
KIAA0556	0.0801703486839834	1
IRF2BP1	0.0801703486839834	1
OSBPL1A	0.0801703486839834	1
RIOK2	0.0801703486839834	1
SLC26A11	0.0801703486839834	1
MAP1LC3A	0.0801703486839834	1
DNAH1	0.0801703486839834	1
ZMIZ1	0.219168520462161	1
PICALM	0.236700258020331	1
CDC73	-0.011972641666076	1
ELP4	0.131244533278252	1
GDPGP1	0.131244533278252	1
MPRIP	0.167109985835258	1
ZNF7	0.192645077942396	1
ITFG1	0.183122303823889	1
GPBP1	0.0506260730699678	1
CISD3	-0.00666373028101064	1
PHF19	0.197301440373618	1
PSMD1	0.0336831262562887	1
PSMA2	0.146486088477484	1
TRIM25	0.15200309344505	1
EHF	0.15200309344505	1
PPP1CA	-0.0184963436173893	1
CLPX	0.16255301278596	1
POLR1A	-0.0122783297784367	1
SNHG32	0.148863385914483	1
FAM174C	0.132103536007345	1
KIFC2	0.137503523749935	1
PTGDS	-0.323155398271365	1
SPTAN1	-0.0122783297784367	1
NSMF	0.165059246270496	1
PREX1	0.202188850613267	1
SELENBP1	0.186413124230882	1
RFX1	0.153350776906796	1
RABEP1	0.181329764714562	1
S100P	-0.287098110724264	1
TPM2	0.391767719955997	1
RNPC3	0.121306296222133	1
CYP4A11	-0.149226008774476	1
SRSF1	0.186413124230881	1
PSMB8	0.0421254756726765	1
DPYS	0.0552824355011897	1
MMP15	0.0938669234642224	1
STUB1	0.243271151012364	1
LAMC2	0.0746388008927559	1
ISCA1	0	1
ARHGAP26	0.129635280416596	1
ITGB4	0.167294745397641	1
DOCK1	0.0874628412503393	1
SLC15A3	0.142444265020205	1
CDC27	0.142444265020205	1
CGRRF1	0.142444265020205	1
GPRIN3	0.191048293008067	1
PSMD8	0.227892599713537	1
SMAP2	0.0780025120012733	1
ERO1A	-0.218180170049533	1
MITD1	0.159780444036769	1
CS	0.159780444036769	1
TMEM222	0.159780444036769	1
CCDC32	-0.0890050060587447	1
CARS	0.187932950593075	1
ANAPC13	0.160464672193246	1
EIF1B	0.263034405833794	1
TRUB2	0.022026306329999	1
ANP32B	0.220908930161117	1
FHL3	0.16115479181458	1
DARS2	0.16115479181458	1
POLL	0.16115479181458	1
IFT74	0.143735477461449	1
ATP11B	0.143735477461449	1
SETBP1	0.143735477461449	1
BRI3	0.00327513203286101	1
UNC45A	-0.149377624038227	1
ZFP36L2	0.147898695112313	1
SBNO2	0.0845335102116678	1
SMG1	0.0440551800779356	1
ADAR	0.0625414660687127	1
CDC16	0.102098187618736	1
RUNX1	0.225420114034016	1
AGA	0.0213736507925668	1
WIPI1	0.19417254768899	1
YAF2	0.119298928372344	1
IGFBP4	0.217591435072627	1
MIS12	0.0250909809628302	1
CLDN5	0.181329764714562	1
GNG11	0.159780444036769	1
ANKRD36C	0.186413124230882	1
ZDHHC3	0.0353330731122807	1
CSNK2A2	0.0113153132278342	1
THBS2	0.0886143871735681	1
EPB41L2	0.0519946376382611	1
EIF2AK2	0.0519946376382611	1
FABP1	-0.41119543298445	1
CLEC11A	0.117356950638159	1
NEDD4	0.119739244274095	1
HSPB8	0.0603726179794818	1
ITGA6	0.148391839892671	1
MCRIP1	0.070821337189697	1
PPP1R37	0.0124909441831969	1
UBE2G1	0.0124909441831969	1
RANBP10	0.184917715917785	1
PRKDC	0.118055761521712	1
IL6R	-0.0830557397275584	1
ACSF2	0.146841388329271	1
STAU2	0.201298389701823	1
GBP2	0	1
RNF10	0.216575094741134	1
CDC42SE1	0.0888092669578557	1
AK4	0	1
SUMF2	0.228941207165386	1
MVP	0.1410923192346	1
TMEM132A	0.181329764714562	1
GTF3C3	0.11150831521699	1
SLC44A2	0.191141487352008	1
USP21	0.175849835399418	1
NCOA7	0.0108067549565828	1
MTERF3	-0.0403577376161409	1
TRAPPC12	0.109624491174498	1
SS18	0.11150831521699	1
IPPK	0.0128240403575833	1
GRAMD1A	0.106915203916512	1
GPATCH2	0.172836596862215	1
PPP6R3	0.0230836131130413	1
ARHGAP21	0.101283335837181	1
PLXDC2	0.101283335837181	1
APOOL	0.101283335837181	1
TMEM69	0.101283335837181	1
PTK2B	0.101283335837181	1
SPATS2L	0.199672344836364	1
PGAM1	0.271510187901139	1
RIC8A	0.182376742488569	1
SAP30BP	0.13224779829844	1
SMPDL3B	0.120854394874386	1
KLF4	0.120854394874386	1
C6orf136	0.120854394874386	1
VPS16	0.120854394874386	1
SLC12A6	0.120854394874386	1
NBR1	0.0842689168976038	1
FRG1	0.142740172116082	1
SNX33	0.0874628412503393	1
DNAJC12	0.00965017003371937	1
KIAA0319L	-0.0493277123635684	1
THBS1	0.200427089839656	1
GRTP1	0.167109985835258	1
CD99L2	0.12851474052268	1
KLHL9	0.0787119760140405	1
PDLIM2	0.197446064206217	1
RGS5	0.19854567938208	1
DST	0.23769155771933	1
RNF145	0.174774401103708	1
MAPKAP1	0.13224779829844	1
EIF3L	-0.0389941316158636	1
GTPBP4	0.0353330731122807	1
PTPRJ	0.150678912497668	1
BICC1	0.150678912497668	1
WDFY3	0.141176062960694	1
QRICH1	0.0970244543948647	1
ILF2	-0.0917924759194905	1
GRSF1	0.117836490293858	1
EHBP1	-0.0126000367796333	1
NT5DC2	0.125530882083859	1
MMP7	0.211504105193712	1
ATXN7	0.191048293008067	1
CYB5R1	0.199937570508752	1
RAB35	0.184917715917785	1
ANO1	0.195015982405143	1
TMEM106A	-0.0384741478146354	1
KDM5A	0.0773057261674487	1
GATD1	-0.0880561766651962	1
DEXI	0.109347396188361	1
GALNT10	0.153350776906796	1
STAG2	0.13632147121278	1
LEPROT	0.189824558880017	1
GPC3	-0.340587550118963	1
CPB2	-0.189602486218779	1
SNAP47	0.159198594849254	1
CBX4	0.23495588280036	1
BMI1	0.237328691641319	1
EMC7	0.00933786457933627	1
TMED7	0.0914230277635948	1
ZNF16	0.0914230277635948	1
TRIM66	0.0914230277635948	1
DCAF7	0.200697350237129	1
GLRX3	0.0362201879127533	1
RNF167	0.219313028404476	1
KNG1	-0.236067358233525	1
PLOD2	-0.088657619820397	1
A1CF	-0.0223678130284545	1
WASHC2C	-0.0114956388378294	1
PRRX1	0.125530882083859	1
CIITA	0.0108883161427362	1
PTGS1	0.0248746686390293	1
AGPAT5	0.169925001442312	1
TMEM203	0.15200309344505	1
POLR2I	0.225292311842243	1
NCK2	0.161062432732516	1
YIPF4	0.205809537140844	1
EIF4ENIF1	-0.070389327891398	1
SAMD1	0.102180394806478	1
CLOCK	0.127755547198373	1
EPHB2	0.127755547198373	1
MRS2	0.127755547198373	1
TINF2	0.127755547198373	1
PPP6C	0.175849835399418	1
NABP2	0.184917715917785	1
P4HA2	0.144948335911099	1
TGIF1	0.173148902316599	1
SMAD2	0.0729315224538509	1
FBXO22	0.14957635605051	1
GSTM3	0.143735477461449	1
KIF1C	0.139606067295582	1
DAP	-0.135655099357566	1
GRK2	0.101445263559546	1
PCCA	0.148098638989134	1
PMVK	-0.065802058395746	1
AFM	-0.156119201917282	1
MXRA8	0.237283411442929	1
TUT4	0.107915339166888	1
TIMELESS	0.107915339166888	1
CAMKMT	0.107915339166888	1
CEP131	0.107915339166888	1
HPS3	0.107915339166888	1
LIAS	0.107915339166888	1
PPT2	0.107915339166888	1
ASRGL1	0.107915339166888	1
RASL12	0.107915339166888	1
TRIO	0.107915339166888	1
NR6A1	0.107915339166888	1
ASGR1	-0.270413936199391	1
NDUFS3	0.0798533076892147	1
REXO2	0.0693737030406618	1
SHISA5	-0.211838643175707	1
MBD6	0.188203735160621	1
GRN	0.207595419408367	1
USO1	0.145605322246899	1
UBXN8	0.154722594798642	1
SH3BP4	0.19417254768899	1
CHMP1B	0.122856747785533	1
MARCH6	0.200464582401695	1
LRRC59	0.0299532221016279	1
TMED1	0.20945336562895	1
TFIP11	0.0454429707611671	1
USP25	0.175442006409878	1
ATP6AP2	0.195550809117807	1
SON	0.00826761598360048	1
TNK2	0.135351852894886	1
MED10	0.15200309344505	1
COL18A1	0.212408332763826	1
UTP25	0.141176062960694	1
PLEKHO1	0.0331668639351994	1
XRCC6	0.248437029620836	1
HPD	-0.192645077942396	1
PLPPR2	0	1
HERC4	0.137503523749935	1
APBB1	0.0395283641866375	1
ASH1L	0.142444265020205	1
U2AF1L4	0.142444265020205	1
DPH7	0.142444265020205	1
GSDME	0.142444265020205	1
GNB4	0.131244533278252	1
ANOS1	0.131244533278252	1
DTX4	0.131244533278252	1
PRDX5	-0.107334044111322	1
ADRM1	0.158429362604483	1
MAT1A	-0.0959244199985354	1
FGF13	0.13245029602365	1
MPDZ	0.13245029602365	1
AKAP7	0.13245029602365	1
CCHCR1	0.105933444749065	1
RNF180	0.105933444749065	1
SLC6A9	0.13245029602365	1
CAST	0.0322764030237559	1
IGHA1	0.388351349303649	1
GLG1	0.0862998463942204	1
FBXO32	0.125530882083859	1
MAST4	0.144948335911099	1
RHBDD1	0.0630097975258002	1
JMJD1C	0.0476967420312964	1
TES	-0.0845335102116678	1
AKAP13	0.187932950593075	1
CTIF	0.174029399775049	1
SART3	-0.0246620542342691	1
SSH1	0.174029399775049	1
MTAP	-0.114458724584915	1
PTOV1	0.164386817900882	1
POMGNT1	0	1
VPS54	0.110558375147699	1
BCAR1	0.110558375147699	1
TMA16	0.128324096975539	1
TIMM10B	0.15200309344505	1
TMEM63B	0.11150831521699	1
PRKACA	0.160464672193246	1
ACVR1B	-0.0353330731122807	1
EMD	0.178092322313711	1
NPDC1	0.172467196004765	1
ENOPH1	0	1
LMAN2	-0.216811389073148	1
STIM1	0.163498732282879	1
ANGPTL4	-0.0280143761695966	1
NSMAF	3.05311331771918e-16	1
PRRC2B	0.241585986569759	1
SIK3	0.0246620542342691	1
C6orf226	0.150678912497668	1
SOCS5	0.150678912497668	1
ASAP1	0.119298928372344	1
GRPEL2	0.0515303006400821	1
ALS2CL	0.0515303006400821	1
FBXO46	0.0515303006400821	1
TBCE.1	0.0515303006400821	1
ALOX5	0.0515303006400821	1
RHOF	0.204140716780225	1
NOL7	0.149377624038227	1
UNC13B	0.149377624038227	1
NOC2L	0.149377624038227	1
PMPCB	0.178092322313711	1
NOP56	0.149377624038227	1
FNBP1	0.184424571137427	1
GPBP1L1	0.161751069996612	1
TMEM70	-0.00773564877960542	1
ATP5F1A	0.112328700102877	1
PCK1	-0.0588936890535684	1
MTMR2	0.024045473966651	1
SUZ12	0.133266530863464	1
SARS	-0.0179219079972625	1
CFHR3	0.100401896957837	1
LARP4B	0.0894981508391027	1
ACAD10	0.0922585078519883	1
ADGRL2	0.0329146224727352	1
CPPED1	0.138706270831592	1
P4HTM	0.0497530351970994	1
DLL4	0.163975735111126	1
HDAC6	-0.0970244543948647	1
ATXN2L	0.197939377611909	1
CBR4	0.106915203916512	1
ID1	0.191298652234879	1
CD164	0.216036926296624	1
TMEM109	0.180572245641821	1
NECTIN2	-0.0817940911636474	1
ARMCX6	0.138706270831592	1
ATF2	0.134017347971688	1
KLHL21	0.157100961084729	1
ADAM9	0.153709415395453	1
PARL	0.149895430483059	1
SEPTIN8	0.118055761521712	1
SLC1A5	-0.112474729258412	1
ARIH2	-0.022026306329999	1
NAA20	0.126263772646173	1
BCAM	0.217591435072627	1
STX2	0.154328146391294	1
IKBIP	0.13632147121278	1
RBM47	0.13632147121278	1
CLCN3	0.250226629533173	1
CADM1	0.181997833742888	1
NINJ1	0.0909084961982105	1
FBLIM1	0.15417093012776	1
ENTPD6	0.200077835448913	1
COMMD7	-0.0811367627254055	1
SEC61G	-0.0335525597110266	1
MGRN1	0.116409492115311	1
BCL9L	0.146078259487945	1
PXDC1	0.079434467494405	1
ZNF581	0.079434467494405	1
PTPMT1	0.139930261144475	1
CLIC1	0.12458763586465	1
ATP1A1	-0.0671141958585371	1
SIRT7	0.197301440373618	1
CAVIN1	0.214923750432598	1
CUL4A	-0.102361717629678	1
TMEM159	0.0727563424353142	1
ERV3-1	0.036525876025114	1
KIAA1211	0.0238467419543678	1
PPIF	0.0492435190198492	1
SF3A1	0.0473057147783567	1
SELENON	0.135655099357566	1
JTB	-0.102447268970818	1
CPTP	0.169925001442312	1
IPO13	0.118644496498619	1
LRSAM1	0.118644496498619	1
USP35	0.118644496498619	1
KIF3A	0.118644496498619	1
COMTD1	-0.0786098346963665	1
CP	-0.236067358233524	1
PILRB	0.0206102796752859	1
RTL8C	0.200077835448913	1
DKC1	0.101283335837181	1
MVK	0.101283335837181	1
PEBP1	0.112338875871534	1
ISOC2	-0.086877450679967	1
SMARCC1	0.193941882560848	1
PSEN1	0.0692626624371138	1
AADAC	0.0465425859370303	1
IQCE	0.128897733182257	1
LAT2	0.128897733182257	1
CABIN1	0.128897733182257	1
UBA1	-0.15200309344505	1
PFDN6	-0.0218594339637394	1
PNRC1	0.0637255976103872	1
FOXO3	0.119463666601571	1
FAM98B	-0.0123837244558324	1
OGDHL	0.187627003175771	1
DPYSL2	0.178500895622126	1
NDUFA9	0.186413124230882	1
TRIM52	0.0126000367796336	1
POLR2G	0.0522299587725579	1
C1QTNF1	-0.0492435190198492	1
DROSHA	0.124447370924488	1
GLA	0.0624640869466536	1
ZBTB38	0.176877762084079	1
MAP4	0	1
PTGFRN	0.172467196004765	1
DDX46	0.138519864081428	1
DEAF1	0.141176062960694	1
YES1	0.141176062960694	1
PITPNA	-0.227133454327687	1
AJUBA	0.116514008726425	1
NUP153	0.116514008726425	1
HSD17B4	0.0598714559773987	1
APOA5	0.126633438531017	1
NCAPD2	0.126633438531017	1
EXOSC7	0.082462160191973	1
ABCC3	0.00812788088340033	1
DCN	0.265067802986322	1
EMC4	0.108376161044792	1
MPP5	0.159780444036769	1
AGBL5	0.0906025487809065	1
MFSD9	0.0906025487809065	1
THOC2	0.172467196004765	1
FMR1	0.0238467419543678	1
LASP1	0.210359865841551	1
GPX2	0.0485957664486256	1
GLMP	0.168599603975745	1
IFFO1	0.109624491174498	1
PKDCC	0.22404027421793	1
KDM3B	0.0223678130284545	1
TMEM167B	0.189661219503575	1
HEY1	0.109877617772373	1
TWF1	-0.024045473966651	1
MED28	-0.024045473966651	1
COPS3	0.194087052116302	1
ERF	-0.120294233717712	1
ID3	0.180572245641821	1
10,00 F	-0.0938669234642224	1
HP1BP3	0.15704371014558	1
GUCD1	-0.154328146391294	1
KANSL2	0.119739244274095	1
CCDC117	0.119739244274095	1
PLA2G15	0.119739244274095	1
RFT1	0.119739244274095	1
SLC35E2A	0.119739244274095	1
TANC1	0.119739244274095	1
C1GALT1C1	-0.144389909335175	1
RELA	0.119581615752672	1
CCND2	0.178337241258512	1
IGF1R	0.178337241258512	1
UQCC2	0.169925001442312	1
TNKS2	-0.0291463456595166	1
UCP2	0.0117771677763536	1
NDUFA3	0.157952359776237	1
TOB2	0.157952359776237	1
RNF139	0.0114956388378294	1
ANKRA2	0.168505724356978	1
KRTCAP2	0.109347396188361	1
PDE1A	0.158429362604483	1
CIAO2A	0.150866665626628	1
SLC44A1	0.192645077942396	1
RIN2	0.142019004872428	1
CFAP410	0.131244533278252	1
TFPT	0.131244533278252	1
SETDB1	-0.131244533278252	1
VPS35	0.131244533278252	1
BZW2	0.131244533278252	1
XYLT2	0.131244533278252	1
FDX2	0.172639386139349	1
BAMBI	0.130060540564373	1
GUF1	0.130060540564373	1
UBE4A	0.130060540564373	1
ATL2	-0.153350776906796	1
RAB2A	0.147341716075187	1
ST3GAL4	0.179168845685932	1
EEF1B2	0.109071699147469	1
SHTN1	0.0335525597110266	1
H1FX	0.212993723334198	1
MANF	-0.15200309344505	1
HSF4	0.11150831521699	1
BORCS5	0.051074184594269	1
KLHL29	0.051074184594269	1
NPRL3	0.132894270497345	1
NT5C2	0.14086253583985	1
CD68	0.17257945488829	1
CLN6	-0.1405983301728	1
ABHD14B	0.176426567384268	1
RBMS2	0.14086253583985	1
TSEN34	0.0108883161427362	1
CNP	0.148098638989134	1
ATG9A	0.169925001442313	1
UHMK1	0.169925001442313	1
RCN2	0.108252890652023	1
CYP3A7	-0.294285339818234	1
ARHGEF28	-0.0391705972806778	1
RMND5A	-0.116058129463577	1
DUSP9	0.0652914602517189	1
DNAJC15	0.0403577376161409	1
LACTB	0.118644496498619	1
CRTC3	0.118644496498619	1
ANKRD35	0.067114195858537	1
MAST3	0.165737204478879	1
BRWD1	0.217591435072627	1
PSMD14	-0.133266530863464	1
ITPKC	-0.0473057147783567	1
CLCN7	0.110644063683992	1
KMT2C	0.0786098346963665	1
ANKRD13D	0.117356950638159	1
MAP1S	-0.0641303374197154	1
ZDHHC16	0.115477217419936	1
BCAP31	0.182674789187468	1
VASP	0.207096234239936	1
UBE2A	-0.130396637255675	1
HMOX2	0.15200309344505	1
NAT9	0.0114047632722494	1
1,00 TOP	0.215168094568535	1
AGR2	0.09515723304034	1
OSBPL8	0.0995356735509142	1
YWHAB	0.0588936890535686	1
HSPB1	0.136220272572699	1
SMCHD1	0.179447775560819	1
KRT23	0.0946368741380753	1
CCDC85B	-0.0339473319233377	1
SERINC2	0.246511949921132	1
GABARAPL2	-0.00715979157286628	1
OSER1	-0.0104923738176422	1
MYO5B	0.0906025487809065	1
REEP3	0.127235188296108	1
HNRNPLL	0.100928908850781	1
MANBAL	0.184917715917785	1
RDH10	-0.234465253637023	1
THY1	0.217805151840796	1
GMFG	0.118644496498619	1
HOMER2	0.163058281954046	1
CD82	0.100401896957837	1
CD46	0	1
CLDN3	0.158429362604483	1
BAG6	0.0824621601919731	1
APOE	-0.224995624931404	1
SUSD2	0.0529488799489591	1
CYB5R3	0.181962795186476	1
PSMB6	0.211975805391109	1
DHX9	0.146841388329271	1
HMGN3	0.174029399775049	1
ITGB5	0.278600663223262	1
PIK3AP1	0.186768511605726	1
ARHGEF12	0.142740172116082	1
ELMOD3	0.0378020327123844	1
AKR1C3	0.0280143761695966	1
NKIRAS2	0.137503523749935	1
ZNF330	0.137503523749935	1
RASSF4	0.15200309344505	1
PAFAH1B1	0.191141487352008	1
RBCK1	0.191141487352008	1
TMX2	0.105794664022597	1
ESD	0.219678036639412	1
TAOK2	0.163058281954046	1
THEM6	0.0931094043914816	1
TCEAL4	0.0968615392525891	1
GRIPAP1	0.139724763666613	1
LTBP1	0.134301091711591	1
SNX15	0.138706270831592	1
EIF5	-0.0897301606560124	1
P3H3	0.13632147121278	1
UBE2I	0.176030364091499	1
MCM3	0.150678912497668	1
GNPNAT1	0.139930261144475	1
IMPDH2	0.194087052116302	1
ATG4B	-0.0299532221016279	1
AVPI1	0.142019004872428	1
BCR	0.192645077942396	1
SPSB1	0.0786098346963665	1
CTSB	0	1
NOL10	0.179168845685932	1
NUP205	0.106915203916512	1
SMARCAD1	0.106915203916512	1
PPCDC	0.106915203916512	1
URM1	0.106915203916512	1
ARVCF	0.106915203916512	1
BTBD9	0.106915203916512	1
MBOAT2	0.106915203916512	1
DBNDD2	0.106915203916512	1
ANK3	0.106915203916512	1
SLC25A4	0.0476180202327399	1
RXYLT1	0.127755547198373	1
GNL1	0.127755547198373	1
R3HDM4	0.181240314670146	1
ARL14EP	0.0469210473874925	1
SOX5	0.119298928372344	1
GTF3C1	0.185355042011918	1
GAB1	0.120854394874386	1
GUCY1A2	0.120854394874386	1
NUBP2	0.181240314670146	1
CFTR	0.176877762084079	1
CNEP1R1	0.146841388329271	1
PTRH1	0.146841388329271	1
TMEM115	0.186413124230882	1
DDAH1	0.181997833742888	1
SLC16A3	0.131789872555541	1
VSIG4	-0.189661219503575	1
AATF	0.145605322246899	1
SGTA	-0.145605322246899	1
IFI6	-0.181673960121393	1
HHEX	0.0817940911636474	1
PSMC4	-0.0278342081967256	1
ZNF428	0.15890359535106	1
EFCAB2	0.0614005446641434	1
FST	0.143179243058044	1
DDIT4	0.188152096918015	1
DPAGT1	0.157100961084729	1
MED16	0.0874628412503395	1
SPINT2	0.106915203916512	1
CPEB2	0.128897733182257	1
ECM2	0.128897733182257	1
HIST1H4B	0.023458972823989	1
KCTD17	0.157100961084729	1
HIP1R	0.128897733182257	1
SPG21	0.14017765804826	1
PHB2	0.213514269989995	1
TGFB1I1	0.116409492115311	1
SELENOF	-0.0230836131130413	1
MAU2	0.104969559601543	1
PPP1R3E	0.104969559601543	1
WDR60	0.104969559601543	1
MEN1	0.104969559601543	1
HOOK1	0.104969559601543	1
ARF1	-0.177538185552188	1
[truncated: 5,475 more rows]

## Sheet: DifferentialGeneExpression #A6
Gene Name	avg_log2FC	p_val_adj
POLR2F	1.32802542979936	1.61535433063841e-15
AKR1B10	1.13806390248718	7.10893357061637e-09
CYP19A1	1.04080621638789	7.22817205325795e-09
SPP1	0.833819485929452	1.38399354436031e-06
TMEM184B	0.900952630749191	6.78939055248983e-06
EIF3L	1.07860983469637	2.77143949065052e-05
PTGR1	0.936341362777682	3.23657254117849e-05
TRIOBP	0.636624620543649	5.49898861830428e-05
PICK1	0.654004145150808	0.000362831331422925
TFF2	1.47704716155427	0.000545943245196829
AKR1C1	0.885731431479219	0.00074614392993355
ADH1C	0.775735164330781	0.000776180843909774
LGALS1	0.708983181640326	0.00084441397620198
PDXP	0.834413934282025	0.000954376064454576
AKR1C2	0.828588756496823	0.00120096789642307
FTH1	0.520669754340333	0.00206243265530534
DUOXA2	-0.713695814843359	0.00249583239846763
ASPH	0.522813243060351	0.00283389195990326
FST	0.975588333960086	0.00288152981934999
NOL12	0.606518644087604	0.0032897045522146
UGDH	0.647058621813069	0.00373808242181246
FOS	-0.780310099043375	0.00513217874861596
SPINK1	-1.06777113090968	0.00692670454997799
MUC5AC	0.869939459435627	0.00930708840144938
FN1	0.314429269704334	0.018561332436176
IGHA1	-1.31144525101176	0.0194214785510378
B2M	-0.293109045254669	0.0208392348487324
GGA1	0.621999880045686	0.0226384673152085
SUCNR1	-0.755314904045098	0.0275965390372253
VDAC1	0.45493645994852	0.0515789810103948
C7	-0.899772552261346	0.0610734663780349
TIMP2	-0.591248763568587	0.070949502842709
TNFRSF12A	0.608476095222043	0.0710206744748386
SLC30A8	-0.20163386116965	0.0791219813821012
ORM2	0.469751758189471	0.103054695744299
KRT8	0.55495462549057	0.130265588618927
SNCG	0.465663572348812	0.138665973123846
FGB	0.508818241259062	0.157100390591902
SERPINA1	0.504918549009472	0.182032609966956
DPYD	-0.448145811090782	0.184101645108863
ANKRD54	0.526068811667588	0.187479383072794
SYT8	-0.978107394151158	0.212027276014465
F13A1	-0.534336427651188	0.224425872205784
RARRES2	0.341147600641587	0.244004063225307
DMBT1	-0.638325726319881	0.275063444225022
APOB	0.589861300133995	0.365122556544348
HPD	0.644734721238525	0.406590251197684
TFF1	1.55604980880592	0.411488755815522
UGT1A1	0.614622474241396	0.429757857152531
2,00 F	0.358135108044367	0.443556817584895
GOLM1	-0.168081301458624	0.483067456019932
SAT1	0.379952157612945	0.515873494502765
TXNRD1	0.56021583838547	0.519212437770531
ETFB	0.435946489041825	0.551998695155778
C4BPB	0.505069700141316	0.610756572787432
CLU	0.289649417286252	0.622765806405298
DECR1	0.461247014675115	0.729238528372216
F13B	0.53743413063857	0.768754942800538
FGG	0.485672622390342	0.828462784953498
FAM3B	-0.16349873228288	0.859857951953164
HRG	0.469996786600635	0.871740770719899
TUSC3	-0.395541323653047	0.914903803647393
RAB1B	-0.459431618637297	0.945025745089617
ALDOB	0.354204497911119	0.959967067684021
ASGR1	0.367131964737966	0.977363384774838
MAGEB2	-0.408280133103535	1
UGT1A6	0.633014630127298	1
SDC3	-0.463306708372096	1
IGKC	-0.854500121018996	1
HLA-E	-0.408764902263314	1
CD81	-0.375106027005113	1
ACSS1	-0.457206953522784	1
REG1A	-0.817408586721527	1
HP	0.35681655215441	1
PLA2G6	0.459431618637297	1
ALB	0.505528033226751	1
HSPD1	0.455508457157427	1
IGHG3	-0.150559676575381	1
GIGYF1	-0.314381285834014	1
ABCC3	-0.0375560046236036	1
GPRC5A	0.422023929594951	1
RTL1	0.506959988719883	1
SAA4	0.437580067929932	1
GCAT	0.467778961350817	1
SEMA6A	-0.265238676760524	1
TSKU	0.433510159350323	1
APOC3	0.417185460791236	1
C2orf72	-0.528219988935058	1
ANXA2	0.411813598404558	1
EFEMP1	-0.438121112391885	1
MAT1A	0.486472637321793	1
IGFBP5	-0.398084365997647	1
SFMBT1	-0.289506617194985	1
IGF2BP1	-0.150559676575381	1
CDKN1C	-0.208317236124725	1
USH1C	-0.288244968631074	1
MGAM2	-0.415037499278844	1
SPTSSA	0.430076898742985	1
UGT1A9	0.517275693209582	1
KRT23	0.451695969857692	1
PAEP	0.982078092002738	1
KCNK1	-0.251538766995964	1
F2R	-0.399270183420527	1
SAA2	0.889977212672172	1
POLR2A	-0.278600663223262	1
PLTP	-0.526859546157588	1
GNPDA1	-0.161589142274248	1
S100A9	-0.520256811333341	1
SHFL	0.0344334970638738	1
LBP	0.398001787935938	1
TMEM45A	0.457101558845388	1
NIPSNAP1	0.43161172381436	1
ITIH2	0.31990892725071	1
CRIM1	-0.481126689736616	1
IGLC1	-0.918122992945592	1
HLA-DQA1	-0.442142729441442	1
FBXW4	-0.387023123109247	1
AKR7A3	0.463656204499023	1
HPS1	-0.19426882042206	1
GSN	-0.355388010832687	1
FGA	0.406163775597926	1
ZG16	-0.30610312772568	1
HPCAL1	0.304479124131145	1
FMC1	-0.384663850235325	1
SORT1	-0.0896372124846765	1
FCHSD1	-0.253756592245783	1
LGALS3BP	-0.522739985638298	1
TF	0.403896941673644	1
APCDD1	-0.402098443571345	1
SOD3	-0.451874267459215	1
THSD4	-0.140660406937118	1
GGT5	-0.497905766451933	1
HAMP	0.355698831542607	1
CNTNAP5	-0.35184367279165	1
GUK1	0.294904921120816	1
LTBP2	-0.415037499278844	1
GPX2	0.578194567867285	1
CCAR2	-0.382719779006115	1
TMEM204	-0.125530882083859	1
BAIAP2L2	0.425091163942767	1
ALDH1A1	0.461628059113655	1
SCN9A	-0.282399730700725	1
COLCA2	-0.329568157089494	1
LYZ	-0.367731784500487	1
GBE1	0.424351250418473	1
HELZ2	-0.252063288012791	1
ZNF267	-0.222392421336448	1
EXOSC5	-0.311586150665903	1
FRAS1	-0.283306800860055	1
ELF3	-0.430780235824591	1
ERV3-1	-0.460266753271842	1
LGMN	-0.523798638042761	1
MGST1	0.427137947988927	1
TRPC3	0.2203900684253	1
XYLB	0.342232191342451	1
PAQR5	0.343586976017135	1
TXN	0.361729102945337	1
MITD1	-0.301890341650817	1
C1R	0.287718669214391	1
LAMC2	-0.400537929583729	1
SCD	0.344414958297374	1
MFSD10	-0.363590733860168	1
S100A2	0.878321443411748	1
NABP1	-0.306246472655093	1
CCDC141	0.239007135187344	1
ATP5MPL	0.379287474329642	1
PLEK2	0.295128035543647	1
CIRBP	-0.31302254166547	1
OLFM4	-0.665209754175588	1
GPX3	0.454175893185802	1
TRIM66	-0.279382399921277	1
ABCB1	0.360589715256467	1
ZNF284	-0.161967479663393	1
TRAF3	-0.355828501505653	1
AK4	0.343301745679929	1
NBEAL2	-0.031708859727338	1
RNASET2	-0.435337060889375	1
BAD	-0.355828501505653	1
GTPBP1	0.193724535561697	1
PARP10	-0.116253068495848	1
TSEN15	-0.114559764262856	1
SART1	-0.290449863414194	1
PSAP	-0.283428185417044	1
RNASE1	-0.432384742842741	1
FTCD	0.415037499278844	1
SIGLEC1	-0.301169534720565	1
PIGR	-0.519374159093579	1
IFNAR1	0.359294947351847	1
KCNJ16	-0.44980291743952	1
DCAF4L2	-0.197939377611909	1
SAA1	0.43753213706593	1
LY6E	-0.443606651475615	1
IER5L	-0.270647589943669	1
LGALSL	0.348728154231077	1
HS6ST1	-0.290449863414194	1
CA12	0.415037499278844	1
RAB7A	0.142180010959408	1
ORM1	0.210066408144934	1
TNC	0.534336427651188	1
PAMR1	-0.208317236124725	1
BAG6	-0.260764232208966	1
CP	0.430007858297397	1
IGFBP7	-0.529940868619717	1
PIAS3	-0.201047518938093	1
THRA	-0.242570303274078	1
CPD	-0.19871959235208	1
UGT2B7	0.390640844971376	1
FXYD2	-0.568842835357879	1
COL17A1	0.21215323683161	1
PDLIM2	-0.276012259832004	1
SPPL3	-0.211504105193712	1
AREG	0.548742312808403	1
HPGD	0.204496667834539	1
SND1	-0.262544609515767	1
MLLT6	-0.397655421050608	1
C1QC	-0.398989558046974	1
SERPINF1	0.247580753427281	1
ADAM28	-0.442310429428947	1
TNFRSF21	0.320462685882864	1
SLC35G1	0.283792966000591	1
CRIP1	-0.398163680714448	1
B4GALT2	0.257981178107508	1
H1FX	-0.426416561409334	1
TNXB	-0.403896941673643	1
ANXA13	-0.245112497836531	1
PLEKHB1	-0.254183488251528	1
PRAME	-0.161967479663393	1
PASK	-0.161967479663393	1
ADD1	-0.264184421869889	1
GAS2L3	-0.296393002780225	1
CPSF4	-0.321928094887362	1
DARS2	-0.0227200765000836	1
ESRP1	-0.210217707390346	1
HOXD4	-0.14914343930581	1
TRAC	-0.373458395527444	1
ING2	-0.187932950593075	1
GJA1	0.558730959147976	1
PGAM1	0.333855743023491	1
MPP7	-0.275634442613427	1
MST1R	0.342392197447078	1
PNPLA2	0.144843301872184	1
SCNN1A	-0.284729476933113	1
TPM1	0.237909811678178	1
FAT4	-0.319541502050484	1
GPRASP2	-0.216491819896764	1
APOH	0.347222115051272	1
TFPI2	-0.3536369546147	1
MAGEH1	-0.243042930646328	1
ASS1	0.315654257979208	1
CCDC80	-0.33151414371656	1
PHF12	-0.287439718502072	1
CLTC	-0.204140716780225	1
POU6F2	0.143735477461449	1
NME3	-0.309483328520717	1
RAI14	0	1
MLIP	0.367731784500487	1
HPX	0.085202322536885	1
RNF17	-0.196142522178623	1
REPIN1	-0.338585438840971	1
MYO7B	-0.185555653156076	1
BMT2	-0.185555653156076	1
UGP2	0.0484985176911901	1
PPP1R9A	-0.274622380109006	1
ZNF852	-0.235103473086002	1
AMY2B	-0.363748270581989	1
AKAP7	-0.290677160902923	1
DGKA	-0.218834601923259	1
GLUL	-0.352452961900821	1
SLC31A2	0.249978253008347	1
PLXNB1	-0.106915203916512	1
LGALS3	-0.354108500636512	1
TNFRSF19	-0.17306470897288	1
ASRGL1	-0.29876211030832	1
SLC51A	0.20945336562895	1
PLA2G2A	0.327164743253509	1
RCL1	0.174330180562313	1
CCL15	0.34577483684173	1
ZNF324	-0.194378045166851	1
PALB2	0.160464672193246	1
HAVCR1	0.359895945086383	1
APOA1	0.238811045792214	1
RDH5	0.256908303036952	1
GREM1	-0.183864192400186	1
TCN1	0.0916304754655681	1
COG3	0.23288479515409	1
TFF3	0.519608762727056	1
CDC123	-0.0811960828479807	1
APOC1	0.213667673116364	1
CD74	-0.303444916287615	1
FGL1	0.390727091872666	1
CLDN11	-0.324622204056625	1
MOB3A	-0.252542032016152	1
CD163	-0.434577685674489	1
LARP1B	0.208946890271496	1
TMEM156	0.336596144676198	1
NUP205	-0.263034405833794	1
IGFBP3	0.41990325445066	1
TALDO1	0.358453970912476	1
SIGIRR	-0.0721497857558354	1
GRB2	-0.338322533138031	1
ZDHHC16	0.164229395778309	1
GAS2	0.279382399921277	1
GOT1	0.274033404783051	1
SCUBE1	0.312277924853643	1
KNG1	0.27819763959377	1
COL18A1	0.270451877396277	1
HAND2	-0.27392272197653	1
ZNF276	-0.206450877467426	1
SKAP1	-0.324198268512189	1
AHSG	0.252506693929883	1
NAMPT	-0.120967054082425	1
DCAF16	-0.303780748177103	1
FZR1	-0.338524605418057	1
CFAP43	0.0519946376382611	1
PARP8	-0.289506617194985	1
LGR4	0.358971436858085	1
GATA6	-0.28080910756177	1
TAP2	-0.347270943001825	1
IER3	-0.268703155920486	1
RYBP	0.315305152693627	1
EGR1	-0.415037499278844	1
HLA-DRA	-0.343673047970201	1
SLC25A24	-0.256636634635643	1
TBL1X	-0.241972790305964	1
ADH5	0.29157381204772	1
FAM122A	0.202816882999687	1
C13orf46	-0.235812937098769	1
A1BG	0.0378847600048555	1
ETFA	0.317896340868312	1
RAD9A	-0.249978253008347	1
IFI27	-0.362570079384708	1
LAMC3	-0.197599959885161	1
ITM2B	-0.20317924054278	1
BRCA1	-0.136204383598311	1
KCNJ13	-0.136204383598311	1
UTP4	-0.271912557180246	1
GADD45GIP1	0.336596144676198	1
SERPINB8	0.292781749227846	1
PLA2G12A	0.300509111252457	1
LCN2	-0.439606220500569	1
POLL	-0.251061764167718	1
LTB4R	-0.185555653156076	1
RBP4	0.292949983738081	1
SRSF3	-0.114992522289931	1
TMEM30B	-0.239007135187344	1
AC007906.2	-0.235812937098769	1
RNPC3	-0.263034405833794	1
VTI1A	-0.155069396492833	1
FGF1	-0.192645077942396	1
PRLR	-0.212729323985728	1
AAMP	-0.325770161181756	1
DCAF7	-0.339357901013739	1
SERPINC1	-0.0650950282218852	1
ZNF281	0.169925001442312	1
TM4SF1	0.465815235428151	1
ACAA2	0.262193429394423	1
EID3	0.300305283187567	1
CCND1	0.296132094010025	1
ARMC7	-0.282143228781499	1
BABAM2	0.189661219503575	1
UBE2V1	0.307181509518176	1
DIP2C	0.266786540694901	1
LTBP4	-0.269301164236152	1
PLEKHF2	-0.264972210075286	1
HIST1H2AD	-0.308950240889152	1
GC	0.280915395184088	1
WNT7B	0.183864192400186	1
PHF19	-0.212544635380101	1
FRMD6	0.361336479445598	1
ZNF622	-0.246639967583125	1
PHF20L1	0.26693886028971	1
HIST1H2AI	0.182203331220749	1
C12orf75	-0.373458395527444	1
DDX17	-0.286652620139832	1
ZNF43	-0.241008099503795	1
GSKIP	0.00978102079258547	1
RCOR1	0.299560281858908	1
SLCO1B1	0.192645077942396	1
VOPP1	-0.290102649031964	1
IGFBP1	0.320572815275352	1
GNB1	0	1
MAPK13	-0.220688115124199	1
C4orf33	-0.236298023361666	1
MAP3K21	-0.324350757154218	1
AP2A2	-0.342392197447078	1
AOX1	0.378022656958289	1
SLC31A1	0.311273702422698	1
PNKP	-0.331981759551285	1
DHX8	-0.251061764167718	1
SMIM24	-0.216491819896764	1
ITIH3	-0.0231630326193168	1
SMARCA5	-0.331011199649801	1
MTMR8	-0.158989523761157	1
ZNF736	-0.158989523761157	1
9,00 F	0.171271427149829	1
LGALS2	-0.427110331579419	1
CFH	-0.200727424240254	1
GPR153	-0.210896782498618	1
OSER1	-0.241817919924098	1
TAPBP	-0.282842886913974	1
TSPY1	0.247092861964772	1
FOLR1	-0.329568157089494	1
ITGA2	0.34632474919483	1
WASF3	0.202188850613267	1
SPAG17	0.29176612437711	1
ENG	-0.345955365533812	1
OSGIN2	0.272730904444158	1
MCCC1	-0.154885601978171	1
ID1	0.212753973430715	1
NDUFS8	0.275179835695883	1
CDHR5	0.331941883515382	1
GABARAPL1	0.239251072078135	1
ZNF783	-0.254005440032668	1
ECSIT	0.160991876672305	1
SRP54	-0.300866479359533	1
YEATS2	-0.247310053540777	1
RHBDF2	-0.0193653248669311	1
RNF31	-0.242856523896163	1
STXBP2	-0.285672209513525	1
LBH	-0.369871183230709	1
MTX2	-0.315355440963876	1
ORAI2	-0.162271428898877	1
SLC34A2	-0.287696460068063	1
TSPYL1	-0.307428525192247	1
BDKRB2	0.231815675223074	1
STT3B	0.229481846122767	1
PTGIS	-0.258734268400168	1
KRT7	0.439460973218062	1
SPRED1	-0.270647589943669	1
DSC2	-0.207324973247506	1
TMC8	-0.269186632815389	1
NDFIP1	-0.0799235442969493	1
HNRNPA0	-0.174716420794612	1
SEMA3C	-0.271302021817394	1
ADCK2	-0.28080910756177	1
CSTA	-0.273451021779132	1
GDF10	0.270089163367744	1
KCND2	-0.206450877467426	1
GSTM1	-0.20945336562895	1
INO80B	-0.241757746203379	1
KHK	0.317084122656048	1
AXL	0.201633861169651	1
FLNB	0.292450893810528	1
TMEM223	-0.250543461650597	1
OSBPL1A	0.0619277491432017	1
QKI	-0.266174113364361	1
PTN	-0.347923303420307	1
PTS	0.245979241654064	1
JPT2	-0.296981737757132	1
SLC4A4	-0.38150787571365	1
OXTR	0.120854394874386	1
ITGB2	-0.359209110966822	1
HIST1H2BD	-0.31685710533994	1
DLG1	-0.0749620576812221	1
CD40LG	-0.136204383598311	1
CHL1	-0.17306470897288	1
TUBGCP2	-0.15754127698648	1
RNF4	-0.210838194708366	1
CIB1	0.302562770020431	1
SULT1B1	0.191048293008067	1
RUNDC1	-0.0236512680646453	1
ATP2A3	-0.260960077595936	1
TAS2R38	-0.123148230772865	1
RAB3B	0.123148230772865	1
TMEM107	0.123148230772865	1
BEX2	-0.15754127698648	1
GPR108	0.315355440963876	1
CD44	0.338606836033993	1
CCL21	-0.342887713523009	1
USP22	-0.274320213380309	1
PWP1	-0.0818770070544076	1
TGFBI	0.184297735228876	1
ZNF740	-0.095347876587481	1
ZBTB38	0.327294604637178	1
TTC28	-0.231325546106456	1
SEH1L	0.140372656364552	1
TCF7	-0.171480467944354	1
ARID1A	-0.303069067636046	1
NARS2	0.189661219503575	1
6,00 LSM	0.13823604219212	1
PROS1	0.288457002713701	1
ZDHHC5	-0.318175960026255	1
IPO13	-0.21864028647534	1
A2M	0.310526386971622	1
NTMT1	0.22978708150757	1
ISCA1	0.0166787411466304	1
TMPRSS3	-0.169925001442312	1
EFNB1	0.241972790305964	1
SERPINE1	0.83987384293268	1
FH	0.0671141958585371	1
PLXNB2	-0.300013318458922	1
HOPX	-0.258918297361562	1
SLIT2	-0.190942782711395	1
RGN	0.20909559872299	1
FNIP2	-0.3040061868901	1
ANGPTL8	0.331205908475373	1
CORO1A	-0.311708252569484	1
MUTYH	-0.148098638989134	1
WDR60	-0.13224779829844	1
SEPTIN2	-0.300866479359533	1
PLCG2	0.0756642699320723	1
ATP6V1F	0.291681808019242	1
MORN1	-0.158989523761157	1
MFNG	-0.198904068414078	1
CLDN23	-0.15754127698648	1
ELMOD2	-0.247310053540777	1
ZSCAN29	-0.0614005446641434	1
MAP2	0.299560281858908	1
ZMYND15	0.195920209975257	1
ZNF274	-0.195920209975257	1
EIF3G	-0.067957384100475	1
EDC3	-0.101283335837181	1
SMU1	-0.101283335837181	1
LRRC3	0	1
AQP1	-0.382333334206138	1
TAF7	-0.282587203255194	1
SERPINA3	0.296642798476614	1
ZNF664	-0.296981737757132	1
TXNIP	-0.251323423307097	1
PHLPP2	0.249171752452048	1
ADAMTSL2	-0.271596419337218	1
OBSL1	-0.382573104032332	1
PARP9	-0.222392421336448	1
TMSB4X	-0.229716766995801	1
CTSH	-0.281286110390017	1
NXPH4	-0.442709917763399	1
TRMT10B	0.13245029602365	1
ALKBH5	0.16349873228288	1
TMEM88	-0.146389486981523	1
F8A1	0.076815597050831	1
FOXI1	0.312882955284355	1
SLFN11	-0.205584133649894	1
CACNA1H	-0.0874628412503393	1
PDHA1	0.217700726011726	1
FAXDC2	0.229133999215503	1
CD4	-0.3536369546147	1
CEPT1	-0.0114047632722494	1
RCC1L	-0.202987022163855	1
PBLD	0.244152940075259	1
PCSK6	0.272620454662992	1
MIER1	0.212993723334198	1
AASS	-0.207324973247506	1
TKT	0.178145508247281	1
MAPK3	-0.261197747354177	1
SLC44A2	-0.238512086699725	1
QSOX1	-0.368867317845918	1
KALRN	-0.117569596381176	1
HAGHL	-0.182203331220749	1
FGFR1	-0.227410496103072	1
HDAC7	-0.307428525192247	1
FGR	-0.256908303036952	1
SEPTIN8	-0.313890775821944	1
GEMIN6	-0.187627003175771	1
AIFM1	0.232042591370167	1
TIMM44	0.212544635380101	1
ORC3	-0.222392421336448	1
STRAP	0.254929356196738	1
DCBLD1	0.0256866436636496	1
ANAPC2	-0.257157839497124	1
IRF8	-0.241972790305964	1
KLF9	-0.246355664687164	1
TM6SF2	0.215728691055437	1
IRF5	-0.0624640869466536	1
RASSF4	-0.35457285801495	1
ARPC1B	-0.134890127155474	1
ZC3H13	-0.0102683354538272	1
NR1H2	-0.304854581528421	1
NAAA	-0.09515723304034	1
ZFP91	0.237691557719331	1
C1QL1	-0.347019075850193	1
DENND4C	-0.206450877467426	1
RBX1	0.300931013592322	1
C4orf48	-0.279382399921277	1
CCNT1	-0.128897733182257	1
FANCC	-0.236298023361666	1
ZPR1	-0.0592971836837721	1
HAUS4	-0.1405983301728	1
DNAJC12	0.202816882999687	1
FAM122B	-0.242856523896163	1
CHCHD10	0.265795545510851	1
PLA2G12B	0.188856817452688	1
ZNF282	0.0458036896131249	1
JMJD1C	0.116324117967232	1
ABCC2	0.390119867074515	1
MFSD2A	-0.183864192400186	1
PWWP3B	-0.197599959885161	1
C1orf50	0.127550049720511	1
JAML	-0.243042930646328	1
ALKBH3	-0.216491819896764	1
PCNX3	-0.108524456778169	1
HLA-DMB	-0.299560281858908	1
FGF7	-0.182203331220749	1
SFI1	-0.252387161634286	1
ARHGAP17	-0.287281952080471	1
WDR37	-0.237039197300849	1
SAMD13	-0.229867541898594	1
CDCA7	-0.166897308744744	1
MOV10	-0.351903154332852	1
PTP4A3	-0.215728691055437	1
ODC1	0.311289574441015	1
PIGG	-0.270647589943669	1
ACVRL1	-0.191141487352008	1
PDE5A	-0.0658879356564572	1
OPN3	0.297836288376454	1
APP	0.220924776203887	1
STAG1	-0.264897149850984	1
PSENEN	-0.264377072325204	1
DIAPH1	0.300448367476911	1
PLEKHG6	-0.241008099503795	1
EIF3A	-0.0144995696951149	1
HPS4	0.106128350861343	1
LAMP1	-0.153727773914511	1
SDC1	0.221415316632054	1
BOD1L1	-0.270647589943669	1
MBL2	0.0440551800779356	1
INMT	-0.285091326706991	1
RILP	0.255559285271647	1
C1S	0.213454760344485	1
TM4SF5	0.261866704401459	1
BHLHE40	0.278975949702815	1
GANAB	0.150810290532216	1
CTNNB1	-0.233313707713794	1
CDIPT	-0.247381141522308	1
VAMP5	0.211231975599226	1
BRD9	-0.21800065221929	1
PLEKHH3	0.140177658048261	1
EOMES	-0.105933444749065	1
EIF4B	-0.202269149783459	1
ZNF496	-0.265053573470446	1
BTG2	-0.263034405833794	1
FARSA	-0.26960705975728	1
MTDH	0.174029399775049	1
KRT10	-0.329123596291566	1
DPYSL2	-0.334206424665799	1
LIPC	0.253756592245783	1
UGT2B10	0.313564621952736	1
1,00 AMD	0.104969559601543	1
CASP8	-0.20387233336565	1
EBF4	-0.190942782711395	1
SPRYD4	-0.240134003723715	1
NARF	-0.110644063683992	1
CZIB	-0.280736407567253	1
TMEM259	-0.0788143831768287	1
NFIB	-0.26710407014284	1
TOP2B	0.0404790693550705	1
ABLIM2	-0.15754127698648	1
LYPD6B	-0.199308808223407	1
COL4A5	-0.213244039122263	1
AS3MT	0.115477217419936	1
DNAJC15	-0.25996810278601	1
STARD10	0.187370135901721	1
LILRB3	-0.147753620443692	1
FAM184A	-0.147753620443692	1
B4GALT1	0.155278225477911	1
DESI1	-0.181169758609935	1
PDZK1	-0.277109591045517	1
SLC17A9	0.26960705975728	1
MAPK1IP1L	0.0535494682767339	1
SAC3D1	0.0890050060587447	1
AP1S1	-0.296393002780225	1
BPTF	-0.301304422761511	1
USP39	-0.212050477114989	1
DISC1	-0.217098121666935	1
ITGBL1	-0.332270039108821	1
DUSP11	-0.229481846122767	1
NCLN	-0.25924282667142	1
PPP6R1	-0.188072348152572	1
XPC	-0.30610312772568	1
NAT8	0.0882271830117354	1
RAB2A	0.255041615080263	1
GDF15	0.238159737194765	1
HM13	0.241008099503795	1
ADH4	0.0391705972806773	1
COL27A1	-0.323889611220648	1
SLC12A9	-0.0412226627265129	1
AKAP8	0.0641303374197155	1
SAP30L	-0.202188850613267	1
NCK2	-0.350186354928876	1
CAST	-0.239575433009805	1
CD82	-0.145299553148973	1
DNAJA4	-0.146389486981523	1
ENKD1	-0.222392421336448	1
MTHFS	-0.123912603685476	1
2 SOS	-0.229481846122767	1
AVPR1A	0.254101281063786	1
MAN1C1	-0.224215156943266	1
EIF2A	-0.170840707624047	1
MUC5B	0.387023123109247	1
DMXL2	-0.20909559872299	1
SLC41A2	0.19022241567554	1
YIF1B	0.0860398310666912	1
NCKAP5L	-0.2081081953302	1
CD320	0.11839470080223	1
KLK10	0.435584876682929	1
HIP1	-0.0187365625815858	1
PRXL2A	0.0307622537706869	1
DAPK2	0.263034405833794	1
TOP1MT	-0.233888060174277	1
FGFR1OP2	-0.239575433009805	1
EPM2A	0.166897308744744	1
EDN1	-0.225881407416328	1
GNB4	-0.178337241258512	1
COL5A2	-0.140372656364552	1
SLCO2B1	-0.220688115124199	1
PHB2	-0.0877759600884407	1
CD69	-0.133678435231969	1
MAGT1	-0.113768874957575	1
KAT7	-0.222392421336448	1
1,00 PGK	0.336218752437756	1
TXNDC11	-0.259867126755111	1
ANKRD30B	-0.12199052437861	1
FAM167B	0.12199052437861	1
LONRF2	0.12199052437861	1
CLN5	-0.12199052437861	1
LAMB3	0.189342455269553	1
TNFAIP3	0.196800707433707	1
ERCC8	0.205584133649894	1
CERK	0.125530882083859	1
APOC2	0.186281172427534	1
NABP2	0.0485801804450616	1
ARL4C	-0.269839583738908	1
SULT1A1	0.272684575867513	1
RANGAP1	-0.155278225477911	1
PAFAH2	-0.142019004872428	1
SLC26A11	-0.165423609207371	1
ZNF672	-0.181997833742888	1
HPN	0.316227344999387	1
KDM1A	-0.181169758609935	1
ITGA9	-0.177396250873447	1
ANO3	-0.131244533278252	1
VENTX	-0.131244533278252	1
GATAD2B	-0.264827687656844	1
ANKFY1	-0.225712779628059	1
KYAT1	0.0329146224727352	1
GNAS	-0.301402697555964	1
PARVG	-0.179909090014934	1
FAM20C	-0.201633861169651	1
NPNT	-0.284208428938204	1
NME2	0.232751838897751	1
RAP1GAP	0.143153772646672	1
EPC1	-0.213403638109193	1
LOX	-0.0995356735509142	1
KDM6B	-0.0165828841956042	1
PER1	-0.189477798863713	1
ZNF467	-0.26104585274034	1
DPF2	-0.255559285271647	1
HECTD3	-0.250226629533173	1
ELOVL2	-0.255257055242075	1
SRP68	0.0588936890535684	1
BRPF3	-0.168599603975745	1
12,00 F	-0.0162406410072109	1
GPRIN3	-0.15417093012776	1
HOOK3	-0.222392421336448	1
TANK	0.139403056665417	1
ZFP90	-0.212050477114989	1
GPSM3	-0.275634442613427	1
EMILIN1	-0.284881108132043	1
COMMD4	-0.25733204646961	1
UNC13D	-0.332270039108821	1
RIN2	-0.175367086510561	1
HPS3	-0.169925001442312	1
HGD	0.307624556857864	1
SYNPO2	-0.257387842692652	1
TSC22D1	0.230780206829167	1
PKHD1	-0.300233023788043	1
ARHGDIB	-0.318682435383708	1
ZFHX3	-0.074546953365054	1
IFI6	0.0407568076133988	1
JDP2	-0.142957953842043	1
ABCF1	-0.240134003723715	1
HEYL	-0.197036847059554	1
PAG1	-0.168819064216143	1
HIST2H2AB	-0.281286110390016	1
NRP1	-0.300931013592322	1
PPP1R12A	-0.201139872107851	1
EIF4G1	-0.0673552678017648	1
COPA	-0.179706022234898	1
CREBBP	-0.179821037584812	1
ATP5F1B	0.189008335303508	1
NDUFB7	-0.126502721151184	1
PLOD1	0.305559022480351	1
PCMT1	0.264594919821411	1
CEP128	-0.186011985609949	1
CCL28	-0.330148601692331	1
SNX4	0.227600712339209	1
RUNX1	-0.242750134379439	1
HNRNPUL1	-0.237812760343988	1
CCL5	-0.355828501505653	1
SFRP4	-0.306661338234052	1
MAGEF1	-0.136501999904862	1
TFAP4	-0.192645077942396	1
CATSPERB	-0.156119201917282	1
TSEN34	-0.249720052552913	1
EIF3K	-0.249359468936717	1
TRAPPC1	-0.266992419402477	1
TRIM23	0.209792384556815	1
METTL9	-0.266393417923709	1
SIRT7	-0.199308808223407	1
C1orf35	-0.222392421336448	1
FAH	0.293845552919323	1
ZNF865	-0.198904068414078	1
SIN3A	-0.180572245641821	1
MS4A6A	-0.274174963438994	1
UGT2B15	0.217946516305256	1
ZNF768	0.107803289534515	1
SPINT2	-0.310102659490572	1
C9	0.205584133649894	1
ADI1	0.217664852799463	1
FCGBP	0.132103536007345	1
ALDH4A1	0.211181029379823	1
DTYMK	0.0331668639351994	1
ADAP2	-0.234011504603282	1
FARP1	-0.208020303829312	1
TBL2	-0.227177483901825	1
STRADB	0.307822327580632	1
TMC4	-0.0473057147783567	1
NR2F2	-0.334117503895277	1
IL15	-0.199308808223407	1
TMEM138	-0.202188850613267	1
BSG	0.197036847059554	1
DACT1	-0.177396250873447	1
CHMP2B	0.143194635827791	1
SRI	0.25996810278601	1
RFTN1	-0.213244039122263	1
PSMB9	-0.294743265561132	1
RECQL	0.191048293008067	1
MPP3	-0.178970141045319	1
RNF34	0.1410923192346	1
LUM	-0.347098670622268	1
TNS2	-0.282933963271499	1
GTF3C3	-0.191141487352008	1
VRK1	-0.104969559601543	1
AADAC	0.232446086000371	1
DERL3	0.046170181432926	1
SMIM10	-0.168397531695718	1
VPS26B	-0.0652176594464808	1
THADA	-0.0529488799489591	1
DBI	-0.191718392304568	1
TNFRSF10D	0.195920209975257	1
SERPINB6	-0.16255301278596	1
SH3BGRL	-0.30904680359063	1
IFIT3	-0.245756414401959	1
TOMM7	-0.222392421336448	1
CIZ1	-0.148391839892671	1
LRRC47	-0.256564910504236	1
TSPAN4	-0.310600089085849	1
LILRB5	-0.16115479181458	1
WIPF1	-0.268488835925902	1
BCL9	0.0938669234642224	1
CAMK1D	-0.184917715917785	1
FCGRT	-0.222991422815217	1
DCN	-0.674720695612999	1
CRP	-0.229378851652555	1
HSD17B13	0.0575874915529435	1
PCDH17	-0.0113153132278342	1
FLII	-0.0703893278913981	1
RBMXL1	-0.197301440373618	1
ASH1L	0.0482551686072212	1
MORC4	0.255559285271647	1
SENP5	-0.100304905795685	1
STAP2	-0.216036926296624	1
C6orf141	0.253756592245783	1
LMAN2L	0.19854567938208	1
CNTLN	-0.209792384556815	1
FAHD1	0.23769155771933	1
YJU2	-0.2081081953302	1
MAP4K2	-0.146389486981523	1
C1orf159	-0.143735477461449	1
COL1A2	0.386516212745915	1
AMDHD2	-0.279459953746905	1
POFUT2	-0.153805336079035	1
PSMA5	-0.0100187558249907	1
FLI1	-0.241972790305964	1
ATP10D	-0.200077835448913	1
INTS1	-0.250406797506044	1
MINDY4	-0.0809199953835675	1
FNBP1	-0.292781749227846	1
NFKBIA	-0.232660756790275	1
TPST2	-0.234011504603282	1
PLIN2	0.233822484617307	1
BHMT	0.34444553144879	1
NECTIN1	0.175849835399418	1
KCTD12	-0.311742611041029	1
KDELR1	0.229025513668895	1
TYRP1	-0.213244039122263	1
KYNU	0.270240175566646	1
CD84	-0.187932950593075	1
PCK2	0	1
TNFAIP8L1	-0.0212164859096958	1
SNHG32	-0.236198220861478	1
COX7B	0.167456745851563	1
CMC4	0.176497655365798	1
SLC9A8	-0.172836596862215	1
CD37	-0.25118468795605	1
MMP2	-0.276061086130033	1
DPP4	-0.220599139513397	1
GPATCH4	-0.186768511605726	1
PSMD4	0.163886084960972	1
RHOA	-0.182040522711567	1
ZRANB1	-0.125530882083859	1
CTC1	-0.21735683143915	1
GPI	0.232742175286354	1
DIS3L	-0.0698214494975714	1
COLEC11	-0.355583649068602	1
ATG7	0.096573259695053	1
TRA2B	-0.26000034574416	1
LAP3	-0.175571564583454	1
SMAD7	0.220841969773048	1
PSMG4	-0.215389033598686	1
FUT11	-0.200532987372708	1
NRBP2	-0.26070935288755	1
COL9A2	-0.233199176293031	1
DNMBP	0.247927513443585	1
STARD4	0.203795202459118	1
NMT1	-0.0688950812110678	1
TMEM52	-0.146389486981523	1
PRDM15	-0.13245029602365	1
TIMM10B	-0.228531558433854	1
CTNS	0.0598714559773987	1
USP12	0.0598714559773987	1
METTL3	-0.212544635380101	1
RREB1	-0.245756414401959	1
OPLAH	0.236067358233524	1
CAD	-0.171186650006224	1
OTC	0.301268624321269	1
DIMT1	-0.212050477114989	1
DCAF5	0.169925001442312	1
WDR72	-0.224215156943266	1
ZNRD1	-0.173767067736706	1
TRIM68	-0.154722594798642	1
RAB31	-0.263034405833794	1
SLC38A4	0.0277449904829044	1
JCHAIN	-0.280107919192735	1
PSTK	-0.15754127698648	1
COG8	-0.208814014835907	1
EIF2S3	0.0680889898421697	1
DUSP16	0.248498312675913	1
NR0B2	0.133678435231969	1
OLFM1	-0.133678435231969	1
SIDT2	0.133678435231969	1
PARD3B	-0.133678435231969	1
CCDC3	-0.201633861169651	1
CUTA	-0.107713817300254	1
MED12	-0.191141487352008	1
RDH10	0.29218075149331	1
B3GAT1	0.165423609207371	1
ZNF585B	-0.165423609207371	1
IK	-0.28203536776385	1
NOP53	-0.175388283754791	1
IFI16	-0.180572245641821	1
PDGFB	-0.210419779670372	1
LAMC1	-0.187169947876245	1
ZNHIT3	-0.238786859587117	1
LAMB1	-0.110182917750423	1
ZNF358	-0.284614936419307	1
CRNKL1	-0.154328146391294	1
HDAC10	-0.214124805352847	1
TRIM16L	0.255559285271647	1
KANSL3	0.216317906926764	1
IL2RB	-0.172836596862215	1
AZIN1	0.21768541865892	1
MYH14	-0.197680667839694	1
RTN4	-0.178632035808035	1
PLEKHO1	-0.268995964072511	1
FANCD2	0.0664954117869069	1
ONECUT2	-0.157791245806457	1
SCX	-0.12199052437861	1
SSBP1	-0.0733731863302192	1
PPP1R9B	-0.18379717602387	1
FBXL14	-0.204819791888498	1
ARHGAP25	-0.160464672193246	1
ERI2	-0.160464672193246	1
SELENBP1	-0.0685313816708154	1
APH1B	-0.174330180562313	1
BLOC1S5	0.0584956493101443	1
MPI	-0.0987781544781735	1
HNF4A	0.17168545930675	1
HK1	-0.208814014835907	1
SYNJ2BP	-0.173536254994691	1
SCPEP1	0.271302021817394	1
JADE2	-0.070389327891398	1
TTC39C	0.270562462636319	1
PCNX4	-0.0520885111484542	1
TBCB	-0.213173891307069	1
GBP5	-0.251538766995964	1
WDR76	-0.120854394874386	1
KCND1	-0.120854394874386	1
SLC2A9	-0.120854394874386	1
CALML4	-0.179821037584812	1
ATL2	0.212993723334198	1
TMEM45B	0.0289513736961289	1
AGXT	0.0428858128531759	1
NDUFV1	0.22105349312815	1
ARF3	-0.209692559037587	1
VPS72	-0.220768678856784	1
ELP4	-0.201633861169651	1
TSPO	-0.224815083603304	1
MED17	0.0774045036856066	1
RNF213	-0.266174113364361	1
RSPH3	-0.16255301278596	1
CEP350	0.0230836131130413	1
DDX27	-0.131244533278253	1
ATRNL1	0	1
ZFP36L2	-0.226898500088359	1
CPM	-0.0218594339637394	1
CD28	-0.178970141045319	1
IRF2BP1	-0.210419779670372	1
MIF	0.113327683810133	1
ACADVL	0.174751935692013	1
SLC35C1	0.218046951060484	1
BEX3	-0.222392421336448	1
NEMP2	-0.15200309344505	1
JAK3	-0.201633861169651	1
MFAP3	0.2081081953302	1
ZNFX1	-0.255257055242075	1
DOCK6	-0.165737204478879	1
RBPJ	-0.18997094364407	1
UTS2B	0.108934371553164	1
LRRK1	0.108934371553164	1
PSRC1	-0.108934371553164	1
CPVL	-0.170932821979901	1
TCEAL4	-0.258858729862601	1
FBXO25	-0.174774401103708	1
PIK3R1	-0.00933786457933627	1
PIK3IP1	-0.206450877467427	1
ATG10	-0.118644496498619	1
TMEM87B	-0.0577154978562873	1
KANSL1L	-0.16115479181458	1
ZNF22	-0.232446086000371	1
CREG1	-0.256180734792731	1
TXNL4A	0.236067358233524	1
CHKA	-0.113819899557162	1
CD9	0.179224562180074	1
FPR1	-0.104023064543228	1
HHAT	0.139930261144475	1
NSUN2	-0.225420114034016	1
NDRG3	-0.176877762084079	1
CPEB4	-0.143124942098597	1
TMEM167B	0.185555653156076	1
ATP6V0B	0.181656367459426	1
JTB	0.0416859028069236	1
ADTRP	0.246793764826583	1
YEATS4	-0.124447370924488	1
UPB1	0.129041945001739	1
GPD1	-0.0268000593437151	1
CTBP1	-0.281975969487254	1
ANAPC11	-0.217905030344134	1
GLIS2	-0.239338313390437	1
BRD4	-0.255461186128993	1
GMIP	-0.144948335911099	1
ETNPPL	0.177787119215283	1
RAB7B	-0.165423609207371	1
RERG	-0.165423609207371	1
KAT5	-0.19854567938208	1
SBF2	-0.206450877467427	1
CD47	-0.21377929103174	1
GBP2	-0.209923069374231	1
IPO8	-0.201633861169651	1
IL27RA	-0.178337241258512	1
LONRF1	-0.178337241258512	1
GALK2	-0.131789872555541	1
ITGA6	0.272730904444158	1
MED29	-0.123574685118533	1
WFDC1	0.15754127698648	1
CTXND1	0.200077835448913	1
BRPF1	-0.163975735111126	1
ARHGEF12	0.2081081953302	1
EPS15	0.124545097938303	1
WWTR1	-0.210566985939659	1
TRIB1	0.0869833015946399	1
FMNL1	-0.176877762084079	1
NAT14	-0.143735477461449	1
KHDRBS3	-0.114458724584915	1
SSU72	-0.245756414401958	1
ZNF263	0.0938669234642224	1
DUOX2	-0.309684499132615	1
CCL16	0.248437029620836	1
3,00 ARL	-0.172467196004765	1
ECPAS	0.146841388329271	1
PLPBP	0.254997086768376	1
CAPG	-0.253975066546328	1
HVCN1	-0.145050332803283	1
PTMA	-0.145050332803283	1
MCF2L	-0.129635280416596	1
IFT80	0.117493563018441	1
NUMA1	-0.0776208971224739	1
HSP90AA1	0.14777329244016	1
PDGFRA	-0.278716028066064	1
PHLDA3	-0.153350776906796	1
KIAA1211	-0.021695071099319	1
DDX49	-0.209176801832284	1
RBM12	-0.144010302691519	1
FAM210B	0.248948649530257	1
PTPRB	-0.230119783361059	1
GLYATL1	0.293991218384239	1
RGS4	0.0427496474593371	1
RAB43	-0.150334273084432	1
INO80E	0.196223488311646	1
GLIPR1	-0.237943424870963	1
CCDC85B	-0.269186632815389	1
RELCH	-0.184839675453595	1
ARHGEF40	-0.237797114334771	1
TRAF7	-0.021373650792567	1
RAB32	-0.0655883416275768	1
CAPZB	-0.169039097183042	1
CD72	-0.154722594798642	1
SAMD3	-0.154722594798642	1
SMIM6	-0.138519864081428	1
HEATR1	-0.0861566437497145	1
ANGEL1	-0.238404739325079	1
ANKH	0.220125814364503	1
FOXK1	0.22404027421793	1
SMOC2	-0.19426882042206	1
NIPAL2	0.215728691055437	1
PDLIM7	0.272202721107389	1
TMEM168	-0.222392421336448	1
CYP4F11	0.222392421336448	1
TMEM74	-0.114458724584915	1
TFR2	0.163886084960972	1
KLF5	0.167727445738066	1
VIM	-0.282638963773305	1
HNRNPA2B1	-0.184895578337461	1
STX5	-0.240263098175136	1
RPP21	-0.175086706558091	1
IFNGR2	0.226841754210413	1
PPM1F	0.249027547839915	1
SNIP1	-0.153246260295682	1
PODN	-0.222392421336448	1
PPP1R11	-0.224560258019158	1
GNL3	0.151065974190996	1
CAPN7	0.156401557342567	1
RAC2	-0.23288479515409	1
CYTIP	-0.181329764714562	1
NDST2	-0.204140716780225	1
AQP9	0.137849535273572	1
NNMT	-0.153055771376387	1
VEGFC	0.0371529984174661	1
MATR3	-0.269186632815389	1
SLC39A5	-0.179821037584812	1
STBD1	0.175849835399418	1
CYB5A	0.187751335923803	1
CAPZA2	-0.137503523749935	1
PLCB3	0.116324117967232	1
STK35	-0.022026306329999	1
EPS8L2	0.149377624038226	1
NUP35	-0.150678912497668	1
CD200	-0.150678912497668	1
ZNF573	-0.0922585078519883	1
GPBP1	-0.214124805352847	1
CYP39A1	0.230483833689996	1
CD1D	-0.163975735111126	1
CSNK1E	0.211504105193712	1
RAB5C	-0.198621728776731	1
PIK3R2	0.030588319833423	1
UAP1L1	-0.176877762084079	1
LYRM1	-0.163058281954046	1
PRKCE	-0.15200309344505	1
FANCF	-0.0692626624371138	1
RETSAT	0.231325546106456	1
DAO	0.144948335911099	1
GPATCH2L	-0.090197808971578	1
TMEM38B	0.263034405833794	1
ENDOD1	-0.136419198226595	1
RNF216	-0.166461146138741	1
LIMA1	-0.110182917750423	1
RCE1	0.205675026391514	1
AMN	0.0473057147783567	1
PACS2	-0.215506035751208	1
ICAM1	-0.236876667582783	1
TM4SF4	0.239007135187344	1
SESN3	-0.175442006409878	1
FRYL	-0.0780025120012732	1
HECA	-0.168819064216143	1
TRIM56	-0.292309328209307	1
CASP8AP2	0.046170181432926	1
SRSF4	0.0446690493337286	1
RANBP10	-0.200697350237129	1
SNRNP40	0.185111405256988	1
AP1G1	-0.227177483901825	1
GRB14	-0.155517577621287	1
WDR19	-0.2081081953302	1
FUT6	-0.175849835399418	1
P3H3	0.146389486981523	1
PLCH2	-0.207232614165442	1
PSMD5	0.150866665626628	1
TLCD4	0.245756414401959	1
FAM32A	0.187815160338201	1
VCP	-0.183029989065674	1
EID1	-0.230513263532839	1
LSG1	-0.158429362604483	1
BTN3A2	-0.18997094364407	1
PEMT	0	1
IGHG1	-0.639039173476949	1
FAM98C	-0.168505724356978	1
PAIP2	-0.181710915820023	1
ACY1	0.229926094021855	1
PRAP1	0.178382764349594	1
ERF	-0.280587299506463	1
SETD1B	-0.215728691055437	1
KLHL36	-0.128324096975539	1
TMEM125	-0.13245029602365	1
SPG7	-0.13245029602365	1
SEMA4F	0.13245029602365	1
EXOC3	-0.218894977100221	1
CCDC84	0.0495820288505604	1
GPX4	0.156775718443237	1
JADE1	-0.174497731232137	1
MAP2K3	0.212010402809327	1
ITGB3	0.204140716780225	1
TBC1D3B	-0.192645077942396	1
IVNS1ABP	-0.220198207923536	1
IST1	-0.199308808223407	1
NCAM2	-0.131244533278252	1
BID	0.051225323355173	1
NFX1	-0.019899557437705	1
PDE7A	-0.203214319652583	1
ITGAX	-0.236440195822081	1
TINAGL1	-0.197939377611909	1
KLHDC4	-0.169925001442313	1
TMEM60	0.160464672193246	1
MAPRE2	-0.168505724356978	1
PON3	0.223194141302002	1
PTPN9	0.0114956388378294	1
SLC7A11	0.0339473319233377	1
TRMT12	-0.15200309344505	1
SERINC2	0.290115092548116	1
PGS1	-0.205675026391514	1
KHDC4	-0.0919224894410393	1
YIPF4	-0.191577600985896	1
GIMAP8	-0.0852472866185111	1
USP53	0.165737204478879	1
PRKCD	-0.136573052875444	1
SMUG1	-0.135655099357566	1
COX18	0.0484985176911901	1
PEX2	-0.154722594798642	1
TTN	0.0506260730699678	1
ADH6	-0.126448335240939	1
SLCO3A1	-0.273376350055253	1
NMNAT1	0.0801703486839834	1
TMEM101	-0.219168520462161	1
GSPT1	0.227233684405947	1
CRKL	-0.0485801804450616	1
SNAP29	-0.0194961756257972	1
CCDC137	-0.153350776906796	1
RASA3	-0.153350776906796	1
KDM5B	-0.179323699444562	1
CXCR4	-0.24031432933371	1
PARD3	-0.206450877467426	1
DCHS2	-0.15754127698648	1
HAS3	0.15754127698648	1
MTCL1	-0.192645077942396	1
GPC6	0.0818770070544076	1
ERLIN2	-0.172639386139349	1
12,00 LSM	0.164630701772799	1
UTP18	-0.172836596862215	1
ZNF562	0.118055761521712	1
TMEM189	0.234905032649997	1
FABP1	0.0403965162412909	1
ENTPD8	-0.181329764714562	1
EIF2AK4	0.207157907641288	1
UPF1	-0.158503822362487	1
CDRT4	-0.142444265020205	1
MBOAT1	-0.191048293008067	1
UAP1	0.129635280416596	1
ARHGAP5	0.187627003175771	1
IQGAP1	-0.0202486838438056	1
ZFAND3	0.161280907033061	1
AP1M2	-0.257157839497124	1
MAVS	-0.172180975382681	1
HLA-DPA1	-0.289795473946553	1
SERPIND1	0.0312509339844396	1
UBE2E2	0.175086706558091	1
C19orf12	-0.181710915820023	1
TAS2R13	-0.159780444036769	1
TBC1D1	-0.126377285769556	1
CA9	-0.159780444036769	1
PHLDA1	0.216987038314357	1
C1QA	-0.270961321605423	1
BCAS4	-0.143735477461449	1
PRDM11	-0.143735477461449	1
KHNYN	-0.220688115124199	1
MAP2K7	-0.215728691055437	1
FPR3	-0.289506617194985	1
PROC	0.240358967865897	1
AGO1	-0.185214872466908	1
COPZ2	0.176426567384268	1
ANKRD11	-0.224759435880364	1
TIGAR	-0.15200309344505	1
TSPYL4	-0.0931094043914816	1
TTC17	-0.147153693783654	1
GDAP2	-0.088809266957856	1
CTCF	-0.167109985835258	1
TGFB1	-0.130649852708872	1
PAPSS2	0.241008099503795	1
BBOX1	-0.219445137286111	1
DPH5	-0.15200309344505	1
COQ10A	-0.119739244274095	1
C1orf109	0.114559764262856	1
AQP3	0.202629166515018	1
HELLS	0.0473057147783567	1
DDB2	-0.207941265038907	1
SLC25A30	0.224264835669219	1
ANO8	0.164386817900882	1
IKZF5	-0.164386817900882	1
RNF8	0.164386817900882	1
NUDT5	-0.021373650792567	1
BCAT1	0	1
CALR	-0.143952960731581	1
STX6	-0.109877617772373	1
TPGS2	-0.14086253583985	1
MOB1A	-0.177127687600666	1
ANGPTL4	0.293445718729888	1
SREBF1	-0.275234859439321	1
SH2D3A	-0.179821037584812	1
SEPTIN6	-0.197036847059554	1
IGFBP4	-0.0515303006400822	1
KDM1B	-0.178337241258512	1
ANTXR1	-0.223896011926836	1
MICALL1	0.210566985939659	1
WEE1	0.117651588654273	1
HSPB6	0.30920458726672	1
FOSB	-0.181329764714562	1
ZNF436	-0.181329764714562	1
PLVAP	-0.249978253008347	1
FASTK	-0.270089163367744	1
EED	-0.148391839892671	1
WDR41	-0.0347654181606766	1
TSPAN8	-0.24145732729534	1
PECAM1	-0.106915203916512	1
ST3GAL6	0.204981737787629	1
EBNA1BP2	-0.0795672573183183	1
HAAO	0.237611808953887	1
DNAJB2	-0.232660756790275	1
TNRC6A	0.13224779829844	1
TNFRSF11B	0.0384741478146358	1
DEPP1	-0.302232293546442	1
ECHDC3	0.25118468795605	1
APEX1	0.158989523761157	1
UROS	-0.079617168063368	1
KIN	-0.175442006409878	1
EEF1AKMT4	0.0519946376382611	1
RNF38	-0.0519946376382611	1
AGFG2	-0.241008099503795	1
ZNF862	-0.174774401103708	1
TIMP3	-0.21346354944995	1
NBPF20	-0.117569596381176	1
KLRG1	-0.120854394874386	1
HNRNPH3	-0.222392421336448	1
GTF3A	0.188072348152572	1
MYO1B	0.183446141095931	1
STK10	-0.211504105193712	1
GRASP	-0.225712779628059	1
RAB33B	0.153350776906796	1
SSR4	0.197336773267118	1
TAP1	-0.221172383174192	1
PLD3	-0.207360808144635	1
CSTF3	-0.222392421336448	1
ERCC3	-0.102685663974564	1
CXCL12	-0.290449863414194	1
MGP	-0.230883882230087	1
BGN	-0.331357507807293	1
ATF5	-0.243809838568895	1
H3F3B	-0.130847479459622	1
APOE	0.152921714960257	1
HINT3	-0.199672344836364	1
ZNF415	-0.150678912497668	1
PLA2G4C	-0.161751069996612	1
ANKRD28	-0.13224779829844	1
MCM7	-0.275893617147653	1
NELFB	0.0283818013698225	1
TGFBR2	-0.258734268400168	1
ZBTB48	-0.012072832300575	1
TMEM44	-0.159871336778389	1
PPP1R14A	-0.180120768548201	1
RTL5	-0.045087889528538	1
SLC38A11	-0.186011985609949	1
SLC11A2	-0.146841388329271	1
KANSL2	0.0128240403575833	1
MIA2	0.17218097538268	1
EGLN2	-0.254465127108623	1
SLC1A1	0.191048293008067	1
SPOP	0.128584206061413	1
HSF2	-0.163975735111126	1
POGZ	-0.172315548867306	1
MRC1	-0.175442006409878	1
ACTR1B	-0.219402378730636	1
ASL	0.177948566735694	1
RGP1	-0.144389909335175	1
GLTP	0.210217707390346	1
H1F0	0.25032335408424	1
ATP6V0E1	-0.125530882083859	1
CYP8B1	0.180572245641821	1
USP20	-0.159780444036769	1
NRXN2	0.159780444036769	1
SLC22A15	0.0262315415731797	1
NDOR1	0.130060540564373	1
RUBCN	-0.135159583281636	1
ATF6	-0.180572245641821	1
TAS2R14	-0.150678912497668	1
PRKRIP1	0.168037891898047	1
ZC3H4	-0.0732489820306386	1
PNP	-0.108524456778169	1
HIST1H3I	-0.185355042011918	1
NINJ1	0.00688638558524013	1
GIGYF2	-0.202987022163855	1
TLE2	-0.179323699444562	1
CCDC97	-0.198226110205696	1
RPRD2	-0.0331668639351994	1
ZKSCAN1	-0.162729500038108	1
CAP1	0.0402171000764016	1
EHF	-0.207941265038907	1
HDAC5	-0.243925582886089	1
DHDDS	0.159780444036769	1
VGLL3	-0.159780444036769	1
MGAT4B	0.0154963363231677	1
CES2	0.228752586115889	1
RNF187	-0.232173442129033	1
JAM3	-0.153350776906796	1
EEF1B2	0.17725162381902	1
FLT3LG	-0.164386817900882	1
PLEKHG5	0.0938669234642224	1
SLC25A18	0.168505724356978	1
SH3BP4	-0.242570303274078	1
MED28	-0.18844508941311	1
ZSCAN2	0.0740005814437767	1
MFAP4	-0.192645077942396	1
SOX12	-0.137503523749935	1
AEBP1	-0.382590876793987	1
IL7R	-0.213244039122263	1
TRRAP	-0.197232347438048	1
A1CF	0.231591358182913	1
FOXA3	0.136501999904862	1
SUDS3	0.00939869800224957	1
CD33	-0.107915339166888	1
ATAT1	-0.107915339166888	1
MEX3A	-0.107915339166888	1
NKD2	-0.107915339166888	1
SUSD4	-0.203533394085132	1
SH3PXD2A	-0.207096234239936	1
PPARD	-0.230483833689996	1
GTF2I	-0.250048764239313	1
C5AR1	-0.054039839712889	1
TTC38	-0.0271361299375139	1
RASAL3	-0.174330180562313	1
ACAT1	0.193986911901371	1
PCF11	-0.189477798863713	1
STAT1	-0.310739537846398	1
NT5C	0.122856747785533	1
HSPG2	-0.182674789187468	1
RELL1	0.188072348152572	1
WDR75	-0.179168845685932	1
NOL7	0.204981737787629	1
FAM20A	-0.259759273800933	1
HGFAC	0.249978253008347	1
ETV6	-0.113819899557162	1
PPP3CB	-0.132637768578119	1
ZNF266	-0.177787119215283	1
TRIO	-0.184917715917785	1
CPA3	-0.145050332803283	1
PTMS	-0.156534784533115	1
MSN	-0.143789786597366	1
FOXJ3	-0.133266530863464	1
PTRHD1	0.166249343298914	1
ALDH2	0.0669843344748684	1
COMMD3	-0.127550049720511	1
BAZ1B	-0.123095130971947	1
RNLS	0.131244533278252	1
TGFBR3	-0.131244533278252	1
TUFT1	0.142444265020205	1
CNOT7	-0.237611808953887	1
NDC80	-0.13245029602365	1
KEAP1	-0.0349761382429746	1
COX7A2	0.0278598044609912	1
MTR	-0.212544635380101	1
ARHGAP23	-0.225559700415131	1
TNS1	-0.205028802398228	1
AFAP1	-0.212544635380101	1
PML	-0.214443668220957	1
EPHA1	-0.132894270497345	1
ZNF317	-0.0830557397275584	1
DDR1	0.0194305299489015	1
SZRD1	0.00535323449420688	1
HOMER2	-0.218640286475341	1
ISLR	-0.19854567938208	1
TRAJ18	-0.082462160191973	1
NCL	-0.171368418311981	1
NIPSNAP2	-0.234465253637023	1
EPHX1	0.188072348152572	1
CCSER1	-0.0395283641866375	1
TINF2	-0.191224403242769	1
DYNLL1	0.160464672193246	1
ZNF212	-0.164744762336632	1
SNAP23	-0.0621564760625697	1
BTN3A1	-0.185355042011918	1
ARHGAP12	-0.225174862007775	1
ACSL5	0.116097064922871	1
TRIM2	0.0694214009574796	1
HIPK2	0.253171082886736	1
BHMT2	0.222392421336448	1
THY1	-0.106199403831925	1
POLM	-0.0528518822657351	1
TUSC2	-0.147557188413858	1
TWSG1	-0.150678912497668	1
DZIP3	-0.128584206061413	1
ZSCAN25	-0.12075215946061	1
CAV1	-0.133266530863464	1
CDHR2	-0.112474729258412	1
PIPOX	0.230297619421794	1
KLF6	-0.203091865377512	1
FANCA	0.0986842748594069	1
FUCA2	0.160991876672305	1
ZDHHC18	-0.178597303456763	1
DENND5A	-0.215728691055437	1
RNF139	0.211504105193712	1
SRPRB	0.138706270831592	1
EIF2AK3	0.15754127698648	1
NEO1	-0.184917715917785	1
ZNF426	-0.18286405714981	1
SERF2	0.134735572980012	1
INHBE	0.189477798863713	1
RCBTB2	-0.19426882042206	1
VPS54	0.137503523749935	1
ZNF292	-0.157100961084729	1
ZNF277	-0.211054877402167	1
DYNC1I1	-0.0922585078519883	1
PPHLN1	-0.181997833742888	1
ATXN3	-0.18844508941311	1
PATZ1	-0.22404027421793	1
ZNF445	-0.147225953183178	1
SUGT1	-0.00946032924906626	1
MERTK	-0.142957953842043	1
SMPD2	-0.121306296222133	1
PICALM	-0.225066555634774	1
MED21	0.0331668639351994	1
NLRP1	-0.202043775944645	1
FSTL5	-0.154722594798642	1
VPS18	0.150678912497668	1
ARV1	0.100401896957837	1
CALHM2	0.163975735111126	1
THOP1	0.219009781941796	1
C5	0.15754127698648	1
RAB8A	0.0794344674944052	1
NCKAP5	0.212544635380101	1
SPCS1	0.0707345115372338	1
OAF	0.158192039976296	1
RHOD	0.21501289097085	1
NDUFS1	-0.0287112966415275	1
INSIG1	0.203226479671471	1
SH3BGRL2	-0.173331602885562	1
DOP1B	0.172639386139349	1
ZMPSTE24	0.220048480868149	1
NOP56	-0.199308808223407	1
GABARAPL2	-0.142198612098416	1
WASF2	-0.179607554839652	1
SPAG7	-0.15754127698648	1
ICAM2	-0.180572245641821	1
VASP	0.203533394085132	1
SLC38A3	0.179867804689891	1
EXPH5	0.15200309344505	1
C15orf61	0.130703691644594	1
HMG20A	-0.1965886659311	1
IWS1	0.197939377611909	1
GALE	0.024453043724539	1
CCDC59	-0.148391839892671	1
RBM5	-0.217905030344134	1
HECTD2	-0.159780444036769	1
UBR2	0.125530882083859	1
HIST1H2BB	-0.188203735160621	1
NCDN	-0.155517577621287	1
HGF	0.157952359776237	1
TTR	0.138069952905577	1
GPD1L	-0.118644496498619	1
IFIT2	-0.118644496498619	1
ADAM19	-0.169925001442312	1
XPO6	0.0276563429028653	1
SULT1C2	0.219445137286111	1
NDUFAF6	0.155794672607424	1
AREL1	0.155794672607424	1
EXOC3L4	-0.211504105193712	1
TMEM185A	-0.167109985835258	1
NCOA7	-0.255411164630769	1
CYP2C8	0.214738848793012	1
CEP72	-0.128897733182257	1
TP53BP1	-0.128897733182257	1
CLDN15	-0.115477217419936	1
ABHD14A	-0.175086706558091	1
EMP3	-0.206450877467427	1
MYH9	-0.164884384741782	1
BTF3	0.15200309344505	1
TDO2	-0.00939869800224957	1
SRP9	0.20120709144582	1
PIGK	-0.102685663974564	1
NPC2	-0.267480310864986	1
ENGASE	-0.19854567938208	1
C9orf85	0.191224403242769	1
CWF19L2	-0.141176062960694	1
RAPGEF6	-0.136419198226595	1
BCOR	-0.188203735160621	1
HIBADH	0.179108323607648	1
USP7	-0.232493011305418	1
IQSEC1	-0.184839675453595	1
ANKS1A	-0.0894981508391027	1
APLP1	0.125530882083859	1
GALNT5	0.167109985835258	1
PYURF	-0.234829524574671	1
CXCL9	-0.110182917750423	1
PKD2	-0.142019004872428	1
SNX13	-0.1965886659311	1
VPS11	-0.138519864081428	1
CLEC2B	-0.242458044390554	1
SPTY2D1	-0.082462160191973	1
TTC33	0.0831412353002459	1
ZCCHC8	-0.116514008726425	1
ASPA	-0.116514008726425	1
CELSR2	-0.116514008726425	1
SLC29A3	0.167109985835258	1
EPPK1	-0.0381351288867709	1
PPP6R2	-0.216449281970417	1
POMGNT2	-0.139930261144475	1
MCM9	0.149377624038227	1
SRBD1	-0.149377624038227	1
CFAP97	0.216623940876836	1
SDF4	-0.103622631074157	1
ZNF329	0.141176062960694	1
VMAC	-0.141176062960694	1
NDST1	0.22367197356302	1
BPHL	-0.162729500038108	1
C1orf115	0.17963421242224	1
MTUS1	-0.226592409865734	1
TPD52L1	0.173767067736706	1
ATOX1	-0.15994091286969	1
VAV1	-0.10350457575386	1
GNPNAT1	0.114770187246075	1
RBP5	0.163498732282879	1
TWNK	-0.0242475462466773	1
ACACA	0.127755547198373	1
CCND2	-0.183446141095931	1
SCARB1	0.277265791674453	1
ZC3HAV1	-0.196800707433707	1
USP47	0.0695409332530769	1
ASCC2	0.00991546886508288	1
TMED2	0.168581834935379	1
GPC4	-0.0709665213541436	1
ARMT1	0.149377624038227	1
ISG20L2	-0.226965151126272	1
BTAF1	-0.21597758177302	1
GPNMB	-0.247347768593152	1
MPZ	0.217591435072627	1
RAB38	-0.148098638989134	1
WDSUB1	-0.0817940911636474	1
TIE1	-0.153350776906796	1
BANF1	-0.0233325038306238	1
MGST2	0.236440195822081	1
ESCO1	-0.0901978089715784	1
CARM1	-0.0660891904577725	1
UTP23	-0.181240314670146	1
THUMPD1	-0.122856747785533	1
CTSE	0.109624491174498	1
GLTPD2	0.142019004872428	1
GDI2	-0.200196675222252	1
ARHGAP6	0.186413124230882	1
RRAS	-0.200024608307994	1
FOSL1	0.120854394874386	1
FAM98B	-0.179323699444562	1
INTS5	0.0906025487809065	1
C14orf93	-0.0906025487809065	1
GGH	0.0780025120012731	1
CEP85	0.155794672607424	1
C1orf43	-0.226189988785536	1
UBN2	-0.146078259487945	1
PBK	0.119739244274095	1
NPAS1	0.119739244274095	1
NONO	0.16925970512391	1
DCP2	-0.156725503687453	1
NDUFB9	-0.180572245641821	1
ARF1	0.151744985377292	1
MTURN	-0.125530882083859	1
BLMH	-0.157952359776237	1
SURF6	-0.181240314670146	1
NES	-0.208814014835907	1
FBXO31	-0.169925001442313	1
EMC4	-0.187423591819652	1
SLC9A3R2	-0.00460190195900867	1
LURAP1L	-0.247437550782775	1
MUC13	0.103377739845309	1
TTL	0.185355042011918	1
NCOA3	-0.0842689168976038	1
LRRC24	-0.148098638989134	1
TPRG1L	0.209718591301337	1
SNTA1	0.142019004872428	1
DNHD1	-0.0248746686390293	1
C7orf25	-0.0248746686390293	1
TBC1D2B	-0.219678036639412	1
NEBL	0.19426882042206	1
AFF4	-0.0201778819376304	1
FAM104B	0.108376161044792	1
CAT	-0.0799235442969493	1
ARRB2	0.0824621601919729	1
ERI1	0.148098638989134	1
ZBTB2	0.148098638989134	1
RFXANK	-0.148098638989134	1
SCTR	-0.179821037584812	1
NOL10	-0.133855746734791	1
MORF4L2	0.212303603712864	1
NEDD9	-0.047934477063702	1
COMMD5	-0.177787119215283	1
TAF6	-0.140660406937118	1
EHMT2	-0.19417254768899	1
MYO6	-0.188661564023898	1
DBNL	-0.188609564707239	1
SIRPB2	-0.130060540564373	1
ERO1B	0.184839675453595	1
CLASRP	-0.0837683576925979	1
CPNE1	-0.209923069374231	1
SEC24C	-0.187202992874148	1
FKBP8	-0.22184852122034	1
YPEL2	-0.154509949055625	1
SLC20A1	0.237578825151124	1
IFNAR2	0.188072348152572	1
ATPAF2	-0.104336659814736	1
FOLR2	-0.176030364091499	1
MCEE	0.143194635827791	1
DCLRE1A	0.143194635827791	1
FNBP1L	-0.0811367627254055	1
KIAA1522	-0.130167292204578	1
FXYD6	-0.225559700415131	1
RNF111	-0.134301091711591	1
FAM122C	-0.138706270831592	1
ZNF646	-0.138706270831592	1
SART3	-0.194010619966625	1
IFI30	-0.214124805352848	1
ANAPC4	-0.195550809117807	1
MAP3K6	0.0213736507925668	1
TARS2	-0.0987781544781735	1
KCTD17	-0.164386817900882	1
ANXA11	-0.149205816677499	1
RBP1	-0.228818690495881	1
CRTC2	-0.148098638989134	1
STK17B	-0.121678556588252	1
UBXN11	-0.106915203916512	1
ARG1	0.171302276048954	1
CTHRC1	-0.24031432933371	1
ADGRA2	-0.172639386139349	1
PHF14	-0.0721497857558354	1
ZNF335	-0.0721497857558354	1
ASAP3	0.156725503687453	1
CYP2E1	-0.212791651054172	1
LMBRD1	-0.12417941122073	1
SRSF1	-0.232660756790275	1
ARHGAP24	-0.0780025120012732	1
ENC1	-0.217029236569355	1
ADNP2	-0.127379306476227	1
PUF60	-0.224431566610047	1
PGGT1B	-0.15890359535106	1
DDT	0.185142746730565	1
CXXC5	0.0855180711860573	1
PDZK1IP1	0.177970115256865	1
PRMT2	0.0717906830680102	1
COX19	0.101086125114315	1
G0S2	-0.00702042767777256	1
GM2A	-0.268338437693721	1
SLX4IP	-0.129635280416596	1
GPATCH2	-0.0421254756726765	1
HDAC2	-0.204199304570478	1
DENND4B	-0.129283016944966	1
ADAMTS18	-0.0995356735509142	1
DCHS1	-0.0995356735509142	1
ZNF687	-0.100304905795685	1
PBX1	-0.249027547839915	1
SNRPF	-0.121136437501635	1
ETFRF1	0.219678036639412	1
CDA	0.196397212803503	1
CEBPG	0.0787771133841173	1
PON2	0.167109985835258	1
ASAH1	-0.248864632697639	1
LIMD1	-0.199308808223407	1
MASP2	0.130960677883163	1
RFFL	-0.232290882402686	1
MANBAL	-0.188203735160621	1
MAMDC4	0.124090347724644	1
PCMTD1	0.0913403115384257	1
RALGDS	0.0762355858270852	1
KDELR2	0.168731211518268	1
LLGL2	-0.218498505231957	1
SNX2	-0.134929580086109	1
TOMM6	0.0166787411466304	1
KCTD20	-0.0671141958585368	1
PATL2	0.067114195858537	1
MANSC1	0.067114195858537	1
DEGS2	-0.067114195858537	1
GPR107	0.0175940600147382	1
APLP2	0.129068686337066	1
BMS1	-0.178803152788765	1
ARHGAP18	-0.226275855823676	1
INTS13	0.0391705972806778	1
ICE1	0.0236512680646453	1
MAPK8IP3	-0.0666710396452879	1
TAF1C	-0.154509949055625	1
KDM4B	0.0565835283663675	1
ACOX3	-0.0824621601919729	1
FOCAD	-0.146841388329271	1
TGDS	0.0619277491432017	1
GFM2	0.192645077942396	1
CBX5	-0.163190167413585	1
PECR	0.196397212803503	1
NACC1	-0.0101242172737075	1
IGKV4-1	0.241972790305964	1
KMT2A	-0.17730453180791	1
CMBL	0.196490557893691	1
PUM1	-0.130847479459622	1
ATP2C1	-0.0853914912306445	1
SOCS3	-0.189824558880017	1
POLE2	-0.106915203916512	1
JADE3	-0.106915203916512	1
PRXL2C	0.106915203916512	1
TIGD1	0.106915203916512	1
ALMS1	-0.0356239097307214	1
POP5	-0.117183539370339	1
ZNF460	-0.188661564023898	1
C11orf95	-0.175442006409878	1
CCND3	-0.211975805391109	1
VSIG1	0.183446141095931	1
SAMHD1	-0.0458036896131248	1
ZNF609	-0.169925001442312	1
TRIP11	0.011972641666076	1
ARPC4	-0.224014338360438	1
KRIT1	-0.20120709144582	1
MAP4	-0.203746668539048	1
TTC39B	0.0197632548214299	1
TFB2M	-0.0469210473874925	1
INVS	-0.169925001442312	1
XPNPEP1	-0.184424571137427	1
ACTN1	-0.220428234455934	1
FARSB	-0.0892673380970874	1
CST7	-0.131244533278252	1
ENOSF1	0.101640261875838	1
DAD1	0	1
TMEM120A	0.206450877467427	1
ACTR10	0.208399149256948	1
ZNF438	-0.146841388329271	1
FAM229B	0.15200309344505	1
LAPTM4A	0.214850872323828	1
DTNB	-0.125530882083859	1
MYO19	-0.213403638109193	1
YWHAG	0.0140751852117229	1
NTAN1	0.15200309344505	1
C8G	-0.044122553232308	1
GANC	-0.128897733182257	1
OSBPL8	-0.088657619820397	1
PDS5A	0.0995356735509143	1
KLHL7	0.160464672193246	1
DUSP6	0.120590140813589	1
KLHL24	-0.196142522178623	1
HS1BP3	-0.212993723334198	1
KLKB1	0.193941882560848	1
C6orf89	-0.210838194708366	1
LGALS4	-0.318730394928313	1
LARS	0.0801703486839834	1
ZNF384	-0.09515723304034	1
SACM1L	0.130786607535354	1
SCAMP1	0.023458972823989	1
TXN2	0.216811389073148	1
TRAF3IP1	-0.163886084960972	1
ETFBKMT	-0.0635651287774659	1
IL7	-0.117569596381176	1
LDLRAD3	0.117569596381176	1
DNAJA2	-0.210217707390346	1
TMEM98	-0.135514970656481	1
SLC38A10	-0.179250793714405	1
GLRX5	-0.0979450504119592	1
ZBED4	-0.0465425859370303	1
FAIM	-0.15200309344505	1
PKIG	-0.136688671968381	1
C17orf53	0.107915339166888	1
ACOT11	-0.107915339166888	1
C12orf4	-0.107915339166888	1
POP1	-0.107915339166888	1
CTNND2	-0.107915339166888	1
USP45	-0.107915339166888	1
MX2	-0.183962834842595	1
EFHD2	-0.23309712167969	1
PSD3	0.149895430483059	1
ERG28	0.230076567549625	1
PRR14L	0.173767067736706	1
RAB3IP	-0.213403638109193	1
RASSF3	-0.0123837244558324	1
PITPNB	-0.0916304754655681	1
RHOV	-0.142444265020205	1
ULK3	-0.192645077942396	1
ADCY6	0.0293439615821443	1
TUBGCP6	-0.0892673380970874	1
ORAI3	-0.219445137286111	1
HUWE1	-0.204538756523649	1
FCER1G	-0.18844508941311	1
ZDHHC7	0.21800065221929	1
SBNO2	-0.222392421336448	1
HIST1H4D	-0.279737284626564	1
CLOCK	0.172639386139349	1
LEPROTL1	-0.179323699444562	1
SLC25A16	0	1
TGFB3	-0.0897966703506456	1
TOPBP1	0.0897966703506456	1
HTRA1	0.206450877467426	1
RNF128	0.204199304570478	1
FAM160B1	-0.101086125114315	1
CALM3	-0.186044666805589	1
ECH1	-0.194647430853544	1
TBXAS1	-0.155517577621287	1
HES4	0.0337487913545403	1
RALBP1	-0.199308808223406	1
RPP25L	-0.115477217419936	1
OS9	-0.126345733865413	1
SLC40A1	-0.201486954694203	1
IL18R1	-0.131244533278252	1
RDH11	0.226558450916001	1
ZMAT3	-0.0898855035171952	1
NUDT15	-0.118319967188761	1
TEPSIN	-0.0792266911505751	1
C1orf21	0.208586621811417	1
USP54	-0.128897733182257	1
CLN6	-0.194728392442885	1
SC5D	0.154220918694869	1
ZNF345	-0.0787119760140405	1
CNPY2	0.130649852708872	1
DMD	-0.180572245641821	1
VXN	-0.138706270831592	1
METTL16	-0.0506260730699678	1
HNF1A	-0.179909090014934	1
WDYHV1	0.145605322246899	1
HLTF	-0.192645077942396	1
COQ8B	-0.207804885113402	1
BBS4	-0.163058281954046	1
E2F4	0.0258400049352594	1
SLC17A4	-0.230954434839872	1
USP35	-0.012072832300575	1
TACO1	0.1405983301728	1
LZIC	0.152735240144797	1
HABP2	0.189477798863713	1
PSMD3	-0.204931451270226	1
UGT1A4	0.218640286475341	1
RTRAF	0.207276217902344	1
ONECUT1	0.0389941316158636	1
UBXN6	0	1
ARID1B	-0.0774787526777174	1
ASB6	-0.149377624038227	1
TMEM86A	-0.183446141095931	1
CBLC	-0.154509949055625	1
FAM168A	-0.195395688958431	1
ATF6B	-0.19377174339668	1
RAVER1	-0.18844508941311	1
SELENOI	0.18844508941311	1
TIPRL	0	1
ZBTB7B	0.178092322313711	1
HIF1AN	-0.163498732282879	1
FAM149A	-0.212408332763826	1
RALGAPB	-0.0557094325862877	1
HMBS	0.137503523749935	1
SPSB3	-0.109823277952751	1
AMBP	0.185643235189243	1
NR1H3	-0.0621564760625697	1
ATG4D	-0.143194635827791	1
WDR77	-0.115477217419936	1
SDHA	0.139000428247412	1
ABCE1	-0.0641303374197155	1
MUC6	0.337328188181108	1
JRKL	-0.126633438531017	1
NEDD4L	-0.213403638109193	1
GPS1	-0.152770280403245	1
SPATS2L	-0.234091450022834	1
COBLL1	-0.189824558880017	1
ZNF250	-0.118644496498619	1
KLHL15	-0.118644496498619	1
EBLN2	-0.118644496498619	1
SLC7A2	-0.118644496498619	1
TMEM117	-0.118644496498619	1
GEMIN5	-0.118644496498619	1
SNX14	0.0880561766651962	1
CTSK	-0.172467196004765	1
PIKFYVE	-0.143194635827791	1
SLC16A1	0.228477183797425	1
LCORL	0.0356239097307214	1
SULF2	0.184656310763801	1
RABL6	-0.105610187960599	1
CD40	-0.166649869409451	1
OSGIN1	0.227410496103072	1
NME4	-0.117266052169749	1
HS3ST1	0.239338313390437	1
ANKRD36C	-0.00439176911715777	1
C18orf21	-0.0480942882010451	1
TEX9	-0.137503523749935	1
CIAPIN1	0.137503523749935	1
SCAMP4	-0.167727445738067	1
ZBTB6	-0.145605322246899	1
UNC5CL	-0.145605322246899	1
FDFT1	0.197496289450905	1
HDHD5	-0.142019004872428	1
RCN2	0.169925001442313	1
PCDHB13	-0.0773057261674487	1
APLNR	-0.188203735160621	1
[truncated: 8,631 more rows]
