# Supplementary material for: Deep learning-based phenotyping reclassifies combined hepatocellular-cholangiocarcinoma
Source: Nat Commun. 2023 Dec 14;14:8290. doi: 10.1038/s41467-023-43749-3 (PMC10719304; doi:10.1038/s41467-023-43749-3)
Supplement: Supplementary file 6 — Source Data [file 41467_2023_43749_MOESM6_ESM.xlsx]

## Sheet: Figure2A
PATIENT	Diagnosis	pred	Diagnosis_HCC	Diagnosis_ICCA
Patient_1	ICCA	ICCA	2.07E-08	1
Patient_2	ICCA	ICCA	4.37E-11	1
Patient_3	ICCA	ICCA	5.57E-10	1
Patient_4	ICCA	ICCA	3.29E-07	0.99999964
Patient_5	ICCA	ICCA	6.26E-07	0.9999994
Patient_6	ICCA	ICCA	6.61E-07	0.9999993
Patient_7	ICCA	ICCA	1.32E-06	0.9999987
Patient_8	ICCA	ICCA	2.45E-06	0.9999975
Patient_9	ICCA	ICCA	3.65E-06	0.9999963
Patient_10	ICCA	ICCA	6.33E-06	0.9999937
Patient_11	ICCA	ICCA	8.24E-06	0.9999918
Patient_12	ICCA	ICCA	1.42E-05	0.9999858
Patient_13	ICCA	ICCA	3.72E-05	0.9999628
Patient_14	ICCA	ICCA	3.83E-05	0.9999616
Patient_15	ICCA	ICCA	3.85E-05	0.9999615
Patient_16	ICCA	ICCA	4.85E-05	0.9999515
Patient_17	ICCA	ICCA	5.22E-05	0.9999478
Patient_18	ICCA	ICCA	5.82E-05	0.9999418
Patient_19	ICCA	ICCA	8.90E-05	0.99991107
Patient_20	ICCA	ICCA	0.000138606	0.99986136
Patient_21	ICCA	ICCA	0.000376051	0.9996239
Patient_22	ICCA	ICCA	0.000445838	0.9995541
Patient_23	ICCA	ICCA	0.000766821	0.99923325
Patient_24	ICCA	ICCA	0.000780395	0.99921954
Patient_25	ICCA	ICCA	0.001110886	0.99888915
Patient_26	HCC	HCC	0.99837315	0.001626836
Patient_27	HCC	HCC	0.99783915	0.002160917
Patient_28	HCC	HCC	0.9978125	0.002187411
Patient_29	HCC	HCC	0.99776566	0.00223432
Patient_30	HCC	HCC	0.9977016	0.002298431
Patient_31	ICCA	ICCA	0.00245489	0.99754506
Patient_32	HCC	HCC	0.9973508	0.00264914
Patient_33	HCC	HCC	0.9972415	0.002758501
Patient_34	HCC	HCC	0.99692553	0.003074437
Patient_35	ICCA	ICCA	0.003187687	0.9968123
Patient_36	HCC	HCC	0.99677366	0.003226371
Patient_37	HCC	HCC	0.9966648	0.003335154
Patient_38	ICCA	ICCA	0.003452224	0.99654776
Patient_39	HCC	HCC	0.9960783	0.003921641
Patient_40	HCC	HCC	0.9959895	0.004010545
Patient_41	HCC	HCC	0.9958319	0.004168134
Patient_42	HCC	HCC	0.9954972	0.004502785
Patient_43	HCC	HCC	0.99534446	0.004655526
Patient_44	HCC	HCC	0.994576	0.005423974
Patient_45	HCC	HCC	0.9945378	0.005462219
Patient_46	HCC	HCC	0.9937769	0.006223067
Patient_47	HCC	HCC	0.99316365	0.00683635
Patient_48	HCC	HCC	0.9921814	0.007818541
Patient_49	HCC	HCC	0.99215573	0.007844257
Patient_50	HCC	HCC	0.99149305	0.008506991
Patient_51	ICCA	ICCA	0.008745885	0.99125415
Patient_52	HCC	HCC	0.99101055	0.008989447
Patient_53	HCC	HCC	0.9888892	0.011110816
Patient_54	HCC	HCC	0.98888296	0.011117032
Patient_55	HCC	HCC	0.9887278	0.011272184
Patient_56	HCC	HCC	0.98764825	0.01235182
Patient_57	HCC	HCC	0.98718286	0.012817123
Patient_58	HCC	HCC	0.98682666	0.013173326
Patient_59	HCC	HCC	0.9867654	0.013234624
Patient_60	HCC	HCC	0.9859865	0.014013506
Patient_61	HCC	HCC	0.9847878	0.015212125
Patient_62	HCC	HCC	0.98448217	0.015517884
Patient_63	HCC	HCC	0.98437876	0.015621271
Patient_64	HCC	HCC	0.9822907	0.017709387
Patient_65	HCC	HCC	0.98180044	0.018199617
Patient_66	HCC	HCC	0.9805642	0.01943577
Patient_67	HCC	HCC	0.98051375	0.019486291
Patient_68	HCC	HCC	0.9804776	0.019522475
Patient_69	HCC	HCC	0.98012	0.019879965
Patient_70	HCC	HCC	0.9790027	0.020997303
Patient_71	HCC	HCC	0.9789419	0.021058148
Patient_72	HCC	HCC	0.9782996	0.021700412
Patient_73	HCC	HCC	0.97789246	0.022107547
Patient_74	HCC	HCC	0.97716904	0.022830935
Patient_75	HCC	HCC	0.97616446	0.023835527
Patient_76	HCC	HCC	0.976061	0.023938937
Patient_77	HCC	HCC	0.9749629	0.025037088
Patient_78	HCC	HCC	0.9746572	0.025342906
Patient_79	HCC	HCC	0.9740088	0.025991159
Patient_80	HCC	HCC	0.97368413	0.026315935
Patient_81	HCC	HCC	0.9725577	0.02744227
Patient_82	HCC	HCC	0.9721405	0.027859503
Patient_83	HCC	HCC	0.9717149	0.028285054
Patient_84	HCC	HCC	0.97075385	0.029246224
Patient_85	HCC	HCC	0.96923673	0.030763248
Patient_86	HCC	HCC	0.9680738	0.03192618
Patient_87	HCC	HCC	0.9670934	0.032906532
Patient_88	HCC	HCC	0.9668687	0.033131246
Patient_89	HCC	HCC	0.96117395	0.03882607
Patient_90	HCC	HCC	0.9582112	0.04178885
Patient_91	HCC	HCC	0.95463294	0.045366988
Patient_92	HCC	HCC	0.95311046	0.046889618
Patient_93	HCC	HCC	0.94674486	0.053255197
Patient_94	HCC	HCC	0.94465935	0.05534071
Patient_95	HCC	HCC	0.9351157	0.0648843
Patient_96	HCC	HCC	0.9305063	0.06949372
Patient_97	ICCA	ICCA	0.0695961	0.9304039
Patient_98	HCC	HCC	0.92687756	0.073122434
Patient_99	HCC	HCC	0.9245936	0.07540635
Patient_100	HCC	HCC	0.9241074	0.07589261
Patient_101	HCC	HCC	0.91715723	0.08284277
Patient_102	HCC	HCC	0.9065427	0.09345732
Patient_103	ICCA	ICCA	0.10381622	0.8961838
Patient_104	HCC	HCC	0.8904555	0.10954451
Patient_105	HCC	HCC	0.88974833	0.11025168
Patient_106	HCC	HCC	0.8837931	0.11620692
Patient_107	HCC	HCC	0.8516929	0.14830704
Patient_108	HCC	HCC	0.84894425	0.15105581
Patient_109	HCC	HCC	0.84764093	0.15235911
Patient_110	HCC	HCC	0.8302464	0.16975355
Patient_111	HCC	HCC	0.8253568	0.17464323
Patient_112	ICCA	ICCA	0.23760433	0.76239574
Patient_113	HCC	HCC	0.76158905	0.23841089
Patient_114	HCC	HCC	0.7601976	0.2398024
Patient_115	ICCA	ICCA	0.25659814	0.7434019
Patient_116	HCC	HCC	0.7291088	0.27089128
Patient_117	ICCA	ICCA	0.2745608	0.7254392
Patient_118	HCC	ICCA	0.2995576	0.70044243
Patient_119	HCC	ICCA	0.23906699	0.76093304
Patient_120	ICCA	ICCA	5.75E-08	1
Patient_121	ICCA	ICCA	8.81E-06	0.9999912
Patient_122	ICCA	ICCA	1.11E-05	0.9999889
Patient_123	ICCA	ICCA	1.60E-05	0.999984
Patient_124	ICCA	ICCA	1.81E-05	0.999982
Patient_125	ICCA	ICCA	2.53E-05	0.9999747
Patient_126	ICCA	ICCA	3.78E-05	0.9999622
Patient_127	ICCA	ICCA	4.03E-05	0.9999597
Patient_128	ICCA	ICCA	5.16E-05	0.9999484
Patient_129	ICCA	ICCA	5.85E-05	0.99994147
Patient_130	ICCA	ICCA	8.61E-05	0.99991393
Patient_131	ICCA	ICCA	0.000154162	0.99984586
Patient_132	ICCA	ICCA	0.000205723	0.9997943
Patient_133	ICCA	ICCA	0.000372971	0.999627
Patient_134	ICCA	ICCA	0.000392128	0.99960786
Patient_135	ICCA	ICCA	0.000506996	0.999493
Patient_136	HCC	HCC	0.9994373	0.000562673
Patient_137	ICCA	ICCA	0.000574016	0.999426
Patient_138	ICCA	ICCA	0.000652387	0.9993476
Patient_139	HCC	HCC	0.9992138	0.000786124
Patient_140	HCC	HCC	0.99888974	0.001110275
Patient_141	ICCA	ICCA	0.001230072	0.99876994
Patient_142	ICCA	ICCA	0.001260857	0.9987392
Patient_143	HCC	HCC	0.9982748	0.001725248
Patient_144	HCC	HCC	0.9981615	0.00183848
Patient_145	HCC	HCC	0.9981177	0.001882326
Patient_146	HCC	HCC	0.99758446	0.002415527
Patient_147	HCC	HCC	0.9968669	0.003133064
Patient_148	ICCA	ICCA	0.003236809	0.9967632
Patient_149	ICCA	ICCA	0.003560681	0.9964393
Patient_150	ICCA	ICCA	0.004420453	0.99557954
Patient_151	HCC	HCC	0.9954117	0.004588281
Patient_152	HCC	HCC	0.99511933	0.004880665
Patient_153	HCC	HCC	0.99457055	0.005429433
Patient_154	HCC	HCC	0.99438274	0.005617245
Patient_155	HCC	HCC	0.9932427	0.006757261
Patient_156	HCC	HCC	0.9922923	0.007707636
Patient_157	HCC	HCC	0.9921739	0.007826168
Patient_158	HCC	HCC	0.99212015	0.007879912
Patient_159	HCC	HCC	0.992023	0.007977014
Patient_160	HCC	HCC	0.9918743	0.008125716
Patient_161	HCC	HCC	0.9918122	0.00818772
Patient_162	ICCA	ICCA	0.008641685	0.9913583
Patient_163	HCC	HCC	0.9912254	0.008774538
Patient_164	ICCA	ICCA	0.008888317	0.9911117
Patient_165	HCC	HCC	0.99103534	0.008964579
Patient_166	HCC	HCC	0.9910068	0.008993237
Patient_167	HCC	HCC	0.990944	0.009055926
Patient_168	HCC	HCC	0.9906034	0.009396552
Patient_169	HCC	HCC	0.99052924	0.009470748
Patient_170	HCC	HCC	0.989555	0.010445028
Patient_171	HCC	HCC	0.9893043	0.010695746
Patient_172	HCC	HCC	0.9892292	0.010770811
Patient_173	HCC	HCC	0.98735446	0.012645562
Patient_174	HCC	HCC	0.9872071	0.012792818
Patient_175	HCC	HCC	0.9864125	0.013587486
Patient_176	HCC	HCC	0.9862742	0.013725883
Patient_177	HCC	HCC	0.9858543	0.014145676
Patient_178	HCC	HCC	0.98478496	0.015215049
Patient_179	HCC	HCC	0.9845911	0.01540889
Patient_180	HCC	HCC	0.98409885	0.015901167
Patient_181	HCC	HCC	0.9828857	0.017114282
Patient_182	HCC	HCC	0.98173714	0.018262895
Patient_183	HCC	HCC	0.9815848	0.018415244
Patient_184	HCC	HCC	0.98019147	0.019808523
Patient_185	ICCA	ICCA	0.020286348	0.9797136
Patient_186	HCC	HCC	0.9795248	0.020475239
Patient_187	HCC	HCC	0.97823673	0.021763204
Patient_188	HCC	HCC	0.977758	0.02224205
Patient_189	HCC	HCC	0.9777424	0.022257632
Patient_190	HCC	HCC	0.9760172	0.023982774
Patient_191	HCC	HCC	0.9755878	0.02441229
Patient_192	HCC	HCC	0.97456574	0.025434246
Patient_193	ICCA	ICCA	0.028425956	0.971574
Patient_194	HCC	HCC	0.97134084	0.028659187
Patient_195	HCC	HCC	0.9709632	0.029036839
Patient_196	HCC	HCC	0.97002643	0.029973568
Patient_197	HCC	HCC	0.9693229	0.030677062
Patient_198	ICCA	ICCA	0.031626116	0.96837395
Patient_199	HCC	HCC	0.9668219	0.03317808
Patient_200	HCC	HCC	0.9637379	0.036262058
Patient_201	HCC	HCC	0.96289396	0.03710607
Patient_202	HCC	HCC	0.96021664	0.039783336
Patient_203	HCC	HCC	0.95984	0.04015999
Patient_204	HCC	HCC	0.9590035	0.040996496
Patient_205	ICCA	ICCA	0.04162769	0.9583723
Patient_206	HCC	HCC	0.957595	0.04240501
Patient_207	HCC	HCC	0.9574382	0.042561777
Patient_208	HCC	HCC	0.95688426	0.043115728
Patient_209	HCC	HCC	0.9543934	0.045606665
Patient_210	HCC	HCC	0.9458283	0.05417165
Patient_211	HCC	HCC	0.9455896	0.054410458
Patient_212	HCC	HCC	0.943167	0.05683299
Patient_213	HCC	HCC	0.9384131	0.061586887
Patient_214	ICCA	ICCA	0.06196356	0.9380364
Patient_215	HCC	HCC	0.93784636	0.062153693
Patient_216	HCC	HCC	0.93525326	0.0647468
Patient_217	HCC	HCC	0.9292815	0.070718504
Patient_218	HCC	HCC	0.9276276	0.07237242
Patient_219	HCC	HCC	0.92478865	0.075211406
Patient_220	ICCA	ICCA	0.07836546	0.92163455
Patient_221	HCC	HCC	0.9193249	0.08067506
Patient_222	HCC	HCC	0.9171403	0.08285969
Patient_223	HCC	HCC	0.9088994	0.091100626
Patient_224	HCC	HCC	0.90438277	0.09561719
Patient_225	ICCA	ICCA	0.105203666	0.8947963
Patient_226	HCC	HCC	0.88344175	0.11655822
Patient_227	HCC	HCC	0.84766275	0.15233725
Patient_228	HCC	HCC	0.8099617	0.19003831
Patient_229	HCC	HCC	0.79244	0.20756002
Patient_230	HCC	HCC	0.7690822	0.23091777
Patient_231	HCC	HCC	0.71608764	0.28391236
Patient_232	HCC	HCC	0.7107666	0.28923345
Patient_233	HCC	HCC	0.6768074	0.32319263
Patient_234	ICCA	ICCA	0.40508607	0.59491384
Patient_235	HCC	ICCA	0.4893331	0.5106669
Patient_236	HCC	ICCA	0.27987257	0.7201274
Patient_237	ICCA	HCC	0.81393236	0.1860677
Patient_238	ICCA	ICCA	3.17E-07	0.99999964
Patient_239	ICCA	ICCA	9.36E-07	0.99999905
Patient_240	ICCA	ICCA	5.41E-05	0.9999459
Patient_241	ICCA	ICCA	6.03E-05	0.9999397
Patient_242	ICCA	ICCA	0.000153018	0.99984694
Patient_243	ICCA	ICCA	0.000185083	0.9998149
Patient_244	ICCA	ICCA	0.000218842	0.9997812
Patient_245	HCC	HCC	0.9997466	0.000253349
Patient_246	ICCA	ICCA	0.000326675	0.99967337
Patient_247	ICCA	ICCA	0.000351225	0.9996488
Patient_248	ICCA	ICCA	0.000392831	0.99960715
Patient_249	ICCA	ICCA	0.000542006	0.999458
Patient_250	ICCA	ICCA	0.000718145	0.9992818
Patient_251	ICCA	ICCA	0.000833153	0.99916685
Patient_252	ICCA	ICCA	0.001097341	0.9989027
Patient_253	ICCA	ICCA	0.001390532	0.9986094
Patient_254	ICCA	ICCA	0.001944849	0.9980552
Patient_255	HCC	HCC	0.9979165	0.002083526
Patient_256	ICCA	ICCA	0.002095518	0.99790454
Patient_257	HCC	HCC	0.99737996	0.002619995
Patient_258	HCC	HCC	0.9970085	0.002991502
Patient_259	ICCA	ICCA	0.003233153	0.9967668
Patient_260	HCC	HCC	0.9966163	0.003383701
Patient_261	HCC	HCC	0.99639505	0.003604935
Patient_262	ICCA	ICCA	0.003904224	0.99609584
Patient_263	HCC	HCC	0.9959325	0.004067487
Patient_264	HCC	HCC	0.9947029	0.005297054
Patient_265	HCC	HCC	0.9946759	0.005324096
Patient_266	HCC	HCC	0.9940375	0.005962448
Patient_267	HCC	HCC	0.99395025	0.006049804
Patient_268	HCC	HCC	0.9935528	0.006447238
Patient_269	HCC	HCC	0.99349207	0.006507947
Patient_270	HCC	HCC	0.99291974	0.007080266
Patient_271	HCC	HCC	0.9927031	0.007296879
Patient_272	HCC	HCC	0.9926381	0.007361845
Patient_273	HCC	HCC	0.99240655	0.007593419
Patient_274	HCC	HCC	0.99225616	0.007743858
Patient_275	HCC	HCC	0.9914227	0.008577284
Patient_276	HCC	HCC	0.9910705	0.008929545
Patient_277	ICCA	ICCA	0.009283183	0.99071676
Patient_278	HCC	HCC	0.9904227	0.009577313
Patient_279	HCC	HCC	0.98989886	0.010101142
Patient_280	HCC	HCC	0.98974574	0.010254239
Patient_281	HCC	HCC	0.98950714	0.010492839
Patient_282	HCC	HCC	0.9892859	0.010714173
Patient_283	HCC	HCC	0.98914427	0.010855701
Patient_284	HCC	HCC	0.9887605	0.011239563
Patient_285	HCC	HCC	0.9887578	0.01124226
Patient_286	HCC	HCC	0.9881023	0.011897688
Patient_287	HCC	HCC	0.98801416	0.011985863
Patient_288	HCC	HCC	0.98766786	0.01233214
Patient_289	HCC	HCC	0.9873838	0.012616287
Patient_290	HCC	HCC	0.9859713	0.014028787
Patient_291	HCC	HCC	0.98587996	0.014120065
Patient_292	HCC	HCC	0.9858413	0.014158797
Patient_293	HCC	HCC	0.9857846	0.01421536
Patient_294	ICCA	ICCA	0.014701582	0.9852984
Patient_295	HCC	HCC	0.98497343	0.015026543
Patient_296	HCC	HCC	0.9849362	0.015063781
Patient_297	HCC	HCC	0.9848964	0.015103608
Patient_298	HCC	HCC	0.9848642	0.015135795
Patient_299	HCC	HCC	0.98400545	0.015994506
Patient_300	HCC	HCC	0.9840052	0.015994737
Patient_301	HCC	HCC	0.98378193	0.016218057
Patient_302	ICCA	ICCA	0.016500698	0.98349935
Patient_303	HCC	HCC	0.983383	0.01661702
Patient_304	HCC	HCC	0.9831324	0.016867537
Patient_305	HCC	HCC	0.9822221	0.017777942
Patient_306	HCC	HCC	0.9821812	0.017818889
Patient_307	HCC	HCC	0.9809465	0.019053483
Patient_308	HCC	HCC	0.9805203	0.019479696
Patient_309	ICCA	ICCA	0.01985878	0.9801412
Patient_310	HCC	HCC	0.9795434	0.020456554
Patient_311	HCC	HCC	0.9789547	0.021045333
Patient_312	HCC	HCC	0.9788656	0.02113438
Patient_313	HCC	HCC	0.9784638	0.021536183
Patient_314	HCC	HCC	0.97841144	0.021588622
Patient_315	HCC	HCC	0.97803956	0.021960428
Patient_316	HCC	HCC	0.97676873	0.023231236
Patient_317	HCC	HCC	0.97554547	0.02445457
Patient_318	HCC	HCC	0.97414213	0.025857888
Patient_319	HCC	HCC	0.97349244	0.026507478
Patient_320	HCC	HCC	0.9699941	0.030005889
Patient_321	HCC	HCC	0.9699543	0.030045753
Patient_322	HCC	HCC	0.9679822	0.032017883
Patient_323	HCC	HCC	0.9677193	0.03228065
Patient_324	HCC	HCC	0.9648859	0.03511406
Patient_325	HCC	HCC	0.9648395	0.03516047
Patient_326	HCC	HCC	0.9642187	0.035781268
Patient_327	HCC	HCC	0.9628804	0.037119616
Patient_328	HCC	HCC	0.95949876	0.04050127
Patient_329	HCC	HCC	0.95850855	0.041491408
Patient_330	HCC	HCC	0.9577623	0.042237673
Patient_331	ICCA	ICCA	0.042990047	0.95701
Patient_332	HCC	HCC	0.9570005	0.04299946
Patient_333	HCC	HCC	0.9564018	0.043598164
Patient_334	ICCA	ICCA	0.045716655	0.95428336
Patient_335	ICCA	ICCA	0.048013497	0.9519865
Patient_336	HCC	HCC	0.9511686	0.048831373
Patient_337	HCC	HCC	0.9475197	0.052480284
Patient_338	HCC	HCC	0.9412014	0.05879864
Patient_339	HCC	HCC	0.93950343	0.06049656
Patient_340	ICCA	ICCA	0.06744973	0.9325503
Patient_341	HCC	HCC	0.93079156	0.069208495
Patient_342	HCC	HCC	0.9072771	0.092722826
Patient_343	ICCA	ICCA	0.117950395	0.88204956
Patient_344	ICCA	ICCA	0.12728243	0.8727175
Patient_345	HCC	HCC	0.8698512	0.13014878
Patient_346	ICCA	ICCA	0.157926	0.842074
Patient_347	HCC	HCC	0.8350446	0.1649553
Patient_348	HCC	HCC	0.82588124	0.17411871
Patient_349	HCC	HCC	0.7605533	0.23944667
Patient_350	HCC	HCC	0.7249903	0.27500966
Patient_351	ICCA	ICCA	0.37730113	0.62269884
Patient_352	HCC	ICCA	0.4509016	0.5490984
Patient_353	ICCA	HCC	0.58051366	0.4194864
Patient_354	ICCA	HCC	0.69105726	0.30894276
Patient_355	HCC	ICCA	0.03159289	0.96840715
Patient_356	ICCA	ICCA	7.49E-07	0.9999993
Patient_357	ICCA	ICCA	1.65E-06	0.99999833
Patient_358	ICCA	ICCA	1.96E-06	0.9999981
Patient_359	ICCA	ICCA	3.10E-06	0.9999969
Patient_360	ICCA	ICCA	7.22E-06	0.9999927
Patient_361	ICCA	ICCA	1.03E-05	0.9999896
Patient_362	ICCA	ICCA	1.13E-05	0.9999887
Patient_363	ICCA	ICCA	2.07E-05	0.99997926
Patient_364	ICCA	ICCA	2.58E-05	0.99997425
Patient_365	ICCA	ICCA	2.72E-05	0.9999728
Patient_366	ICCA	ICCA	3.45E-05	0.9999654
Patient_367	ICCA	ICCA	4.45E-05	0.99995553
Patient_368	ICCA	ICCA	4.83E-05	0.9999517
Patient_369	ICCA	ICCA	5.55E-05	0.99994457
Patient_370	ICCA	ICCA	6.48E-05	0.99993527
Patient_371	ICCA	ICCA	6.63E-05	0.9999337
Patient_372	ICCA	ICCA	0.000125201	0.99987483
Patient_373	ICCA	ICCA	0.000168745	0.9998312
Patient_374	ICCA	ICCA	0.000270999	0.999729
Patient_375	ICCA	ICCA	0.000301912	0.99969816
Patient_376	ICCA	ICCA	0.000317132	0.9996829
Patient_377	ICCA	ICCA	0.000342249	0.99965775
Patient_378	ICCA	ICCA	0.000372411	0.9996276
Patient_379	HCC	HCC	0.99922466	0.000775311
Patient_380	HCC	HCC	0.99914706	0.000852953
Patient_381	ICCA	ICCA	0.00090556	0.9990945
Patient_382	HCC	HCC	0.9990464	0.000953637
Patient_383	ICCA	ICCA	0.001010625	0.9989894
Patient_384	ICCA	ICCA	0.001101657	0.99889827
Patient_385	HCC	HCC	0.99847966	0.001520343
Patient_386	HCC	HCC	0.998459	0.001541081
Patient_387	HCC	HCC	0.99835193	0.001648084
Patient_388	ICCA	ICCA	0.001877739	0.9981223
Patient_389	HCC	HCC	0.997879	0.00212105
Patient_390	HCC	HCC	0.99762976	0.002370167
Patient_391	HCC	HCC	0.9975932	0.002406787
Patient_392	HCC	HCC	0.99752194	0.00247804
Patient_393	HCC	HCC	0.99725026	0.002749779
Patient_394	ICCA	ICCA	0.002773034	0.9972269
Patient_395	HCC	HCC	0.99710065	0.002899313
Patient_396	HCC	HCC	0.9968965	0.003103523
Patient_397	ICCA	ICCA	0.003670796	0.99632925
Patient_398	HCC	HCC	0.99610764	0.003892378
Patient_399	HCC	HCC	0.9960531	0.003946929
Patient_400	HCC	HCC	0.9957125	0.004287473
Patient_401	HCC	HCC	0.9955205	0.004479483
Patient_402	HCC	HCC	0.9952362	0.004763787
Patient_403	HCC	HCC	0.9945589	0.005441156
Patient_404	HCC	HCC	0.9942602	0.005739861
Patient_405	HCC	HCC	0.9941934	0.005806582
Patient_406	HCC	HCC	0.9935968	0.006403181
Patient_407	HCC	HCC	0.99322814	0.006771897
Patient_408	HCC	HCC	0.99299425	0.007005702
Patient_409	HCC	HCC	0.9924809	0.007519145
Patient_410	HCC	HCC	0.9922409	0.007759149
Patient_411	ICCA	ICCA	0.009142883	0.99085706
Patient_412	HCC	HCC	0.9908518	0.009148224
Patient_413	HCC	HCC	0.9902569	0.009743133
Patient_414	HCC	HCC	0.98978394	0.010216077
Patient_415	HCC	HCC	0.98956114	0.010438799
Patient_416	HCC	HCC	0.9895147	0.010485251
Patient_417	HCC	HCC	0.9891698	0.01083015
Patient_418	HCC	HCC	0.9881689	0.011831113
Patient_419	HCC	HCC	0.9871021	0.012897857
Patient_420	HCC	HCC	0.9859657	0.014034355
Patient_421	HCC	HCC	0.9856899	0.014310109
Patient_422	HCC	HCC	0.9850814	0.014918594
Patient_423	HCC	HCC	0.9850463	0.01495373
Patient_424	HCC	HCC	0.9849036	0.015096404
Patient_425	HCC	HCC	0.98445374	0.015546231
Patient_426	HCC	HCC	0.98424107	0.015758958
Patient_427	HCC	HCC	0.9842249	0.01577511
Patient_428	HCC	HCC	0.9820833	0.017916717
Patient_429	HCC	HCC	0.9819379	0.01806216
Patient_430	HCC	HCC	0.97827095	0.021729073
Patient_431	HCC	HCC	0.9772397	0.02276029
Patient_432	HCC	HCC	0.977182	0.02281796
Patient_433	HCC	HCC	0.9764374	0.023562612
Patient_434	HCC	HCC	0.9754582	0.024541838
Patient_435	HCC	HCC	0.97446865	0.025531368
Patient_436	HCC	HCC	0.9741493	0.025850706
Patient_437	HCC	HCC	0.9730119	0.02698812
Patient_438	HCC	HCC	0.9716494	0.028350621
Patient_439	HCC	HCC	0.9711865	0.028813489
Patient_440	HCC	HCC	0.96933883	0.030661099
Patient_441	HCC	HCC	0.9659656	0.034034327
Patient_442	HCC	HCC	0.96585554	0.03414448
Patient_443	HCC	HCC	0.96146125	0.038538728
Patient_444	ICCA	ICCA	0.03941834	0.96058166
Patient_445	HCC	HCC	0.9568777	0.04312227
Patient_446	HCC	HCC	0.95605105	0.04394891
Patient_447	HCC	HCC	0.9550372	0.044962797
Patient_448	HCC	HCC	0.9546901	0.04530984
Patient_449	HCC	HCC	0.95436263	0.045637403
Patient_450	HCC	HCC	0.951147	0.04885298
Patient_451	HCC	HCC	0.9477251	0.05227487
Patient_452	HCC	HCC	0.9467682	0.05323176
Patient_453	HCC	HCC	0.9433164	0.0566836
Patient_454	HCC	HCC	0.9388559	0.06114407
Patient_455	HCC	HCC	0.93425006	0.06574997
Patient_456	HCC	HCC	0.9294396	0.07056034
Patient_457	HCC	HCC	0.92818946	0.07181054
Patient_458	HCC	HCC	0.922793	0.07720705
Patient_459	HCC	HCC	0.9184659	0.08153406
Patient_460	HCC	HCC	0.91644794	0.08355211
Patient_461	ICCA	ICCA	0.094537795	0.90546227
Patient_462	HCC	HCC	0.88852865	0.11147136
Patient_463	HCC	HCC	0.88573074	0.114269294
Patient_464	HCC	HCC	0.8747376	0.12526236
Patient_465	HCC	HCC	0.86990654	0.13009344
Patient_466	HCC	HCC	0.8559363	0.14406365
Patient_467	HCC	HCC	0.8541968	0.14580317
Patient_468	HCC	HCC	0.83345294	0.16654709
Patient_469	HCC	HCC	0.6976538	0.3023462
Patient_470	HCC	HCC	0.5929772	0.40702274
Patient_471	ICCA	HCC	0.63272965	0.3672704
Patient_472	HCC	ICCA	0.14543144	0.85456854
Patient_473	HCC	ICCA	2.50E-06	0.9999975
Patient_474	ICCA	ICCA	1.13E-07	0.9999999
Patient_475	ICCA	ICCA	1.07E-06	0.9999989
Patient_476	ICCA	ICCA	1.13E-06	0.9999989
Patient_477	ICCA	ICCA	4.40E-06	0.9999956
Patient_478	ICCA	ICCA	1.13E-05	0.9999887
Patient_479	ICCA	ICCA	1.37E-05	0.9999863
Patient_480	ICCA	ICCA	1.79E-05	0.9999821
Patient_481	ICCA	ICCA	2.89E-05	0.99997103
Patient_482	ICCA	ICCA	3.16E-05	0.9999684
Patient_483	ICCA	ICCA	3.19E-05	0.99996805
Patient_484	ICCA	ICCA	3.62E-05	0.99996376
Patient_485	ICCA	ICCA	3.80E-05	0.999962
Patient_486	ICCA	ICCA	4.31E-05	0.99995697
Patient_487	ICCA	ICCA	9.18E-05	0.9999082
Patient_488	ICCA	ICCA	0.000105328	0.9998946
Patient_489	ICCA	ICCA	0.000124378	0.99987566
Patient_490	ICCA	ICCA	0.000171496	0.99982846
Patient_491	ICCA	ICCA	0.000202925	0.99979705
Patient_492	ICCA	ICCA	0.000439793	0.9995602
Patient_493	ICCA	ICCA	0.000510201	0.9994898
Patient_494	ICCA	ICCA	0.000554096	0.99944586
Patient_495	ICCA	ICCA	0.000579433	0.99942064
Patient_496	ICCA	ICCA	0.000851339	0.9991486
Patient_497	ICCA	ICCA	0.001047207	0.99895275
Patient_498	HCC	HCC	0.99892336	0.001076648
Patient_499	ICCA	ICCA	0.001604617	0.9983954
Patient_500	HCC	HCC	0.99790096	0.00209901
Patient_501	HCC	HCC	0.99763846	0.002361581
Patient_502	HCC	HCC	0.99763095	0.002368985
Patient_503	ICCA	ICCA	0.002554769	0.9974452
Patient_504	HCC	HCC	0.99738497	0.002615046
Patient_505	HCC	HCC	0.9967784	0.003221645
Patient_506	ICCA	ICCA	0.003248445	0.99675155
Patient_507	HCC	HCC	0.99573827	0.004261785
Patient_508	HCC	HCC	0.9948946	0.005105367
Patient_509	HCC	HCC	0.9947832	0.005216724
Patient_510	HCC	HCC	0.9946743	0.005325708
Patient_511	HCC	HCC	0.9946396	0.005360501
Patient_512	HCC	HCC	0.9944299	0.00557007
Patient_513	HCC	HCC	0.9940614	0.005938523
Patient_514	HCC	HCC	0.9934956	0.006504427
Patient_515	HCC	HCC	0.99345547	0.006544564
Patient_516	HCC	HCC	0.99295205	0.00704793
Patient_517	HCC	HCC	0.9927617	0.007238278
Patient_518	HCC	HCC	0.992411	0.00758899
Patient_519	HCC	HCC	0.99237764	0.007622346
Patient_520	ICCA	ICCA	0.007715623	0.99228436
Patient_521	HCC	HCC	0.99220216	0.007797857
Patient_522	HCC	HCC	0.99212366	0.007876289
Patient_523	HCC	HCC	0.9920012	0.007998855
Patient_524	HCC	HCC	0.9917812	0.008218854
Patient_525	HCC	HCC	0.9914431	0.008556895
Patient_526	HCC	HCC	0.99131644	0.008683518
Patient_527	HCC	HCC	0.9911498	0.008850182
Patient_528	HCC	HCC	0.9909462	0.009053887
Patient_529	HCC	HCC	0.99080104	0.009198986
Patient_530	HCC	HCC	0.99064857	0.00935149
Patient_531	HCC	HCC	0.99043113	0.009568903
Patient_532	HCC	HCC	0.9903252	0.00967483
Patient_533	HCC	HCC	0.98954844	0.010451514
Patient_534	HCC	HCC	0.98940736	0.010592624
Patient_535	HCC	HCC	0.9869292	0.013070797
Patient_536	HCC	HCC	0.9862803	0.013719681
Patient_537	HCC	HCC	0.9846065	0.015393457
Patient_538	HCC	HCC	0.9844886	0.015511379
Patient_539	HCC	HCC	0.98333824	0.01666179
Patient_540	HCC	HCC	0.983293	0.01670699
Patient_541	HCC	HCC	0.9827886	0.01721139
Patient_542	HCC	HCC	0.98261327	0.01738675
Patient_543	HCC	HCC	0.98240256	0.017597405
Patient_544	HCC	HCC	0.9805299	0.019470062
Patient_545	HCC	HCC	0.9798171	0.020182861
Patient_546	HCC	HCC	0.9793783	0.020621765
Patient_547	HCC	HCC	0.9793285	0.020671502
Patient_548	HCC	HCC	0.9788265	0.021173464
Patient_549	HCC	HCC	0.9784814	0.021518586
Patient_550	HCC	HCC	0.97829413	0.021705862
Patient_551	HCC	HCC	0.97791296	0.02208701
Patient_552	HCC	HCC	0.9771319	0.022868121
Patient_553	HCC	HCC	0.97527134	0.024728693
Patient_554	HCC	HCC	0.9746255	0.02537441
Patient_555	HCC	HCC	0.9727025	0.027297473
Patient_556	HCC	HCC	0.97234046	0.02765946
Patient_557	HCC	HCC	0.97142696	0.028573044
Patient_558	HCC	HCC	0.97135776	0.028642206
Patient_559	HCC	HCC	0.9702168	0.029783178
Patient_560	HCC	HCC	0.97008544	0.029914612
Patient_561	HCC	HCC	0.97005177	0.029948235
Patient_562	HCC	HCC	0.9696936	0.030306336
Patient_563	HCC	HCC	0.96949995	0.030500023
Patient_564	HCC	HCC	0.9693002	0.03069977
Patient_565	HCC	HCC	0.9644069	0.035593145
Patient_566	HCC	HCC	0.96359485	0.03640509
Patient_567	HCC	HCC	0.96340984	0.036590196
Patient_568	HCC	HCC	0.96289694	0.03710304
Patient_569	ICCA	ICCA	0.037980776	0.96201926
Patient_570	HCC	HCC	0.9612015	0.03879855
Patient_571	HCC	HCC	0.9603482	0.039651792
Patient_572	HCC	HCC	0.9579947	0.042005297
Patient_573	HCC	HCC	0.9558054	0.04419458
Patient_574	HCC	HCC	0.9531797	0.046820264
Patient_575	HCC	HCC	0.9515133	0.048486732
Patient_576	HCC	HCC	0.94850314	0.051496852
Patient_577	HCC	HCC	0.9462053	0.053794693
Patient_578	HCC	HCC	0.94501	0.05499005
Patient_579	HCC	HCC	0.9295743	0.070425615
Patient_580	HCC	HCC	0.8943405	0.105659515
Patient_581	HCC	HCC	0.8804754	0.119524635
Patient_582	HCC	HCC	0.87531585	0.1246841
Patient_583	HCC	HCC	0.8598505	0.1401495
Patient_584	ICCA	ICCA	0.14035684	0.85964316
Patient_585	ICCA	ICCA	0.18049856	0.8195014
Patient_586	ICCA	ICCA	0.18567483	0.81432515
Patient_587	HCC	HCC	0.7652615	0.23473853
Patient_588	ICCA	ICCA	0.25736043	0.74263954
Patient_589	HCC	HCC	0.6867619	0.31323805
Patient_590	HCC	HCC	0.6034709	0.39652908
Patient_591	HCC	ICCA	0.34241986	0.65758014

## Sheet: Figure2B
PATIENT	Diagnosis	pred	Diagnosis_HCC	Diagnosis_ICCA
Patient_1	ICCA	ICCA	2.42E-06	0.9999976
Patient_2	ICCA	ICCA	5.69E-05	0.99994314
Patient_3	ICCA	ICCA	6.73E-05	0.99993265
Patient_4	ICCA	ICCA	0.000111146	0.9998889
Patient_5	ICCA	ICCA	0.000269083	0.9997309
Patient_6	HCC	HCC	0.9997136	0.000286435
Patient_7	ICCA	ICCA	0.000316326	0.99968374
Patient_8	ICCA	ICCA	0.000353042	0.9996469
Patient_9	HCC	HCC	0.9995479	0.000452052
Patient_10	ICCA	ICCA	0.000504352	0.9994956
Patient_11	HCC	HCC	0.99944264	0.000557361
Patient_12	HCC	HCC	0.9994289	0.000571026
Patient_13	HCC	HCC	0.99936956	0.000630413
Patient_14	ICCA	ICCA	0.000704437	0.9992956
Patient_15	HCC	HCC	0.9992454	0.000754632
Patient_16	HCC	HCC	0.99924374	0.000756332
Patient_17	ICCA	ICCA	0.000776834	0.9992231
Patient_18	HCC	HCC	0.9991696	0.000830381
Patient_19	ICCA	ICCA	0.000916798	0.99908316
Patient_20	HCC	HCC	0.9990171	0.00098286
Patient_21	HCC	HCC	0.9989895	0.001010513
Patient_22	HCC	HCC	0.99897754	0.00102247
Patient_23	HCC	HCC	0.9988482	0.001151788
Patient_24	HCC	HCC	0.99881315	0.001186819
Patient_25	HCC	HCC	0.99878603	0.001213937
Patient_26	HCC	HCC	0.9987752	0.001224853
Patient_27	HCC	HCC	0.99877435	0.001225676
Patient_28	HCC	HCC	0.9987594	0.001240614
Patient_29	HCC	HCC	0.9987262	0.001273755
Patient_30	HCC	HCC	0.9987018	0.001298167
Patient_31	HCC	HCC	0.99865216	0.001347904
Patient_32	HCC	HCC	0.9985045	0.00149556
Patient_33	HCC	HCC	0.9984384	0.001561556
Patient_34	HCC	HCC	0.9983504	0.001649671
Patient_35	HCC	HCC	0.9983045	0.001695449
Patient_36	ICCA	ICCA	0.001736381	0.99826366
Patient_37	HCC	HCC	0.9982179	0.001782106
Patient_38	HCC	HCC	0.9981517	0.001848282
Patient_39	HCC	HCC	0.99810994	0.0018901
Patient_40	ICCA	ICCA	0.002006885	0.9979931
Patient_41	HCC	HCC	0.9978946	0.002105409
Patient_42	HCC	HCC	0.99789196	0.002108085
Patient_43	HCC	HCC	0.9978682	0.002131807
Patient_44	HCC	HCC	0.99781704	0.002182975
Patient_45	HCC	HCC	0.99770784	0.002292136
Patient_46	HCC	HCC	0.9977036	0.002296465
Patient_47	HCC	HCC	0.9976701	0.002329885
Patient_48	HCC	HCC	0.99758613	0.002413914
Patient_49	HCC	HCC	0.9974426	0.00255741
Patient_50	HCC	HCC	0.9974292	0.002570801
Patient_51	HCC	HCC	0.99737513	0.002624847
Patient_52	HCC	HCC	0.99736303	0.002636994
Patient_53	HCC	HCC	0.9971872	0.002812841
Patient_54	HCC	HCC	0.9971132	0.002886818
Patient_55	HCC	HCC	0.9970613	0.002938624
Patient_56	HCC	HCC	0.9968567	0.003143295
Patient_57	HCC	HCC	0.9968411	0.003158968
Patient_58	HCC	HCC	0.9967443	0.003255704
Patient_59	ICCA	ICCA	0.003436913	0.99656314
Patient_60	HCC	HCC	0.99652255	0.003477529
Patient_61	HCC	HCC	0.9963773	0.003622715
Patient_62	HCC	HCC	0.9963445	0.003655474
Patient_63	HCC	HCC	0.9963206	0.003679427
Patient_64	HCC	HCC	0.99629563	0.003704314
Patient_65	HCC	HCC	0.9962649	0.003735178
Patient_66	HCC	HCC	0.9962339	0.003766178
Patient_67	HCC	HCC	0.99609864	0.003901332
Patient_68	HCC	HCC	0.9956648	0.004335214
Patient_69	HCC	HCC	0.99556845	0.004431505
Patient_70	HCC	HCC	0.99555796	0.004442062
Patient_71	HCC	HCC	0.99555165	0.004448307
Patient_72	HCC	HCC	0.9954971	0.004502892
Patient_73	HCC	HCC	0.99548507	0.004514929
Patient_74	HCC	HCC	0.99529207	0.004707957
Patient_75	HCC	HCC	0.9950599	0.004940052
Patient_76	HCC	HCC	0.99490994	0.005090019
Patient_77	HCC	HCC	0.9947796	0.005220383
Patient_78	HCC	HCC	0.99465996	0.005340021
Patient_79	HCC	HCC	0.99454415	0.005455871
Patient_80	HCC	HCC	0.9942524	0.005747553
Patient_81	HCC	HCC	0.99422705	0.005772882
Patient_82	HCC	HCC	0.99407417	0.005925888
Patient_83	HCC	HCC	0.9934295	0.006570503
Patient_84	HCC	HCC	0.99339443	0.006605592
Patient_85	HCC	HCC	0.9932608	0.006739165
Patient_86	HCC	HCC	0.99317616	0.006823812
Patient_87	HCC	HCC	0.9931378	0.006862208
Patient_88	HCC	HCC	0.9929589	0.007041166
Patient_89	HCC	HCC	0.992827	0.007172983
Patient_90	HCC	HCC	0.9928168	0.007183191
Patient_91	HCC	HCC	0.99261993	0.007380036
Patient_92	HCC	HCC	0.99252206	0.007477915
Patient_93	HCC	HCC	0.9925208	0.007479211
Patient_94	HCC	HCC	0.99229383	0.007706123
Patient_95	HCC	HCC	0.992261	0.00773906
Patient_96	HCC	HCC	0.9921692	0.007830842
Patient_97	HCC	HCC	0.99210197	0.007897997
Patient_98	HCC	HCC	0.99206865	0.007931418
Patient_99	HCC	HCC	0.99196434	0.0080356
Patient_100	HCC	HCC	0.99191564	0.008084314
Patient_101	HCC	HCC	0.9919069	0.008093121
Patient_102	HCC	HCC	0.9917464	0.008253577
Patient_103	HCC	HCC	0.99153507	0.008464879
Patient_104	HCC	HCC	0.99137974	0.008620285
Patient_105	HCC	HCC	0.9913291	0.008670843
Patient_106	HCC	HCC	0.99116486	0.008835163
Patient_107	HCC	HCC	0.991084	0.008915992
Patient_108	HCC	HCC	0.99093235	0.009067603
Patient_109	HCC	HCC	0.9908954	0.009104673
Patient_110	HCC	HCC	0.9908853	0.009114701
Patient_111	HCC	HCC	0.99056315	0.009436861
Patient_112	HCC	HCC	0.99054074	0.00945929
Patient_113	HCC	HCC	0.9900787	0.009921258
Patient_114	HCC	HCC	0.9898364	0.010163583
Patient_115	HCC	HCC	0.9896007	0.010399212
Patient_116	HCC	HCC	0.98953104	0.010468933
Patient_117	HCC	HCC	0.9892447	0.010755316
Patient_118	HCC	HCC	0.98905903	0.010940954
Patient_119	HCC	HCC	0.9890428	0.010957221
Patient_120	HCC	HCC	0.989017	0.010983021
Patient_121	HCC	HCC	0.9888819	0.011118074
Patient_122	HCC	HCC	0.98870057	0.011299403
Patient_123	HCC	HCC	0.9885135	0.011486401
Patient_124	HCC	HCC	0.98849547	0.01150451
Patient_125	HCC	HCC	0.98836297	0.011637002
Patient_126	HCC	HCC	0.98822916	0.011770852
Patient_127	HCC	HCC	0.9878989	0.012101156
Patient_128	HCC	HCC	0.98743886	0.01256121
Patient_129	ICCA	ICCA	0.012589346	0.9874106
Patient_130	HCC	HCC	0.9869594	0.013040636
Patient_131	HCC	HCC	0.9867111	0.013288948
Patient_132	HCC	HCC	0.98666257	0.013337467
Patient_133	HCC	HCC	0.98664224	0.013357787
Patient_134	HCC	HCC	0.98657995	0.013420031
Patient_135	HCC	HCC	0.9863283	0.013671641
Patient_136	HCC	HCC	0.9861373	0.01386271
Patient_137	HCC	HCC	0.98567677	0.01432325
Patient_138	HCC	HCC	0.98552805	0.014471934
Patient_139	HCC	HCC	0.9846541	0.015345956
Patient_140	HCC	HCC	0.9836519	0.016348138
Patient_141	HCC	HCC	0.9835132	0.016486822
Patient_142	HCC	HCC	0.9833414	0.016658634
Patient_143	HCC	HCC	0.9825721	0.017427921
Patient_144	HCC	HCC	0.98206997	0.017930018
Patient_145	ICCA	ICCA	0.01802018	0.98197985
Patient_146	HCC	HCC	0.98120177	0.018798199
Patient_147	HCC	HCC	0.98091114	0.019088889
Patient_148	HCC	HCC	0.9801237	0.019876342
Patient_149	HCC	HCC	0.98001	0.019990066
Patient_150	HCC	HCC	0.97992706	0.020072876
Patient_151	HCC	HCC	0.9795529	0.02044714
Patient_152	HCC	HCC	0.97947776	0.020522287
Patient_153	HCC	HCC	0.97873265	0.021267343
Patient_154	HCC	HCC	0.97835505	0.02164492
Patient_155	HCC	HCC	0.97809154	0.02190843
Patient_156	HCC	HCC	0.9780863	0.021913718
Patient_157	HCC	HCC	0.9778217	0.022178302
Patient_158	HCC	HCC	0.97780514	0.022194875
Patient_159	HCC	HCC	0.9777175	0.022282487
Patient_160	HCC	HCC	0.97760314	0.022396943
Patient_161	HCC	HCC	0.97722584	0.02277419
Patient_162	HCC	HCC	0.97682244	0.023177536
Patient_163	HCC	HCC	0.9767246	0.023275387
Patient_164	HCC	HCC	0.976723	0.02327698
Patient_165	HCC	HCC	0.9764969	0.023503102
Patient_166	HCC	HCC	0.97610813	0.023891855
Patient_167	HCC	HCC	0.9759807	0.024019325
Patient_168	HCC	HCC	0.97527856	0.024721453
Patient_169	HCC	HCC	0.97462213	0.025377795
Patient_170	HCC	HCC	0.9745539	0.025446163
Patient_171	HCC	HCC	0.9745095	0.025490532
Patient_172	HCC	HCC	0.97443604	0.025564004
Patient_173	HCC	HCC	0.973781	0.026218984
Patient_174	HCC	HCC	0.97374976	0.026250243
Patient_175	HCC	HCC	0.97371507	0.026284916
Patient_176	HCC	HCC	0.973357	0.026642958
Patient_177	HCC	HCC	0.973348	0.026651986
Patient_178	HCC	HCC	0.9731322	0.026867798
Patient_179	HCC	HCC	0.9730734	0.026926555
Patient_180	HCC	HCC	0.97304934	0.02695059
Patient_181	HCC	HCC	0.97283983	0.027160158
Patient_182	HCC	HCC	0.97272295	0.027277006
Patient_183	HCC	HCC	0.9716652	0.028334863
Patient_184	HCC	HCC	0.9715915	0.028408553
Patient_185	HCC	HCC	0.9715602	0.028439801
Patient_186	HCC	HCC	0.97105116	0.02894883
Patient_187	HCC	HCC	0.97069484	0.029305149
Patient_188	HCC	HCC	0.9702977	0.029702237
Patient_189	HCC	HCC	0.9700492	0.029950827
Patient_190	HCC	HCC	0.96994925	0.030050805
Patient_191	HCC	HCC	0.96912664	0.030873409
Patient_192	HCC	HCC	0.96899945	0.0310005
Patient_193	HCC	HCC	0.96884835	0.031151608
Patient_194	HCC	HCC	0.96846205	0.03153801
Patient_195	HCC	HCC	0.96838266	0.031617396
Patient_196	ICCA	ICCA	0.03163359	0.96836644
Patient_197	HCC	HCC	0.9680083	0.031991698
Patient_198	HCC	HCC	0.96785474	0.03214523
Patient_199	HCC	HCC	0.96772	0.03228
Patient_200	HCC	HCC	0.96766686	0.03233311
Patient_201	HCC	HCC	0.96746385	0.03253612
Patient_202	HCC	HCC	0.96649	0.03351005
Patient_203	HCC	HCC	0.9664691	0.033530816
Patient_204	HCC	HCC	0.96554404	0.03445593
Patient_205	HCC	HCC	0.9649083	0.035091653
Patient_206	HCC	HCC	0.96486	0.035139944
Patient_207	HCC	HCC	0.96450746	0.03549249
Patient_208	HCC	HCC	0.9644621	0.035537858
Patient_209	HCC	HCC	0.9630215	0.036978453
Patient_210	ICCA	ICCA	0.03851382	0.96148616
Patient_211	HCC	HCC	0.95993865	0.040061355
Patient_212	HCC	HCC	0.9595315	0.04046849
Patient_213	HCC	HCC	0.9592778	0.040722236
Patient_214	HCC	HCC	0.9577506	0.0422494
Patient_215	HCC	HCC	0.9575664	0.042433597
Patient_216	HCC	HCC	0.9573031	0.042696875
Patient_217	HCC	HCC	0.95719343	0.04280649
Patient_218	HCC	HCC	0.9555612	0.044438835
Patient_219	HCC	HCC	0.9554084	0.044591643
Patient_220	HCC	HCC	0.9549193	0.0450807
Patient_221	HCC	HCC	0.9535701	0.046429846
Patient_222	HCC	HCC	0.95065236	0.04934763
Patient_223	HCC	HCC	0.9505002	0.049499813
Patient_224	HCC	HCC	0.9504614	0.049538545
Patient_225	HCC	HCC	0.9487663	0.05123373
Patient_226	HCC	HCC	0.9474432	0.05255678
Patient_227	HCC	HCC	0.9472071	0.05279294
Patient_228	HCC	HCC	0.94709104	0.052908994
Patient_229	HCC	HCC	0.9469402	0.05305985
Patient_230	HCC	HCC	0.94660693	0.053393126
Patient_231	HCC	HCC	0.9463586	0.05364133
Patient_232	HCC	HCC	0.9447434	0.05525664
Patient_233	HCC	HCC	0.94456714	0.05543289
Patient_234	HCC	HCC	0.94387084	0.05612916
Patient_235	HCC	HCC	0.9433594	0.056640655
Patient_236	HCC	HCC	0.94137156	0.058628425
Patient_237	HCC	HCC	0.94057274	0.059427235
Patient_238	HCC	HCC	0.94051445	0.05948554
Patient_239	HCC	HCC	0.9385367	0.061463334
Patient_240	HCC	HCC	0.93584764	0.0641524
Patient_241	HCC	HCC	0.9353204	0.06467962
Patient_242	HCC	HCC	0.93517774	0.0648222
Patient_243	HCC	HCC	0.93482	0.06517998
Patient_244	HCC	HCC	0.93178076	0.06821923
Patient_245	HCC	HCC	0.9315731	0.06842689
Patient_246	HCC	HCC	0.93123585	0.06876417
Patient_247	HCC	HCC	0.9309939	0.06900609
Patient_248	HCC	HCC	0.930255	0.06974494
Patient_249	HCC	HCC	0.93004525	0.06995481
Patient_250	HCC	HCC	0.92978483	0.070215136
Patient_251	ICCA	ICCA	0.07304734	0.92695266
Patient_252	HCC	HCC	0.92487746	0.075122565
Patient_253	HCC	HCC	0.9236935	0.07630651
Patient_254	HCC	HCC	0.9226249	0.077375114
Patient_255	HCC	HCC	0.92221034	0.07778965
Patient_256	HCC	HCC	0.9201853	0.079814665
Patient_257	HCC	HCC	0.919896	0.08010401
Patient_258	HCC	HCC	0.91941106	0.08058899
Patient_259	HCC	HCC	0.917884	0.08211601
Patient_260	HCC	HCC	0.91567534	0.08432467
Patient_261	HCC	HCC	0.9126292	0.08737082
Patient_262	HCC	HCC	0.9100732	0.08992681
Patient_263	HCC	HCC	0.9085839	0.09141612
Patient_264	HCC	HCC	0.90706795	0.09293208
Patient_265	HCC	HCC	0.902003	0.09799697
Patient_266	HCC	HCC	0.900857	0.099143
Patient_267	HCC	HCC	0.8999517	0.10004833
Patient_268	HCC	HCC	0.89995074	0.10004927
Patient_269	HCC	HCC	0.89975244	0.1002475
Patient_270	HCC	HCC	0.8949649	0.10503515
Patient_271	HCC	HCC	0.88828075	0.111719295
Patient_272	HCC	HCC	0.884844	0.11515595
Patient_273	HCC	HCC	0.88325644	0.116743565
Patient_274	HCC	HCC	0.8814748	0.11852519
Patient_275	ICCA	ICCA	0.1193476	0.8806524
Patient_276	HCC	HCC	0.8794764	0.12052361
Patient_277	HCC	HCC	0.8790304	0.12096957
Patient_278	HCC	HCC	0.87725526	0.12274468
Patient_279	HCC	HCC	0.87641656	0.123583406
Patient_280	HCC	HCC	0.8661646	0.13383532
Patient_281	HCC	HCC	0.86332023	0.13667983
Patient_282	HCC	HCC	0.85918623	0.14081375
Patient_283	HCC	HCC	0.85757005	0.14242989
Patient_284	HCC	HCC	0.85663414	0.14336587
Patient_285	HCC	HCC	0.85640806	0.14359194
Patient_286	HCC	HCC	0.8530772	0.14692286
Patient_287	HCC	HCC	0.84956336	0.15043662
Patient_288	HCC	HCC	0.8427854	0.15721458
Patient_289	HCC	HCC	0.8421197	0.15788032
Patient_290	HCC	HCC	0.81397295	0.18602704
Patient_291	HCC	HCC	0.8134709	0.18652906
Patient_292	HCC	HCC	0.80516607	0.19483393
Patient_293	HCC	HCC	0.80516386	0.19483614
Patient_294	HCC	HCC	0.80508864	0.19491142
Patient_295	HCC	HCC	0.78800523	0.21199477
Patient_296	HCC	HCC	0.785567	0.21443298
Patient_297	HCC	HCC	0.78026205	0.21973795
Patient_298	HCC	HCC	0.7772396	0.2227604
Patient_299	HCC	HCC	0.7730116	0.22698835
Patient_300	HCC	HCC	0.7681605	0.23183951
Patient_301	HCC	HCC	0.7545878	0.24541213
Patient_302	HCC	HCC	0.7491039	0.25089613
Patient_303	HCC	HCC	0.7475901	0.25240985
Patient_304	HCC	HCC	0.74328756	0.25671247
Patient_305	HCC	HCC	0.7198853	0.28011474
Patient_306	HCC	HCC	0.6994246	0.3005754
Patient_307	HCC	HCC	0.6937612	0.3062388
Patient_308	HCC	HCC	0.6682666	0.3317334
Patient_309	HCC	HCC	0.66269886	0.33730116
Patient_310	HCC	HCC	0.66047055	0.33952945
Patient_311	HCC	HCC	0.65424716	0.3457528
Patient_312	HCC	HCC	0.6541977	0.3458023
Patient_313	HCC	HCC	0.6491492	0.35085085
Patient_314	HCC	HCC	0.6431016	0.35689837
Patient_315	ICCA	ICCA	0.36300853	0.63699144
Patient_316	ICCA	ICCA	0.36541927	0.63458073
Patient_317	HCC	HCC	0.5763145	0.42368546
Patient_318	HCC	HCC	0.5735294	0.4264706
Patient_319	HCC	HCC	0.57294136	0.42705864
Patient_320	HCC	HCC	0.5508036	0.44919637
Patient_321	HCC	HCC	0.54241025	0.45758978
Patient_322	HCC	HCC	0.5372075	0.4627925
Patient_323	HCC	HCC	0.52886885	0.47113118
Patient_324	HCC	HCC	0.5234438	0.47655615
Patient_325	HCC	HCC	0.5218506	0.47814944
Patient_326	HCC	HCC	0.5171045	0.48289552
Patient_327	HCC	HCC	0.507196	0.49280393
Patient_328	HCC	ICCA	0.49493605	0.50506395
Patient_329	HCC	ICCA	0.47992402	0.520076
Patient_330	HCC	ICCA	0.45155466	0.5484453
Patient_331	HCC	ICCA	0.44700977	0.5529902
Patient_332	HCC	ICCA	0.4349794	0.56502056
Patient_333	HCC	ICCA	0.419894	0.580106
Patient_334	HCC	ICCA	0.40670636	0.5932936
Patient_335	HCC	ICCA	0.40562236	0.59437764
Patient_336	ICCA	HCC	0.6007831	0.39921686
Patient_337	HCC	ICCA	0.36514643	0.63485354
Patient_338	ICCA	HCC	0.64650667	0.35349327
Patient_339	HCC	ICCA	0.33455566	0.6654443
Patient_340	HCC	ICCA	0.31659585	0.6834042
Patient_341	HCC	ICCA	0.3110295	0.6889705
Patient_342	ICCA	HCC	0.72680366	0.27319637
Patient_343	ICCA	HCC	0.72802156	0.2719785
Patient_344	HCC	ICCA	0.24415047	0.75584954
Patient_345	HCC	ICCA	0.21633573	0.7836643
Patient_346	HCC	ICCA	0.17750517	0.8224948
Patient_347	HCC	ICCA	0.16814494	0.83185506
Patient_348	HCC	ICCA	0.1327235	0.8672765
Patient_349	HCC	ICCA	0.12825468	0.8717453
Patient_350	HCC	ICCA	0.10175454	0.8982454
Patient_351	HCC	ICCA	0.08714058	0.9128595
Patient_352	HCC	ICCA	0.0855858	0.91441417
Patient_353	HCC	ICCA	0.080669	0.919331
Patient_354	HCC	ICCA	0.042876404	0.9571236
Patient_355	HCC	ICCA	0.024230408	0.9757696
Patient_356	HCC	ICCA	0.008638194	0.9913618
Patient_357	ICCA	HCC	0.99164456	0.008355455
Patient_358	HCC	ICCA	0.005970567	0.9940294
Patient_359	HCC	ICCA	0.004576786	0.99542326
Patient_360	HCC	ICCA	0.002953934	0.99704605

## Sheet: Figure3B
PATIENT	Diagnosis	pred	Diagnosis_HCC	Diagnosis_ICCA
Patient_1	Combined	ICCA	3.97E-07	0.99999964
Patient_2	Combined	ICCA	4.06E-06	0.99999595
Patient_3	Combined	ICCA	1.88E-05	0.99998116
Patient_4	Combined	ICCA	2.15E-05	0.99997854
Patient_5	Combined	ICCA	3.95E-05	0.9999604
Patient_6	Combined	ICCA	0.000100561	0.9998994
Patient_7	Combined	ICCA	0.000156874	0.9998431
Patient_8	Combined	ICCA	0.000174869	0.9998252
Patient_9	Combined	ICCA	0.000181902	0.99981815
Patient_10	Combined	ICCA	0.000262098	0.9997379
Patient_11	Combined	ICCA	0.000267502	0.99973243
Patient_12	Combined	ICCA	0.000304534	0.99969554
Patient_13	Combined	ICCA	0.00034024	0.9996598
Patient_14	Combined	ICCA	0.000376822	0.9996232
Patient_15	Combined	ICCA	0.00039495	0.9996051
Patient_16	Combined	ICCA	0.000622966	0.9993771
Patient_17	Combined	ICCA	0.000665524	0.9993344
Patient_18	Combined	ICCA	0.000859553	0.9991404
Patient_19	Combined	ICCA	0.001149501	0.99885046
Patient_20	Combined	ICCA	0.001158081	0.99884194
Patient_21	Combined	ICCA	0.001245938	0.998754
Patient_22	Combined	ICCA	0.001483906	0.99851614
Patient_23	Combined	ICCA	0.001664367	0.99833566
Patient_24	Combined	ICCA	0.00182401	0.998176
Patient_25	Combined	ICCA	0.002524261	0.9974757
Patient_26	Combined	ICCA	0.002552686	0.9974474
Patient_27	Combined	ICCA	0.002910128	0.99708986
Patient_28	Combined	ICCA	0.003280681	0.9967193
Patient_29	Combined	ICCA	0.003321263	0.9966787
Patient_30	Combined	ICCA	0.003384394	0.9966156
Patient_31	Combined	ICCA	0.004064887	0.9959351
Patient_32	Combined	ICCA	0.004180209	0.9958198
Patient_33	Combined	ICCA	0.004847806	0.99515224
Patient_34	Combined	ICCA	0.007448549	0.99255145
Patient_35	Combined	ICCA	0.009322014	0.99067795
Patient_36	Combined	ICCA	0.009330164	0.99066985
Patient_37	Combined	ICCA	0.009779146	0.9902208
Patient_38	Combined	ICCA	0.010801185	0.98919886
Patient_39	Combined	HCC	0.9882499	0.011750097
Patient_40	Combined	ICCA	0.012798312	0.9872017
Patient_41	Combined	ICCA	0.014674241	0.98532575
Patient_42	Combined	ICCA	0.01600971	0.9839903
Patient_43	Combined	ICCA	0.017863039	0.982137
Patient_44	Combined	ICCA	0.019733936	0.98026603
Patient_45	Combined	ICCA	0.021601625	0.97839844
Patient_46	Combined	ICCA	0.025049863	0.9749501
Patient_47	Combined	ICCA	0.027683005	0.9723169
Patient_48	Combined	ICCA	0.030722464	0.96927756
Patient_49	Combined	HCC	0.9687186	0.03128145
Patient_50	Combined	ICCA	0.034155898	0.9658441
Patient_51	Combined	ICCA	0.03539433	0.9646056
Patient_52	Combined	ICCA	0.0370648	0.9629352
Patient_53	Combined	ICCA	0.037879374	0.96212065
Patient_54	Combined	ICCA	0.04008187	0.9599181
Patient_55	Combined	ICCA	0.059504602	0.94049543
Patient_56	Combined	ICCA	0.060633272	0.93936676
Patient_57	Combined	ICCA	0.06348826	0.9365117
Patient_58	Combined	ICCA	0.064054355	0.9359457
Patient_59	Combined	ICCA	0.07326138	0.9267386
Patient_60	Combined	ICCA	0.074075736	0.92592424
Patient_61	Combined	ICCA	0.08174092	0.9182591
Patient_62	Combined	ICCA	0.08209164	0.9179083
Patient_63	Combined	ICCA	0.083313785	0.9166862
Patient_64	Combined	ICCA	0.0860663	0.9139337
Patient_65	Combined	ICCA	0.09075992	0.90924007
Patient_66	Combined	ICCA	0.09085201	0.90914804
Patient_67	Combined	ICCA	0.0934784	0.90652156
Patient_68	Combined	ICCA	0.09618227	0.9038177
Patient_69	Combined	ICCA	0.09659705	0.903403
Patient_70	Combined	ICCA	0.09665008	0.90334994
Patient_71	Combined	ICCA	0.099942595	0.90005744
Patient_72	Combined	ICCA	0.10852416	0.89147586
Patient_73	Combined	HCC	0.891141	0.108859
Patient_74	Combined	ICCA	0.11179473	0.88820523
Patient_75	Combined	ICCA	0.116798855	0.8832011
Patient_76	Combined	ICCA	0.11690156	0.8830985
Patient_77	Combined	ICCA	0.12272155	0.8772785
Patient_78	Combined	ICCA	0.13498582	0.86501414
Patient_79	Combined	ICCA	0.13578863	0.8642114
Patient_80	Combined	ICCA	0.13793372	0.86206627
Patient_81	Combined	ICCA	0.160442	0.83955795
Patient_82	Combined	ICCA	0.17063078	0.82936925
Patient_83	Combined	ICCA	0.18033552	0.8196645
Patient_84	Combined	ICCA	0.18034558	0.8196544
Patient_85	Combined	ICCA	0.19462568	0.8053743
Patient_86	Combined	ICCA	0.25541347	0.7445865
Patient_87	Combined	ICCA	0.2672425	0.7327575
Patient_88	Combined	ICCA	0.2753671	0.72463286
Patient_89	Combined	ICCA	0.2859387	0.7140613
Patient_90	Combined	ICCA	0.30361918	0.69638085
Patient_91	Combined	ICCA	0.319877	0.680123
Patient_92	Combined	ICCA	0.37947348	0.6205265
Patient_93	Combined	ICCA	0.4008743	0.5991258
Patient_94	Combined	ICCA	0.48849204	0.511508
Patient_95	Combined	HCC	0.5060028	0.49399725
Patient_96	Combined	HCC	0.6322507	0.3677492
Patient_97	Combined	HCC	0.63495404	0.36504596
Patient_98	Combined	HCC	0.6432183	0.35678175
Patient_99	Combined	HCC	0.648292	0.351708
Patient_100	Combined	HCC	0.65554035	0.34445965
Patient_101	Combined	HCC	0.6943411	0.30565888
Patient_102	Combined	HCC	0.69610715	0.30389288
Patient_103	Combined	HCC	0.7068131	0.2931868
Patient_104	Combined	HCC	0.7208625	0.2791375
Patient_105	Combined	HCC	0.7285128	0.27148724
Patient_106	Combined	HCC	0.7436947	0.2563053
Patient_107	Combined	HCC	0.7458479	0.25415206
Patient_108	Combined	HCC	0.7482666	0.25173342
Patient_109	Combined	HCC	0.7733396	0.22666043
Patient_110	Combined	HCC	0.7889167	0.21108334
Patient_111	Combined	HCC	0.809019	0.19098096
Patient_112	Combined	HCC	0.80994135	0.19005866
Patient_113	Combined	HCC	0.8149231	0.18507688
Patient_114	Combined	HCC	0.8334999	0.16650006
Patient_115	Combined	HCC	0.85954434	0.1404556
Patient_116	Combined	HCC	0.8776998	0.12230021
Patient_117	Combined	HCC	0.8809624	0.11903771
Patient_118	Combined	HCC	0.9051914	0.094808616
Patient_119	Combined	HCC	0.90808856	0.0919114
Patient_120	Combined	HCC	0.90894353	0.09105646
Patient_121	Combined	HCC	0.9157422	0.08425776
Patient_122	Combined	HCC	0.91626984	0.08373016
Patient_123	Combined	HCC	0.91753495	0.08246509
Patient_124	Combined	HCC	0.92059225	0.079407744
Patient_125	Combined	HCC	0.9220806	0.07791943
Patient_126	Combined	HCC	0.9337375	0.06626255
Patient_127	Combined	HCC	0.9409695	0.059030466
Patient_128	Combined	HCC	0.9465495	0.053450525
Patient_129	Combined	HCC	0.94922125	0.050778747
Patient_130	Combined	HCC	0.95789355	0.04210647
Patient_131	Combined	HCC	0.9589146	0.041085385
Patient_132	Combined	HCC	0.96412736	0.03587269
Patient_133	Combined	HCC	0.96521574	0.03478427
Patient_134	Combined	HCC	0.97095966	0.029040307
Patient_135	Combined	HCC	0.97354376	0.026456192
Patient_136	Combined	HCC	0.9751365	0.024863442
Patient_137	Combined	HCC	0.9794821	0.020517925
Patient_138	Combined	HCC	0.9813426	0.018657362
Patient_139	Combined	HCC	0.98947734	0.010522629
Patient_140	Combined	HCC	0.9921427	0.007857298
Patient_141	Combined	HCC	0.9958117	0.004188349
Patient_142	Combined	ICCA	6.72E-06	0.9999933
Patient_143	Combined	ICCA	1.09E-05	0.99998915
Patient_144	Combined	ICCA	2.09E-05	0.99997914
Patient_145	Combined	ICCA	2.17E-05	0.9999783
Patient_146	Combined	ICCA	3.04E-05	0.9999696
Patient_147	Combined	ICCA	8.38E-05	0.9999162
Patient_148	Combined	ICCA	0.00010418	0.9998958
Patient_149	Combined	ICCA	0.000929055	0.9990709
Patient_150	Combined	ICCA	0.001309886	0.99869007
Patient_151	Combined	ICCA	0.002529618	0.9974704
Patient_152	Combined	ICCA	0.003617895	0.9963821
Patient_153	Combined	ICCA	0.0041781	0.99582195
Patient_154	Combined	ICCA	0.004553731	0.99544626
Patient_155	Combined	ICCA	0.004824034	0.99517596
Patient_156	Combined	ICCA	0.009481557	0.9905185
Patient_157	Combined	ICCA	0.009831476	0.9901686
Patient_158	Combined	ICCA	0.009910567	0.9900894
Patient_159	Combined	ICCA	0.009984597	0.9900153
Patient_160	Combined	ICCA	0.012843019	0.9871569
Patient_161	Combined	HCC	0.98690003	0.013099999
Patient_162	Combined	ICCA	0.013148547	0.9868514
Patient_163	Combined	HCC	0.9868268	0.013173259
Patient_164	Combined	ICCA	0.017960219	0.98203975
Patient_165	Combined	ICCA	0.020736272	0.9792637
Patient_166	Combined	ICCA	0.022274058	0.9777259
Patient_167	Combined	HCC	0.976943	0.023057053
Patient_168	Combined	HCC	0.97583824	0.02416176
Patient_169	Combined	ICCA	0.02652603	0.97347397
Patient_170	Combined	HCC	0.97250205	0.027497955
Patient_171	Combined	ICCA	0.028124195	0.9718758
Patient_172	Combined	ICCA	0.030561417	0.96943855
Patient_173	Combined	HCC	0.9687395	0.031260513
Patient_174	Combined	ICCA	0.03229975	0.9677002
Patient_175	Combined	HCC	0.9660028	0.033997137
Patient_176	Combined	ICCA	0.035333853	0.9646662
Patient_177	Combined	ICCA	0.039489336	0.9605106
Patient_178	Combined	HCC	0.9593561	0.040643897
Patient_179	Combined	HCC	0.9584132	0.041586827
Patient_180	Combined	ICCA	0.0438057	0.9561942
Patient_181	Combined	HCC	0.9530983	0.04690164
Patient_182	Combined	HCC	0.94603866	0.05396129
Patient_183	Combined	HCC	0.9430712	0.056928746
Patient_184	Combined	HCC	0.9411818	0.05881828
Patient_185	Combined	ICCA	0.06527498	0.934725
Patient_186	Combined	ICCA	0.069021374	0.9309786
Patient_187	Combined	ICCA	0.07152449	0.9284755
Patient_188	Combined	ICCA	0.0719518	0.9280482
Patient_189	Combined	ICCA	0.072386496	0.92761344
Patient_190	Combined	ICCA	0.0858295	0.91417056
Patient_191	Combined	HCC	0.9122937	0.08770636
Patient_192	Combined	ICCA	0.09012388	0.9098761
Patient_193	Combined	ICCA	0.09224554	0.9077545
Patient_194	Combined	ICCA	0.09240418	0.9075959
Patient_195	Combined	HCC	0.901348	0.098651975
Patient_196	Combined	ICCA	0.10031744	0.8996826
Patient_197	Combined	HCC	0.89836085	0.10163914
Patient_198	Combined	HCC	0.8884386	0.11156143
Patient_199	Combined	ICCA	0.112362586	0.8876374
Patient_200	Combined	ICCA	0.11239285	0.8876071
Patient_201	Combined	HCC	0.8717548	0.12824516
Patient_202	Combined	ICCA	0.1286347	0.87136537
Patient_203	Combined	HCC	0.8712511	0.12874891
Patient_204	Combined	HCC	0.866332	0.13366795
Patient_205	Combined	HCC	0.86334234	0.13665763
Patient_206	Combined	ICCA	0.13716865	0.86283135
Patient_207	Combined	ICCA	0.13744487	0.8625552
Patient_208	Combined	HCC	0.855246	0.14475401
Patient_209	Combined	HCC	0.8520846	0.14791548
Patient_210	Combined	HCC	0.85164994	0.14835005
Patient_211	Combined	ICCA	0.15279359	0.8472065
Patient_212	Combined	HCC	0.84641284	0.15358715
Patient_213	Combined	HCC	0.842614	0.15738599
Patient_214	Combined	HCC	0.84225583	0.15774411
Patient_215	Combined	HCC	0.83451176	0.16548829
Patient_216	Combined	ICCA	0.16968864	0.83031136
Patient_217	Combined	HCC	0.82949406	0.1705059
Patient_218	Combined	ICCA	0.19549605	0.804504
Patient_219	Combined	ICCA	0.20802353	0.79197645
Patient_220	Combined	HCC	0.7894638	0.21053618
Patient_221	Combined	ICCA	0.21220705	0.7877929
Patient_222	Combined	HCC	0.78565735	0.21434271
Patient_223	Combined	HCC	0.77294254	0.2270574
Patient_224	Combined	HCC	0.76683253	0.23316747
Patient_225	Combined	HCC	0.7664511	0.23354886
Patient_226	Combined	HCC	0.75843763	0.24156235
Patient_227	Combined	HCC	0.7562403	0.24375968
Patient_228	Combined	HCC	0.7527258	0.24727416
Patient_229	Combined	HCC	0.7515591	0.2484409
Patient_230	Combined	HCC	0.7422024	0.2577976
Patient_231	Combined	ICCA	0.2593104	0.74068964
Patient_232	Combined	HCC	0.73967105	0.26032892
Patient_233	Combined	HCC	0.73579013	0.26420987
Patient_234	Combined	HCC	0.7129236	0.2870764
Patient_235	Combined	ICCA	0.29046237	0.7095376
Patient_236	Combined	HCC	0.70722765	0.29277238
Patient_237	Combined	ICCA	0.29711807	0.70288193
Patient_238	Combined	HCC	0.69830006	0.30169997
Patient_239	Combined	ICCA	0.3090954	0.69090456
Patient_240	Combined	ICCA	0.3118961	0.688104
Patient_241	Combined	ICCA	0.33762592	0.66237414
Patient_242	Combined	HCC	0.66070896	0.3392911
Patient_243	Combined	ICCA	0.34212154	0.65787846
Patient_244	Combined	HCC	0.6562946	0.34370542
Patient_245	Combined	HCC	0.6555174	0.34448263
Patient_246	Combined	ICCA	0.34722748	0.65277255
Patient_247	Combined	HCC	0.6507542	0.34924576
Patient_248	Combined	HCC	0.63464093	0.36535907
Patient_249	Combined	HCC	0.63354844	0.36645165
Patient_250	Combined	ICCA	0.36955237	0.6304477
Patient_251	Combined	ICCA	0.37696722	0.62303275
Patient_252	Combined	ICCA	0.37913573	0.6208643
Patient_253	Combined	HCC	0.60532063	0.39467934
Patient_254	Combined	ICCA	0.40433154	0.5956685
Patient_255	Combined	HCC	0.5930618	0.4069382
Patient_256	Combined	HCC	0.58473235	0.41526762
Patient_257	Combined	ICCA	0.42751804	0.572482
Patient_258	Combined	ICCA	0.4389702	0.5610298
Patient_259	Combined	ICCA	0.44286323	0.5571368
Patient_260	Combined	HCC	0.5406219	0.4593781
Patient_261	Combined	HCC	0.52718073	0.47281924
Patient_262	Combined	ICCA	0.48795477	0.51204526
Patient_263	Combined	HCC	0.51093537	0.4890646
Patient_264	Combined	HCC	0.5056226	0.49437737
Patient_265	Combined	HCC	0.51471543	0.48528457
Patient_266	Combined	ICCA	0.48134604	0.5186539
Patient_267	Combined	ICCA	0.47449368	0.52550626
Patient_268	Combined	HCC	0.53054655	0.46945345
Patient_269	Combined	HCC	0.5348555	0.46514454
Patient_270	Combined	ICCA	0.4641997	0.53580034
Patient_271	Combined	HCC	0.5510148	0.44898522
Patient_272	Combined	ICCA	0.44525382	0.5547462
Patient_273	Combined	HCC	0.56453437	0.43546563
Patient_274	Combined	ICCA	0.43491074	0.5650893
Patient_275	Combined	HCC	0.5691715	0.4308285
Patient_276	Combined	HCC	0.58064705	0.41935295
Patient_277	Combined	ICCA	0.41904977	0.5809502
Patient_278	Combined	HCC	0.5833996	0.41660038
Patient_279	Combined	ICCA	0.40739632	0.5926036
Patient_280	Combined	HCC	0.60345626	0.39654377
Patient_281	Combined	HCC	0.6071771	0.39282295
Patient_282	Combined	HCC	0.628742	0.37125805
Patient_283	Combined	HCC	0.63188344	0.3681165
Patient_284	Combined	HCC	0.6433088	0.3566912
Patient_285	Combined	HCC	0.64374	0.35625997
Patient_286	Combined	HCC	0.64488	0.35512003
Patient_287	Combined	ICCA	0.35368666	0.6463133
Patient_288	Combined	ICCA	0.34739953	0.65260047
Patient_289	Combined	ICCA	0.34713542	0.6528646
Patient_290	Combined	ICCA	0.34655172	0.6534483
Patient_291	Combined	HCC	0.6602242	0.33977577
Patient_292	Combined	HCC	0.669933	0.33006695
Patient_293	Combined	HCC	0.6780941	0.32190585
Patient_294	Combined	ICCA	0.3172871	0.6827129
Patient_295	Combined	ICCA	0.31355885	0.68644106
Patient_296	Combined	HCC	0.6874657	0.31253433
Patient_297	Combined	HCC	0.6879061	0.31209394
Patient_298	Combined	ICCA	0.29813704	0.701863
Patient_299	Combined	ICCA	0.29094	0.7090601
Patient_300	Combined	ICCA	0.29011562	0.7098844
Patient_301	Combined	ICCA	0.28267065	0.71732944
Patient_302	Combined	ICCA	0.28264418	0.7173558
Patient_303	Combined	HCC	0.72089386	0.2791061
Patient_304	Combined	ICCA	0.27384022	0.7261598
Patient_305	Combined	HCC	0.72887766	0.2711223
Patient_306	Combined	ICCA	0.26553527	0.7344647
Patient_307	Combined	HCC	0.7366912	0.26330885
Patient_308	Combined	HCC	0.73691994	0.26308003
Patient_309	Combined	ICCA	0.2620132	0.73798686
Patient_310	Combined	HCC	0.7395899	0.26041
Patient_311	Combined	HCC	0.73978794	0.260212
Patient_312	Combined	HCC	0.74412596	0.25587407
Patient_313	Combined	ICCA	0.2454389	0.75456107
Patient_314	Combined	ICCA	0.22719644	0.77280354
Patient_315	Combined	ICCA	0.22153717	0.7784628
Patient_316	Combined	ICCA	0.21830203	0.781698
Patient_317	Combined	ICCA	0.20097299	0.79902697
Patient_318	Combined	HCC	0.8000268	0.19997323
Patient_319	Combined	ICCA	0.19405	0.80595
Patient_320	Combined	HCC	0.8080883	0.19191167
Patient_321	Combined	HCC	0.81755894	0.18244098
Patient_322	Combined	HCC	0.82281905	0.17718099
Patient_323	Combined	ICCA	0.1759793	0.8240207
Patient_324	Combined	HCC	0.82593197	0.17406803
Patient_325	Combined	ICCA	0.17194961	0.8280504
Patient_326	Combined	ICCA	0.16452548	0.83547455
Patient_327	Combined	HCC	0.849173	0.15082707
Patient_328	Combined	HCC	0.85092705	0.14907297
Patient_329	Combined	ICCA	0.1362207	0.8637793
Patient_330	Combined	ICCA	0.12682886	0.8731711
Patient_331	Combined	HCC	0.8734714	0.12652859
Patient_332	Combined	HCC	0.87661	0.12339004
Patient_333	Combined	ICCA	0.11486098	0.88513905
Patient_334	Combined	ICCA	0.11450472	0.88549525
Patient_335	Combined	HCC	0.88578534	0.114214614
Patient_336	Combined	HCC	0.8923561	0.107643925
Patient_337	Combined	ICCA	0.1066478	0.89335227
Patient_338	Combined	HCC	0.8955135	0.10448649
Patient_339	Combined	HCC	0.8955878	0.10441226
Patient_340	Combined	HCC	0.8957769	0.1042231
Patient_341	Combined	HCC	0.9015407	0.09845929
Patient_342	Combined	ICCA	0.096359715	0.9036402
Patient_343	Combined	ICCA	0.091122754	0.90887725
Patient_344	Combined	ICCA	0.09105177	0.90894824
Patient_345	Combined	ICCA	0.08517466	0.9148253
Patient_346	Combined	ICCA	0.08310672	0.9168933
Patient_347	Combined	HCC	0.9193261	0.080673896
Patient_348	Combined	HCC	0.9279459	0.07205403
Patient_349	Combined	ICCA	0.07183488	0.92816514
Patient_350	Combined	ICCA	0.070034035	0.9299659
Patient_351	Combined	HCC	0.9319957	0.068004265
Patient_352	Combined	ICCA	0.067843445	0.9321565
Patient_353	Combined	HCC	0.93284595	0.06715405
Patient_354	Combined	HCC	0.942005	0.057995003
Patient_355	Combined	ICCA	0.057302136	0.9426978
Patient_356	Combined	ICCA	0.057012636	0.9429873
Patient_357	Combined	ICCA	0.05295062	0.9470494
Patient_358	Combined	HCC	0.955333	0.04466702
Patient_359	Combined	ICCA	0.0437256	0.9562744
Patient_360	Combined	ICCA	0.043099903	0.95690006
Patient_361	Combined	HCC	0.9604135	0.03958652
Patient_362	Combined	ICCA	0.03895017	0.96104985
Patient_363	Combined	ICCA	0.038100574	0.96189946
Patient_364	Combined	HCC	0.9666245	0.03337549
Patient_365	Combined	ICCA	0.030101445	0.9698986
Patient_366	Combined	HCC	0.9710534	0.028946634
Patient_367	Combined	ICCA	0.026465211	0.9735348
Patient_368	Combined	HCC	0.9762136	0.023786416
Patient_369	Combined	ICCA	0.021983447	0.9780165
Patient_370	Combined	ICCA	0.02136115	0.9786388
Patient_371	Combined	HCC	0.98323697	0.01676303
Patient_372	Combined	ICCA	0.015469935	0.9845301
Patient_373	Combined	ICCA	0.015101488	0.9848985
Patient_374	Combined	HCC	0.9857577	0.01424222
Patient_375	Combined	HCC	0.9896898	0.010310182
Patient_376	Combined	ICCA	0.009317405	0.9906826
Patient_377	Combined	ICCA	0.005609903	0.9943901
Patient_378	Combined	HCC	0.9959502	0.004049754
Patient_379	Combined	HCC	0.9966438	0.003356202
Patient_380	Combined	HCC	0.99746597	0.002534006
Patient_381	Combined	ICCA	0.002306902	0.9976931
Patient_382	Combined	ICCA	0.001410538	0.99858946
Patient_383	Combined	ICCA	0.000876868	0.99912316
Patient_384	Combined	ICCA	0.000864018	0.99913603
Patient_385	Combined	ICCA	0.000855617	0.9991443
Patient_386	Combined	ICCA	0.000787593	0.9992124
Patient_387	Combined	ICCA	0.000751393	0.99924856
Patient_388	Combined	ICCA	0.000360488	0.9996395
Patient_389	Combined	ICCA	0.000162116	0.9998379
Patient_390	Combined	ICCA	0.000100981	0.999899
Patient_391	Combined	ICCA	8.13E-05	0.9999187
Patient_392	Combined	ICCA	6.49E-05	0.99993515
Patient_393	Combined	ICCA	0.000552886	0.99944705
Patient_394	Combined	ICCA	0.001312103	0.9986879
Patient_395	Combined	HCC	0.9144348	0.08556523
Patient_396	Combined	HCC	0.90528804	0.094712004
Patient_397	Combined	ICCA	0.1885457	0.81145424
Patient_398	Combined	ICCA	0.3976864	0.6023137
Patient_399	Combined	HCC	0.63491315	0.36508685
Patient_400	Combined	ICCA	0.21119273	0.7888073
Patient_401	Combined	HCC	0.84053516	0.15946482
Patient_402	Combined	HCC	0.9057275	0.094272524
Patient_403	Combined	HCC	0.98552376	0.014476255
Patient_404	Combined	ICCA	0.002786485	0.99721354
Patient_405	Combined	ICCA	0.00084126	0.99915874

## Sheet: Figure3C-D
Specimen type	Prediction	Time_OSS	Status_OSS
Transplantation	ICCA	15	1
Transplantation	ICCA	12	1
Transplantation	ICCA	47.7	1
Transplantation	ICCA	59	0
Transplantation	HCC	20	0
Transplantation	HCC	20	0
Transplantation	HCC	1	0
Transplantation	HCC	4	0
Transplantation	HCC	7	0
Transplantation	HCC	12	0
Transplantation	HCC	12	0
Transplantation	ICCA	22	1
Transplantation	HCC	60	0
Transplantation	HCC	48	0
Transplantation	HCC	60	0
Transplantation	HCC	28	0
Transplantation	HCC	24	1
Transplantation	ICCA	37	0
Transplantation	ICCA	60	0
Transplantation	ICCA	12	0
Transplantation	ICCA	36	0
Transplantation	ICCA	22	0
Transplantation	ICCA	27	1
Transplantation	ICCA	0	0
Transplantation	HCC	41	0
Transplantation	HCC	60	0
Transplantation	ICCA	8	1
Transplantation	HCC	60	0
Transplantation	HCC	14	1
Transplantation	ICCA	14	1
Transplantation	HCC	60	0
Transplantation	HCC	60	0
Transplantation	HCC	60	0
Transplantation	HCC	26	1
Transplantation	HCC	60	0
Transplantation	ICCA	16	1
Transplantation	ICCA	3	1
Transplantation	ICCA	3	1
Transplantation	HCC	8	1
Transplantation	HCC	60	1
Transplantation	HCC	46	0
Transplantation	HCC	60	0
Transplantation	HCC	60	0
Transplantation	HCC	60	0
Transplantation	HCC	26	1
Transplantation	ICCA	7	1
Transplantation	ICCA	60	0
Transplantation	ICCA	7	0
Transplantation	ICCA	28	0
Transplantation	ICCA	60	0
Transplantation	HCC	39	0
Transplantation	HCC	6	0
Transplantation	HCC	48	0
Transplantation	HCC	60	0
Transplantation	ICCA	42	1
Transplantation	ICCA	48	1
Transplantation	HCC	40	0
Transplantation	ICCA	60	0
Transplantation	HCC	15	0
Transplantation	HCC	60	0
Transplantation	ICCA	30.6	0
Transplantation	ICCA	13.1	0
Transplantation	HCC	60	0
Transplantation	HCC	60	0
Transplantation	HCC	60	0
Transplantation	ICCA	60	0
Transplantation	ICCA	60	0
Transplantation	ICCA	36	1
Transplantation	ICCA	50	1
Transplantation	HCC	30	0
Transplantation	ICCA	27	0
Transplantation	HCC	20	0
Transplantation	HCC	18	0
Transplantation	ICCA	12	0
Transplantation	HCC	7	0
Transplantation	HCC	4	0
Transplantation	ICCA	25	0
Transplantation	ICCA	18	0
Transplantation	ICCA	40	1
Transplantation	HCC	60	0
Transplantation	ICCA	29	0
Transplantation	HCC	60	0
Transplantation	HCC	17	1
Transplantation	HCC	19	1
Transplantation	ICCA	60	0
Transplantation	ICCA	60	0
Transplantation	ICCA	60	0
Resection	ICCA	31	0
Resection	ICCA	2	1
Resection	ICCA	19	1
Resection	HCC	60	0
Resection	HCC	39.8	1
Resection	HCC	60	0
Resection	HCC	10.0333	0
Resection	HCC	60	0
Resection	ICCA	3	0
Resection	ICCA	12	0
Resection	ICCA	10	0
Resection	ICCA	17	0
Resection	ICCA	26	0
Resection	ICCA	20	0
Resection	ICCA	8	1
Resection	ICCA	41	0
Resection	HCC	39.1667	0
Resection	ICCA	48	0
Resection	HCC	23.7667	0
Resection	HCC	47.7333	0
Resection	HCC	60	0
Resection	ICCA	60	0
Resection	ICCA	8	0
Resection	HCC	29	0
Resection	HCC	6	0
Resection	ICCA	15	0
Resection	ICCA	10	0
Resection	HCC	12	1
Resection	ICCA	15	0
Resection	ICCA	3	1
Resection	ICCA	14	0
Resection	ICCA	16	1
Resection	HCC	28	0
Resection	ICCA	18	0
Resection	HCC	30	0
Resection	ICCA	48	0
Resection	HCC	12	0
Resection	HCC	10	1
Resection	ICCA	4	0
Resection	ICCA	36	0
Resection	ICCA	3	1
Resection	HCC	12	1
Resection	ICCA	22	1
Resection	HCC	15	0
Resection	HCC	14	0
Resection	HCC	12	0
Resection	ICCA	10	0
Resection	HCC	40	1
Resection	HCC	14	1
Resection	HCC	56	0
Resection	HCC	60	0
Resection	HCC	60	0
Resection	HCC	14	1
Resection	HCC	31	1
Resection	HCC	32	1
Resection	ICCA	4	1
Resection	ICCA	9	1
Resection	HCC	52	1
Resection	ICCA	7	1
Resection	HCC	43	0
Resection	ICCA	18	0
Resection	ICCA	4	1
Resection	ICCA	9	1
Resection	ICCA	19	0
Resection	HCC	14	1
Resection	ICCA	31	1
Resection	ICCA	2	0
Resection	ICCA	20	0
Resection	ICCA	48	0
Resection	ICCA	20	1
Resection	HCC	1	1
Resection	ICCA	26	1
Resection	HCC	52	0
Resection	HCC	9	0
Resection	ICCA	28	1
Resection	ICCA	1	1
Resection	ICCA	1	1
Resection	ICCA	60	0
Resection	ICCA	60	0
Resection	ICCA	4	1
Resection	ICCA	34	1
Resection	ICCA	1	0
Resection	ICCA	44.47	0
Resection	ICCA	60	0
Resection	ICCA	48	1
Resection	ICCA	1	1
Resection	ICCA	60	0
Resection	ICCA	31.1	0
Resection	ICCA	8.77	1
Resection	HCC	3	1
Resection	ICCA	15	1
Resection	ICCA	26	1
Resection	ICCA	5	1
Resection	ICCA	6	1
Resection	ICCA	60	0
Resection	HCC	36	0
Resection	HCC	27	0
Resection	ICCA	29	1
Resection	ICCA	11	0
Resection	ICCA	58	0
Resection	ICCA	21	1
Resection	ICCA	17	0
Resection	ICCA	33	1
Resection	HCC	7	1
Resection	ICCA	23	0
Resection	ICCA	8	0
Resection	ICCA	14	1
Resection	ICCA	30	0
Resection	HCC	13	1
Resection	ICCA	6	1
Resection	ICCA	12	0
Resection	ICCA	12	1
Resection	ICCA	12	1
Resection	HCC	24	0
Resection	HCC	24	0
Resection	HCC	60	0
Resection	HCC	44	1
Resection	ICCA	2	0
Resection	HCC	60	0
Resection	ICCA	60	0
Resection	HCC	19	1
Resection	ICCA	34	0
Resection	HCC	60	0
Resection	HCC	60	0
Resection	ICCA	12	1
Resection	ICCA	5	1

## Sheet: Figure3E
TERTprom	CTNNB1	NFE2L2	FGFR2.fusion	IDH1	IDH2	KRAS	NRAS	BRAF	ERBB2	pred	AI_score
0	0	0	0	0	0	0	0	0	0	HCC	0.0078573
1	0	0	0	0	0	0	0	0	0	HCC	0.0105226
1	1	0	0	0	0	0	0	0	0	HCC	0.0117501
0	0	0	0	0	0	0	0	0	0	HCC	0.0144763
0	0	0	0	0	0	0	0	0	0	HCC	0.0186574
0	0	0	0	0	0	0	0	0	0	HCC	0.0205179
0	0	0	0	0	0	0	0	0	0	HCC	0.0241618
0	0	0	0	0	0	0	0	0	0	HCC	0.0248634
0	0	0	0	0	0	0	0	0	0	HCC	0.0264562
0	1	0	0	0	0	0	0	0	0	HCC	0.0290403
0	0	0	0	0	0	0	0	0	0	HCC	0.0358727
0	0	0	0	0	0	0	0	0	0	HCC	0.0410854
0	0	0	0	0	0	0	0	0	0	HCC	0.0415868
0	0	0	0	0	0	0	0	0	0	HCC	0.0507787
0	0	0	0	0	0	0	0	0	0	HCC	0.0590305
1	0	0	NA	0	0	0	0	0	0	HCC	0.0662626
0	0	0	0	0	0	0	0	0	0	HCC	0.0779194
0	0	0	0	0	0	0	0	0	0	HCC	0.0794077
0	0	0	NA	0	0	0	0	0	0	HCC	0.0837302
0	0	0	NA	0	0	0	0	0	0	HCC	0.0842578
0	0	0	0	0	0	0	0	0	0	HCC	0.0855652
0	0	0	0	0	0	0	0	0	0	HCC	0.0942725
0	0	0	0	0	0	0	0	0	0	HCC	0.094712
0	0	0	0	0	0	0	0	0	0	HCC	0.104412
0	0	0	0	0	0	1	0	0	0	HCC	0.108859
0	1	0	0	0	0	0	0	0	0	HCC	0.1223
0	0	0	0	0	0	0	0	0	0	HCC	0.144754
0	0	0	0	0	0	0	0	0	0	HCC	0.149073
0	0	0	0	0	0	0	0	0	0	HCC	0.157744
1	0	0	0	0	0	0	0	0	0	HCC	0.159465
0	0	0	0	0	0	0	0	0	0	HCC	0.182441
0	0	0	NA	0	0	0	0	0	0	HCC	0.190059
0	0	0	0	1	0	0	0	0	0	HCC	0.190981
0	0	1	NA	0	0	0	0	0	0	HCC	0.214343
0	0	0	0	0	0	0	0	0	0	HCC	0.22666
1	0	0	0	1	0	0	0	0	0	HCC	0.233549
0	0	0	0	0	0	0	0	0	0	HCC	0.254152
0	0	0	0	0	0	0	0	0	0	HCC	0.256305
1	0	0	NA	0	0	0	0	0	0	HCC	0.26421
0	0	0	0	0	0	0	0	0	0	HCC	0.293187
1	0	0	0	0	0	0	0	0	0	HCC	0.305659
0	0	0	0	1	0	0	0	0	0	HCC	0.330067
0	0	0	0	0	0	0	0	0	0	HCC	0.34446
0	0	0	0	0	0	0	0	0	0	HCC	0.351708
0	0	0	0	0	0	0	0	0	0	HCC	0.356782
0	0	0	0	0	0	0	0	0	0	HCC	0.367749
0	0	0	NA	0	0	0	0	0	0	HCC	0.368117
0	0	0	0	1	0	0	0	0	0	HCC	0.415268
0	0	0	NA	0	0	1	0	0	0	HCC	0.459378
0	0	0	NA	0	0	0	0	0	0	ICCA	0.512045
0	0	0	0	0	0	0	1	0	0	ICCA	0.56103
0	0	0	0	0	0	0	0	0	0	ICCA	0.572482
0	0	0	0	0	0	0	0	0	0	ICCA	0.653448
0	0	0	NA	0	0	0	0	0	0	ICCA	0.680123
0	0	0	0	0	0	0	0	0	0	ICCA	0.732757
0	0	0	0	0	0	0	0	0	0	ICCA	0.744587
0	0	0	0	0	0	0	0	0	0	ICCA	0.754561
0	0	0	0	0	0	0	0	0	0	ICCA	0.781698
0	0	0	0	0	0	0	0	0	0	ICCA	0.82805
0	0	0	0	0	0	0	0	0	0	ICCA	0.829369
0	0	0	0	0	0	0	0	0	0	ICCA	0.839558
0	0	0	0	1	0	0	0	0	0	ICCA	0.847206
0	0	0	NA	0	0	0	0	0	0	ICCA	0.862555
0	0	0	0	0	0	0	0	0	0	ICCA	0.873171
0	0	0	0	0	0	0	0	0	0	ICCA	0.888205
0	0	0	0	0	1	0	0	0	0	ICCA	0.891476
0	0	0	0	0	0	0	0	0	0	ICCA	0.899683
0	0	0	0	0	0	0	0	0	0	ICCA	0.903403
0	0	0	0	1	0	0	0	0	0	ICCA	0.908948
0	0	0	0	0	0	0	1	0	0	ICCA	0.914171
0	0	0	0	0	0	0	0	1	0	ICCA	0.916686
0	0	0	1	0	0	0	0	0	0	ICCA	0.918259
0	0	0	0	0	0	0	0	0	0	ICCA	0.925924
0	0	0	0	0	0	0	0	0	0	ICCA	0.928048
0	0	0	0	0	0	0	0	0	0	ICCA	0.929966
0	0	0	0	0	0	0	0	0	0	ICCA	0.930979
0	0	0	0	0	0	0	0	0	0	ICCA	0.932157
0	0	0	1	0	0	0	0	0	0	ICCA	0.939367
0	0	0	0	0	0	0	0	0	0	ICCA	0.940495
0	0	0	NA	0	0	0	0	0	0	ICCA	0.947049
0	0	0	0	0	0	0	0	0	0	ICCA	0.962935
0	0	0	0	0	0	0	0	0	0	ICCA	0.969439
0	0	0	0	0	0	0	0	0	0	ICCA	0.972317
0	0	0	0	0	0	0	0	0	0	ICCA	0.98399
0	0	0	0	0	0	0	0	0	0	ICCA	0.98453
0	0	0	0	0	0	0	0	0	1	ICCA	0.990089
0	0	0	0	0	0	0	0	0	0	ICCA	0.99067
0	0	0	0	0	0	0	0	0	0	ICCA	0.990683
0	0	0	0	0	0	0	0	0	0	ICCA	0.995176
0	0	0	0	0	0	0	0	0	0	ICCA	0.99582
0	0	0	0	0	0	0	0	0	0	ICCA	0.995935
0	0	0	0	0	0	0	0	0	0	ICCA	0.996382
0	0	0	0	0	0	0	0	0	0	ICCA	0.996679
0	0	0	0	0	0	0	0	0	0	ICCA	0.998516
0	0	0	0	0	0	0	0	0	0	ICCA	0.998754
0	0	0	0	0	0	0	0	0	0	ICCA	0.99885
0	0	0	0	0	0	0	0	0	0	ICCA	0.999212
0	0	0	0	0	0	0	0	0	0	ICCA	0.999447
0	0	0	0	0	0	0	0	0	0	ICCA	0.999623
0	0	0	0	0	0	0	0	0	0	ICCA	0.999738
0	0	0	0	0	0	0	0	0	0	ICCA	0.999825
0	0	0	0	0	0	0	0	0	0	ICCA	0.999843
0	0	0	1	0	0	0	0	0	0	ICCA	0.999896
0	0	0	1	0	0	0	0	0	0	ICCA	0.999981
